# Supplementary material for: Composition and stage dynamics of mitochondrial complexes in Plasmodium falciparum
Source: Nat Commun. 2021 Jun 21;12:3820. doi: 10.1038/s41467-021-23919-x (PMC8217502; doi:10.1038/s41467-021-23919-x)
Supplement: Supplementary file 4 — Supplementary Data 1 [file 41467_2021_23919_MOESM4_ESM.xlsx]

## Sheet: Processed MS data
										corrected iBAQ
										ABS2M
									Soluble [kDa]	28.9229	31.4794	34.2619	37.2903	40.5864	44.1739	48.0784	52.3281	56.9534	61.9875	67.4666	73.4301	79.9206	86.9848	94.6734	103.042	112.15	122.063	132.852	144.595	157.375	171.286	186.426	202.904	220.839	240.359	261.604	284.728	309.895	337.287	367.1	399.548	434.864	473.302	515.137	560.67	610.228	664.167	722.873	786.768
									Membrane [kDa]	24.1666	26.4504	28.9501	31.6859	34.6803	37.9577	41.5448	45.4709	49.768	54.4712	59.6189	65.253	71.4196	78.1689	85.5561	93.6414	102.491	112.176	122.777	134.38	147.079	160.979	176.192	192.842	211.066	231.013	252.844	276.738	302.891	331.515	362.844	397.133	434.664	475.74	520.699	569.906	623.764	682.711	747.229	817.845
Fasta headers	Mol. weight [kDa]	PEP	Number of proteins	Razor + unique peptides	Unique + razor sequence coverage [%]	Sequence length	Intensity	iBAQ	MS/MS Count	Slice_01	Slice_02	Slice_03	Slice_04	Slice_05	Slice_06	Slice_07	Slice_08	Slice_09	Slice_10	Slice_11	Slice_12	Slice_13	Slice_14	Slice_15	Slice_16	Slice_17	Slice_18	Slice_19	Slice_20	Slice_21	Slice_22	Slice_23	Slice_24	Slice_25	Slice_26	Slice_27	Slice_28	Slice_29	Slice_30	Slice_31	Slice_32	Slice_33	Slice_34	Slice_35	Slice_36	Slice_37	Slice_38	Slice_39	Slice_40
>tr|Q9Y013|Q9Y013_PLAF7 Epoxide hydrolase 1 OS=Plasmodium falciparum (isolate 3D7) OX=36329 GN=PF3D7_0301300 PE=4 SV=1	50.51	4.9041e-35	1	7	23.3	437	798900000	31956000	24	0	0	0	0	0	0	0	0	231636	147761	402223	82913.5	296834	182090	332105	0	0	171455	0	375249	0	38015.9	60556.2	0	0	0	0	0	0	0	2.0008e+06	2.39943e+06	4.03419e+06	3.62264e+06	4.9085e+06	4.86934e+06	3.68402e+06	2.36726e+06	1.10278e+06	1.07093e+06
>tr|Q8IEK4|Q8IEK4_PLAF7 AP-1 complex subunit mu-1 OS=Plasmodium falciparum (isolate 3D7) OX=36329 GN=PF3D7_1311400 PE=3 SV=1	50.81	3.4294e-11	1	2	5.9	437	49754000	1842800	3	0	0	0	0	0	0	0	0	0	0	0	0	0	0	0	0	0	0	0	0	0	0	0	0	0	0	0	0	0	0	0	0	0	0	0	0	0	0	0	0
>tr|Q8IBU4|Q8IBU4_PLAF7 GTP-binding translation elongation factor tu family protein, putative OS=Plasmodium falciparum (isolate 3D7) OX=36329 GN=PF3D7_0715600 PE=4 SV=1	86.236	1.2492e-22	1	6	12.3	754	189550000	3868300	10	0	0	0	0	0	0	0	0	0	0	0	0	0	0	0	0	0	0	0	0	0	0	0	0	0	0	0	0	0	0	0	0	0	0	0	0	0	0	0	0
>tr|O77324|O77324_PLAF7 Uncharacterized protein OS=Plasmodium falciparum (isolate 3D7) OX=36329 GN=PF3D7_0308300 PE=4 SV=1	38.943	4.365e-15	1	2	8.9	337	190290000	8649400	18	0	0	234568	226409	0	0	401355	826002	366032	1.95297e+06	2.13615e+06	2.43753e+06	3.04411e+06	2.65013e+06	2.59235e+06	726825	419282	466511	925603	505242	0	316760	0	0	259944	0	0	0	0	0	0	643701	0	0	0	0	0	0	0	0
>tr|Q8I5E7|Q8I5E7_PLAF7 DNA helicase 60 OS=Plasmodium falciparum (isolate 3D7) OX=36329 GN=PF3D7_1227100 PE=3 SV=1	87.019	7.3096e-16	1	2	3.4	742	21114000	422290	2	0	0	0	0	0	0	0	0	0	0	0	0	0	0	0	0	0	0	0	0	0	0	0	0	0	0	0	0	0	0	0	0	0	0	0	0	0	0	0	0
>tr|Q8I5J0|Q8I5J0_PLAF7 Diphthine--ammonia ligase, putative OS=Plasmodium falciparum (isolate 3D7) OX=36329 GN=PF3D7_1222500 PE=4 SV=1	28.481	0.00016105	1	1	8.9	247	21771000	1814200	1	0	0	0	0	0	0	0	0	0	0	0	0	0	0	0	0	0	0	0	0	0	0	0	0	0	0	0	0	0	0	0	0	0	0	0	0	0	0	0	0
>tr|Q8IL16|Q8IL16_PLAF7 Uncharacterized protein OS=Plasmodium falciparum (isolate 3D7) OX=36329 GN=PF3D7_1445700 PE=4 SV=1	41.934	3.4189e-07	1	2	8.3	351	77654000	3235600	8	0	0	86182.3	0	0	0	0	0	0	52635.4	0	0	0	0	0	0	0	0	0	0	0	0	0	0	0	0	0	0	0	0	0	0	0	0	0	0	0	0	0	0
>tr|A0A143ZZN8|A0A143ZZN8_PLAF7 Phosphatidylinositol N-acetylglucosaminyltransferase subunit GPI1 OS=Plasmodium falciparum (isolate 3D7) OX=36329 GN=PF3D7_0618900.2 PE=4 SV=1;>tr|C6KT29|C6KT29_PLAF7 Phosphatidylinositol N-acetylglucosaminyltransferase subu	68.549	0.00013271	2	1	2.8	576	12099000	403280	2	0	0	0	0	0	0	0	0	0	0	0	0	0	0	0	0	0	0	0	0	0	0	0	0	0	0	0	0	0	0	0	0	0	0	0	0	0	0	0	0
>tr|Q7KQK1|Q7KQK1_PLAF7 Raf kinase inhibitor OS=Plasmodium falciparum (isolate 3D7) OX=36329 GN=PF3D7_1219700 PE=1 SV=1	21.576	3.5899e-107	1	5	34.7	190	1103500000	91957000	56	0	0	0	0	0	0	0	0	0	0	0	0	0	0	0	0	0	0	0	0	0	0	0	0	0	0	0	0	0	0	0	0	0	0	0	0	0	0	0	0
>tr|O96278|O96278_PLAF7 Uncharacterized protein OS=Plasmodium falciparum (isolate 3D7) OX=36329 GN=PF3D7_0220600 PE=4 SV=2	25.881	5.5868e-47	1	1	8.4	225	48646000	4053800	7	0	0	0	0	0	185328	0	251118	0	0	0	372032	0	336729	221731	264251	0	195942	0	0	0	0	0	0	0	0	0	0	0	0	0	364666	0	0	0	0	0	0	0	0
>tr|A0A144A0U7|A0A144A0U7_PLAF7 W2 domain-containing protein OS=Plasmodium falciparum (isolate 3D7) OX=36329 GN=PF3D7_1213900 PE=4 SV=1	134.55	9.4764e-08	1	4	3	1137	86616000	1312400	6	0	0	0	0	0	0	0	0	0	0	0	0	0	0	0	0	0	0	0	0	0	0	0	0	0	0	0	0	0	0	0	0	0	0	0	0	0	0	0	0
>tr|A0A144A2T4|A0A144A2T4_PLAF7 1-deoxy-D-xylulose 5-phosphate reductoisomerase OS=Plasmodium falciparum (isolate 3D7) OX=36329 GN=PF3D7_1467300 PE=3 SV=1;>sp|Q8IKG4|DXR_PLAF7 1-deoxy-D-xylulose 5-phosphate reductoisomerase, apicoplastic OS=Plasmodium falc	55.756	8.2556e-08	2	4	10	488	96321000	2918800	7	0	0	0	0	0	0	0	0	0	2.1462e+06	1.04421e+06	298178	232398	153295	0	69179.7	67791.3	1.04297e+06	2.84093e+06	2.46864e+06	793673	0	0	0	0	0	0	0	0	0	0	0	0	0	0	0	0	0	0	0
>tr|C6KT90|C6KT90_PLAF7 Uncharacterized protein OS=Plasmodium falciparum (isolate 3D7) OX=36329 GN=PF3D7_0625400 PE=4 SV=1	48.543	1.0382e-33	1	6	18.4	412	375130000	13894000	23	0	0	410837	44497.6	0	0	0	0	0	0	0	1.08924e+06	1.40067e+06	523655	646061	376370	256939	627478	106606	137750	102223	56300	333925	0	0	0	15519	0	0	0	0	0	0	0	0	0	0	0	0	0
>tr|Q8I472|Q8I472_PLAF7 Tim10/DDP family zinc finger protein, putative OS=Plasmodium falciparum (isolate 3D7) OX=36329 GN=PF3D7_0502900 PE=4 SV=1	9.5829	1.9049e-70	1	3	48.8	82	425420000	85085000	6	0	3.57333e+06	0	0	1.81667e+07	0	0	0	0	0	0	0	0	0	0	0	0	0	0	0	0	0	0	0	0	0	0	0	0	0	0	0	277500	0	0	0	0	0	0	0
>tr|Q8IM32|Q8IM32_PLAF7 Transcription elongation factor SPT6, putative OS=Plasmodium falciparum (isolate 3D7) OX=36329 GN=PF3D7_1406200 PE=4 SV=1	338.38	3.6271e-06	1	2	1.2	2820	24399000	175530	2	0	0	0	0	0	0	0	0	0	0	0	0	0	0	0	0	0	0	0	0	0	0	0	0	0	0	0	0	0	0	0	0	0	0	33969.2	0	0	0	0	0
>tr|Q9U0H9|Q9U0H9_PLAF7 Uncharacterized protein OS=Plasmodium falciparum (isolate 3D7) OX=36329 GN=PF3D7_0410900 PE=4 SV=1	117.53	0.036199	1	1	1	977	26004000	376870	0	0	0	0	0	0	0	0	0	0	0	0	0	0	0	0	0	0	0	0	0	0	0	0	0	0	0	146269	0	108405	0	0	0	0	0	0	0	0	0	0	0
>tr|Q8I3N5|Q8I3N5_PLAF7 Pre-mRNA-splicing factor BUD31, putative OS=Plasmodium falciparum (isolate 3D7) OX=36329 GN=PF3D7_0522800 PE=4 SV=1	17.389	5.6655e-14	1	3	21.8	147	274070000	22839000	19	0	0	2.46102e+06	4.61325e+06	4.34986e+06	4.27674e+06	3.15109e+06	2.43711e+06	1.01645e+06	1.3139e+06	392519	0	0	0	0	168396	0	0	0	0	0	0	0	0	0	0	0	0	0	0	0	0	0	0	0	0	0	0	0	0
>tr|C0H4Z7|C0H4Z7_PLAF7 Uncharacterized protein OS=Plasmodium falciparum (isolate 3D7) OX=36329 GN=PF3D7_0831400 PE=4 SV=1	36.413	2.7923e-71	1	6	19.2	302	610640000	43617000	6	0	0	0	285458	0	360666	444616	265859	264812	346264	216345	194905	0	0	0	0	0	0	0	0	0	44561.1	0	0	0	0	0	0	0	0	0	0	0	0	0	76621.2	0	0	54756.1	0
>tr|A0A143ZZY9|A0A143ZZY9_PLAF7 DNA-directed RNA polymerase III subunit RPC8, putative OS=Plasmodium falciparum (isolate 3D7) OX=36329 GN=PF3D7_1104700.2 PE=4 SV=1;>tr|Q8IIV5|Q8IIV5_PLAF7 DNA-directed RNA polymerase III subunit RPC8, putative OS=Plasmodium	21.621	2.0009e-12	2	3	21.2	184	62044000	5640300	8	0	0	0	0	0	0	0	0	0	0	0	0	0	0	0	0	0	0	0	0	0	0	0	0	0	0	0	0	0	0	0	0	0	0	0	0	0	0	0	0
>tr|Q8I381|Q8I381_PLAF7 Tubulin-specific chaperone, putative OS=Plasmodium falciparum (isolate 3D7) OX=36329 GN=PF3D7_0906910 PE=4 SV=2	31.211	4.5786e-07	1	2	9.9	262	50459000	5045900	5	0	0	0	0	0	0	0	930968	669299	0	0	0	0	0	0	0	0	0	0	784954	0	0	0	0	0	0	0	0	0	0	0	0	0	0	0	0	0	0	0	0
>tr|Q8IBU0|Q8IBU0_PLAF7 RNA-binding protein, putative OS=Plasmodium falciparum (isolate 3D7) OX=36329 GN=PF3D7_0716000 PE=4 SV=1	132.71	4.554e-08	1	3	3.4	1125	39256000	872370	6	0	0	0	0	0	0	0	0	0	0	0	0	0	0	0	0	0	0	0	0	0	0	0	0	0	0	0	0	0	0	0	0	0	0	0	0	0	0	0	0
>tr|C6KSV1|C6KSV1_PLAF7 Peptidyl-tRNA hydrolase PTRHD1, putative OS=Plasmodium falciparum (isolate 3D7) OX=36329 GN=PF3D7_0610500 PE=4 SV=1	14.457	2.9801e-143	1	3	32.5	123	611680000	101950000	29	0	0	0	0	0	0	0	0	0	1.78418e+06	1.3467e+06	2.2844e+06	1.21718e+06	0	0	0	0	0	0	0	0	0	0	0	0	0	0	0	0	0	0	0	0	0	0	0	0	0	0	0
>tr|O77320|O77320_PLAF7 Uncharacterized protein OS=Plasmodium falciparum (isolate 3D7) OX=36329 GN=PF3D7_0307900 PE=4 SV=1	448.2	3.381e-07	1	2	0.5	3724	296900000	1349600	4	0	0	0	0	0	0	0	0	0	0	0	0	0	0	0	0	0	0	0	0	0	0	0	0	0	0	0	0	0	0	0	0	0	0	0	0	0	0	0	0
>tr|Q8IFM1|Q8IFM1_PLAF7 Serine/threonine protein kinase, FIKK family OS=Plasmodium falciparum (isolate 3D7) OX=36329 GN=PF3D7_0424500 PE=4 SV=1	74.442	1.4938e-10	1	3	8.5	622	72601000	1861600	10	0	0	0	0	0	0	0	0	0	0	0	0	0	0	0	0	0	0	0	0	0	0	148988	0	0	0	0	0	0	0	0	0	0	0	0	0	98025	0	67761.7	0
>tr|C6KSV2|C6KSV2_PLAF7 Uncharacterized protein OS=Plasmodium falciparum (isolate 3D7) OX=36329 GN=PF3D7_0610700 PE=4 SV=1	10.149	7.6624e-08	1	3	39.1	87	71932000	7992500	5	0	0	0	0	0	0	0	0	0	0	0	0	0	0	0	0	0	0	0	0	0	0	0	0	0	0	0	0	0	0	0	0	0	0	0	0	0	0	0	0
>tr|Q8I3C0|Q8I3C0_PLAF7 Serine repeat antigen 9 OS=Plasmodium falciparum (isolate 3D7) OX=36329 GN=PF3D7_0902800 PE=3 SV=1	105.54	2.0484e-30	1	7	11.8	932	50237000	866160	7	0	0	0	0	0	0	0	0	0	0	0	0	0	0	0	0	0	0	0	257235	2.28144e+06	136406	201445	42480.6	0	0	385852	125591	0	0	0	0	0	0	249637	0	0	0	0	0
>tr|C6S3B2|C6S3B2_PLAF7 Merozoite surface protein 5 OS=Plasmodium falciparum (isolate 3D7) OX=36329 GN=PF3D7_0206900.2 PE=4 SV=1;>tr|Q7KWJ3|Q7KWJ3_PLAF7 Merozoite surface protein 5 OS=Plasmodium falciparum (isolate 3D7) OX=36329 GN=PF3D7_0206900.1 PE=4 SV=	29.533	2.9025e-05	2	1	6.5	261	39241000	2180000	8	0	0	0	0	0	0	0	0	0	0	0	0	0	0	0	0	0	481379	0	0	0	0	0	0	0	0	0	0	0	0	0	0	0	0	0	0	0	0	0	0
>tr|Q8IB20|Q8IB20_PLAF7 Zinc finger protein, putative OS=Plasmodium falciparum (isolate 3D7) OX=36329 GN=PF3D7_0818500 PE=4 SV=1	22.179	6.7299e-06	1	2	13.1	191	119750000	9978800	3	0	0	0	0	0	0	0	0	0	0	0	0	0	0	0	0	0	0	0	0	0	0	0	0	0	0	0	0	0	0	0	0	0	0	0	0	0	0	0	0
>tr|Q8IIB9|Q8IIB9_PLAF7 U6 snRNA-associated Sm-like protein LSm1 OS=Plasmodium falciparum (isolate 3D7) OX=36329 GN=LSM1 PE=3 SV=2	17.341	2.9239e-07	1	2	20.4	147	86385000	7853100	5	0	0	0	0	0	0	0	0	0	0	0	0	0	0	0	0	0	0	0	0	0	0	0	0	0	0	0	0	0	0	0	0	0	0	0	0	0	0	0	0
>tr|Q7KWI7|Q7KWI7_PLAF7 Uncharacterized protein OS=Plasmodium falciparum (isolate 3D7) OX=36329 GN=PF3D7_0220200 PE=4 SV=1	21.453	1.477e-132	1	3	22.8	180	816370000	102050000	295	0	0	0	0	0	0	0	0	0	0	0	0	0	0	1.02964e+06	0	927603	0	1.44216e+06	610409	556312	0	0	0	0	0	0	0	0	0	0	0	0	0	0	0	1.42787e+06	7.67726e+06	1.63264e+07	2.07434e+07
>tr|Q8II99|Q8II99_PLAF7 WD repeat-containing protein, putative OS=Plasmodium falciparum (isolate 3D7) OX=36329 GN=PF3D7_1126500 PE=4 SV=1	163.53	9.9607e-12	1	4	3.8	1368	36404000	505620	5	0	0	0	0	0	0	0	0	0	0	0	0	0	0	0	0	0	0	0	0	0	0	0	0	0	0	0	0	0	0	0	0	0	0	0	0	0	0	0	0
>tr|Q8IEK5|Q8IEK5_PLAF7 Alternative splicing regulator, putative OS=Plasmodium falciparum (isolate 3D7) OX=36329 GN=PF3D7_1311200 PE=4 SV=1	61.431	5.1969e-10	1	4	9.3	527	123090000	4244500	9	0	0	0	0	0	0	0	0	0	0	0	1.39083e+06	778488	394371	137295	75202.1	0	0	0	0	36940.7	0	23248.3	0	0	0	0	0	0	0	0	0	0	0	0	809822	0	0	0	0
>tr|Q8I5G8|Q8I5G8_PLAF7 Splicing factor 3B subunit 6, putative OS=Plasmodium falciparum (isolate 3D7) OX=36329 GN=PF3D7_1224900 PE=4 SV=1	12.263	7.1519e-17	1	4	48.1	106	215870000	35978000	13	0	0	1.10903e+06	0	0	0	0	0	0	0	657013	0	0	0	0	0	0	0	0	0	0	0	0	0	0	0	0	0	0	0	0	0	0	0	0	0	0	0	0	0
>tr|Q8IM19|Q8IM19_PLAF7 Multifunctional methyltransferase subunit TRM112, putative OS=Plasmodium falciparum (isolate 3D7) OX=36329 GN=PF3D7_1407500 PE=4 SV=2	14.234	5.9937e-47	1	4	50.4	125	881720000	97969000	23	0	2.34874e+06	2.25424e+06	0	237509	178629	0	0	0	0	0	0	0	0	1.49729e+06	0	0	1.14765e+07	0	0	0	1.55825e+06	0	0	1.63497e+06	0	0	0	0	0	0	0	0	0	576292	0	0	0	0	0
>tr|C0H4M6|C0H4M6_PLAF7 Regulator of chromosome condensation, putative OS=Plasmodium falciparum (isolate 3D7) OX=36329 GN=PF3D7_0711500 PE=4 SV=2	78.896	8.1391e-103	1	12	24.6	688	1458300000	42893000	63	0	0	0	0	134120	0	652537	425367	226747	80495.4	238430	0	0	0	0	0	0	14263.9	0	0	0	0	0	0	41691.1	0	0	0	0	0	0	0	0	651299	1.62248e+06	1.00371e+06	0	0	0	0
>tr|Q8IKH5|Q8IKH5_PLAF7 Serine/threonine-protein phosphatase OS=Plasmodium falciparum (isolate 3D7) OX=36329 GN=PF3D7_1466100 PE=3 SV=1	100.77	7.3091e-25	1	4	5.4	889	153570000	3011200	3	0	0	200916	522078	339174	330380	0	0	0	0	0	0	0	0	0	0	0	0	0	0	0	0	0	0	0	0	0	0	0	0	0	0	0	0	0	0	0	0	0	0
>tr|Q8ILB3|Q8ILB3_PLAF7 Ribonuclease H2 subunit B, putative OS=Plasmodium falciparum (isolate 3D7) OX=36329 GN=PF3D7_1435100 PE=4 SV=1	43.426	4.8605e-18	1	3	11.1	359	104890000	5520500	5	0	0	0	0	0	0	0	0	0	0	0	0	271426	0	0	0	0	0	0	0	0	0	0	0	0	0	0	0	0	0	0	0	0	0	0	0	0	0	0	0
>tr|Q8IAP4|Q8IAP4_PLAF7 GTPase-activating protein, putative OS=Plasmodium falciparum (isolate 3D7) OX=36329 GN=PF3D7_0804900 PE=4 SV=1	56.5	4.9103e-207	1	4	10.6	491	419000000	17459000	65	0	0	0	3.05913e+06	8.70935e+06	1.4739e+07	3.83154e+06	982557	435970	359407	125083	195180	0	0	0	0	0	0	0	0	0	0	0	0	0	0	0	0	0	0	0	0	262801	155422	0	0	0	0	0	0
>tr|Q8I2N9|Q8I2N9_PLAF7 HSP90 co-chaperone p23 OS=Plasmodium falciparum (isolate 3D7) OX=36329 GN=PF3D7_0927000 PE=4 SV=1	18.369	3.1289e-06	1	2	15.4	156	153650000	17072000	6	0	0	0	0	0	0	0	0	0	0	0	93182.5	0	0	0	0	0	0	0	0	0	0	0	0	0	0	0	0	0	0	0	0	0	0	0	0	0	0	0	0
>tr|O97232|O97232_PLAF7 1-cys-glutaredoxin-like protein-1 OS=Plasmodium falciparum (isolate 3D7) OX=36329 GN=PF3D7_0304500 PE=4 SV=1	19.92	1.9909e-10	2	5	23.4	171	546120000	45510000	15	0	6.4096e+06	1.98905e+07	2.04948e+06	2.33065e+06	1.28924e+06	0	0	993287	0	505125	0	245118	358920	0	273267	0	0	0	0	253870	0	0	0	0	0	0	0	0	0	0	0	0	0	0	0	0	0	0	0
>tr|Q8IAU1|Q8IAU1_PLAF7 ATP-dependent RNA helicase DBP1, putative OS=Plasmodium falciparum (isolate 3D7) OX=36329 GN=PF3D7_0810600 PE=4 SV=1	108.63	5.942e-275	1	18	21.7	941	3066800000	54764000	207	0	0	0	36211.6	0	0	0	0	0	0	41345.1	551709	695194	704750	1.15009e+06	684062	433134	283087	204598	191836	194524	86794	68149	0	0	0	188439	0	10548.3	0	0	0	187339	0	0	163624	0	0	0	48323.1
>tr|Q8IL07|Q8IL07_PLAF7 Centrin-2 OS=Plasmodium falciparum (isolate 3D7) OX=36329 GN=PF3D7_1446600 PE=4 SV=1	19.31	6.6217e-71	1	6	36.9	168	619540000	56322000	22	0	1.2793e+06	6.18663e+06	2.71616e+06	214757	0	0	0	0	0	0	0	0	0	0	0	0	0	0	0	0	0	0	0	0	0	0	0	0	0	0	0	0	0	0	0	0	0	0	0
>tr|C0H4L6|C0H4L6_PLAF7 Uncharacterized protein OS=Plasmodium falciparum (isolate 3D7) OX=36329 GN=PF3D7_0706500 PE=4 SV=1	196.57	5.5882e-71	1	12	7.3	1706	848680000	11953000	47	0	0	1.2157e+06	799822	295797	362412	391905	278749	263415	271743	63865.3	0	0	0	0	0	0	0	0	0	0	0	0	0	0	0	0	0	0	0	0	0	0	0	0	0	0	0	0	0
>tr|Q8ID38|Q8ID38_PLAF7 Suppressor of kinetochore protein 1, putative OS=Plasmodium falciparum (isolate 3D7) OX=36329 GN=PF3D7_1367000 PE=3 SV=2	18.786	6.9156e-15	1	4	21	162	594360000	66040000	13	0	1.87878e+06	0	0	0	0	0	0	0	1.60184e+06	1.26226e+07	2.03625e+07	4.33229e+07	4.59241e+07	9.47985e+06	2.78114e+06	0	171867	0	480437	0	0	457262	0	0	0	0	0	0	0	0	0	0	0	1.19062e+06	0	0	0	0	0
>tr|A0A5K1K9A4|A0A5K1K9A4_PLAF7 Uncharacterized protein OS=Plasmodium falciparum (isolate 3D7) OX=36329 GN=PF3D7_1368900 PE=4 SV=1	52.011	3.3645e-166	1	6	18.9	450	1821700000	130120000	104	0	0	509401	2.75553e+06	6.8621e+06	5.32259e+06	1.13982e+06	581170	858077	0	0	2.34345e+07	1.67476e+07	989689	603054	125326	368413	1.22078e+06	0	558270	1.38692e+06	764762	811018	0	1.33041e+06	0	930481	625256	364804	628325	364328	1.61793e+06	1.95106e+06	1.05234e+06	420023	1.36565e+06	418044	369143	329300	261193
>tr|Q8ILW8|Q8ILW8_PLAF7 Deoxyhypusine synthase OS=Plasmodium falciparum (isolate 3D7) OX=36329 GN=PF3D7_1412600 PE=4 SV=1	57.241	3.852e-47	1	9	23.8	496	356700000	12739000	19	0	0	0	0	0	0	0	0	0	0	0	0	0	0	0	0	0	0	0	0	0	0	0	0	0	171137	104141	0	0	0	0	0	0	0	0	0	0	0	439557	0
>tr|O77330|O77330_PLAF7 Asparagine synthetase [glutamine-hydrolyzing], putative OS=Plasmodium falciparum (isolate 3D7) OX=36329 GN=PF3D7_0309500 PE=4 SV=1	69.863	7.5716e-114	1	22	37.2	610	4370900000	128560000	131	0	0	0	0	0	0	130480	87426.8	95981.6	157624	0	0	0	65073.8	597816	0	0	0	0	0	0	192408	360878	0	0	192672	0	56092.6	0	0	205551	0	0	496945	0	0	0	0	42352.5	496511
>tr|Q8IKQ0|Q8IKQ0_PLAF7 Protein PET117, putative OS=Plasmodium falciparum (isolate 3D7) OX=36329 GN=PF3D7_1458100 PE=4 SV=1	6.896	1.7125e-07	1	2	19	58	493580000	164530000	62	0	137401	2.92876e+07	2.75394e+07	1.33432e+07	1.26892e+07	2.2644e+06	1.79275e+06	0	2.05202e+06	1.10522e+06	1.04338e+06	0	0	0	0	0	0	2.98654e+06	330105	0	633690	0	0	0	0	0	0	0	0	0	0	0	0	0	0	0	0	0	0
>tr|Q8I1V0|Q8I1V0_PLAF7 Lysine decarboxylase-like protein, putative OS=Plasmodium falciparum (isolate 3D7) OX=36329 GN=PF3D7_0413700 PE=4 SV=1	39.02	1.738e-137	1	10	36.1	338	939020000	49422000	30	0	91981.4	0	0	0	0	0	0	0	0	0	0	0	0	0	76679.4	0	0	0	87609.9	0	0	0	0	0	0	0	0	0	0	0	0	0	0	0	0	0	0	0	0
>tr|Q8I226|Q8I226_PLAF7 TatD-like deoxyribonuclease OS=Plasmodium falciparum (isolate 3D7) OX=36329 GN=PF3D7_0112000 PE=4 SV=2	52.97	1.5869e-153	1	10	21.7	447	855020000	24429000	32	0	0	0	0	0	0	0	0	0	0	449632	631753	154936	61542.5	0	0	0	0	24640.9	0	0	67704.6	0	26909.8	0	0	0	0	0	0	0	0	0	0	0	0	0	0	0	0
>tr|Q8I205|Q8I205_PLAF7 PRESAN domain-containing protein OS=Plasmodium falciparum (isolate 3D7) OX=36329 GN=PF3D7_0402100 PE=4 SV=1	67.787	0	1	18	32.5	575	15737000000	629470000	791	0	227467	0	0	128607	145951	0	0	0	9.54228e+06	1.5665e+07	0	0	6.7494e+07	248917	2.91712e+07	0	201254	142480	2.26112e+07	3.74328e+07	2.75976e+07	3.8e+07	3.99789e+07	4.47939e+07	2.65637e+07	1.90005e+07	1.97942e+07	1.1285e+07	1.56237e+07	1.03859e+07	1.25728e+07	7.76054e+06	2.18567e+06	2.7005e+06	1.91889e+06	4.3088e+06	2.039e+06	1.83349e+06	3.03585e+06
>tr|Q8I246|Q8I246_PLAF7 Phenylalanine--tRNA ligase alpha subunit OS=Plasmodium falciparum (isolate 3D7) OX=36329 GN=PF3D7_0109800 PE=4 SV=1	67.72	5.8869e-123	1	17	33.9	575	14942000000	439470000	70	0	0	0	0	0	0	0	0	0	0	0	0	0	421620	0	0	0	0	0	0	0	0	0	0	0	0	0	0	0	0	480606	952514	979044	355904	501221	462151	328401	326877	184048	195984
>tr|Q8IHN4|Q8IHN4_PLAF7 Antigen 332, DBL-like protein OS=Plasmodium falciparum (isolate 3D7) OX=36329 GN=PF3D7_1149000 PE=4 SV=2	689.27	0	1	68	18.2	6093	9959600000	40160000	348	0	12776	27572.2	22965.7	9403.55	0	31840.1	26479.1	6081.44	23618.7	25499.1	61676.9	0	47482.8	0	53707.3	37138.6	0	21030.2	16296.8	27239.9	32283.5	41419.2	120998	590419	643172	420647	169941	99879	77886.9	107093	276092	349407	132427	385969	486204	440203	349576	550248	353502
>tr|C0H4B2|C0H4B2_PLAF7 Uncharacterized protein OS=Plasmodium falciparum (isolate 3D7) OX=36329 GN=PF3D7_0417700 PE=4 SV=1	60.623	3.1797e-07	1	4	5.1	513	3503300000	97315000	10	0	37731.2	0	203911	0	0	0	0	0	0	0	0	0	0	0	0	0	43949.4	0	0	0	0	0	0	0	0	0	0	0	0	263965	581181	0	0	0	0	0	123951	0	0
>tr|Q8ILH4|Q8ILH4_PLAF7 Protein archease, putative OS=Plasmodium falciparum (isolate 3D7) OX=36329 GN=PF3D7_1429000 PE=4 SV=1	28.074	2.2169e-06	1	2	9.7	237	117270000	16753000	6	0	0	0	0	0	0	463717	0	0	0	0	0	0	0	0	0	0	0	0	0	0	0	0	0	0	0	0	0	0	0	0	1.83e+06	7.52053e+06	0	0	0	0	0	0	0
>sp|Q8I3Z5|TCTP_PLAF7 Translationally-controlled tumor protein homolog OS=Plasmodium falciparum (isolate 3D7) OX=36329 GN=TCTP PE=1 SV=1	19.979	0	1	10	78.9	171	11127000000	1589600000	15	0	8.72924e+07	2.95395e+06	0	0	0	0	0	0	0	0	0	0	0	0	0	0	0	0	0	0	0	0	0	0	0	0	0	0	0	0	0	0	0	0	0	0	0	0	0
>tr|Q8I573|Q8I573_PLAF7 CHCH domain-containing protein OS=Plasmodium falciparum (isolate 3D7) OX=36329 GN=PF3D7_1234900 PE=4 SV=1	16.216	0	1	6	73.5	151	1578500000	175390000	89	0	0	1.54735e+06	8.76628e+06	1.54639e+06	2.69436e+06	9.74546e+06	1.48375e+07	2.1553e+07	5.13401e+07	3.32168e+07	2.01826e+07	1.65243e+07	7.53609e+06	4.93898e+06	4.21885e+06	4.27758e+06	2.50198e+06	1.48904e+06	1.11855e+06	1.69592e+06	543698	1.60682e+06	601456	538185	1.0903e+06	0	145073	0	349110	0	268526	350338	0	0	173476	112289	0	0	0
>tr|Q8I287|Q8I287_PLAF7 Uncharacterized protein OS=Plasmodium falciparum (isolate 3D7) OX=36329 GN=PF3D7_0105400.1 PE=4 SV=1;>tr|A0A143ZXZ7|A0A143ZXZ7_PLAF7 Uncharacterized protein OS=Plasmodium falciparum (isolate 3D7) OX=36329 GN=PF3D7_0105400.2 PE=4 SV=	16.856	1.5138e-06	2	2	18.6	140	171430000	24489000	4	0	0	646357	469876	0	0	280675	4.73315e+06	3.33978e+06	2.16821e+06	512522	0	0	0	0	0	0	0	0	0	0	0	0	0	0	0	0	0	0	0	0	0	0	0	0	0	0	0	0	0
>tr|Q8I300|Q8I300_PLAF7 Ribonuclease H2 subunit C, putative OS=Plasmodium falciparum (isolate 3D7) OX=36329 GN=PF3D7_0915200 PE=4 SV=1	38.672	6.58e-10	1	4	16.8	322	360500000	17167000	6	0	0	342317	0	0	0	266706	0	0	0	0	0	0	0	0	0	0	0	0	0	0	0	0	0	0	152375	0	0	0	0	0	0	0	0	0	0	0	0	0	0
>tr|Q8IL42|Q8IL42_PLAF7 Protein transport protein SEC7, putative OS=Plasmodium falciparum (isolate 3D7) OX=36329 GN=PF3D7_1442900 PE=4 SV=1	404.58	1.9431e-208	1	30	12.4	3384	1024900000	5662500	27	0	0	25581.7	0	0	0	0	0	0	0	59677.9	0	177264	0	0	52480.9	0	0	0	19671.5	0	0	0	0	0	16840.7	0	0	0	0	0	0	0	0	15789.9	0	10033.1	0	0	0
>tr|Q9TY96|Q9TY96_PLAF7 Serine repeat antigen 6 OS=Plasmodium falciparum (isolate 3D7) OX=36329 GN=PF3D7_0207500 PE=1 SV=3	118.83	0	1	58	58.7	1031	49025000000	742800000	3050	0	238949	0	65463.2	61834.6	0	0	0	0	52813.1	0	32811.5	0	0	243171	140776	1.4048e+06	1.35602e+06	820965	2.94358e+06	2.77511e+07	4.55812e+07	6.09171e+07	5.16406e+07	6.6167e+07	1.1486e+08	1.00816e+08	6.82041e+07	3.76392e+07	2.44018e+07	1.55814e+07	1.80905e+07	1.49274e+07	9.34693e+06	7.44233e+06	8.68808e+06	7.81969e+06	4.6323e+06	3.58836e+06	2.79765e+06
>tr|Q8IKP7|Q8IKP7_PLAF7 Aminodeoxychorismate lyase OS=Plasmodium falciparum (isolate 3D7) OX=36329 GN=PF3D7_1458400 PE=4 SV=1	37.512	6.1022e-49	1	10	34.8	316	1202200000	60110000	47	75924.9	0	0	0	0	0	0	990578	838161	647119	386487	268431	0	0	0	0	174650	108077	0	0	0	0	0	0	0	0	181804	0	138173	77903.8	0	0	0	0	0	0	0	0	0	0
>tr|Q8I3Y4|Q8I3Y4_PLAF7 Glutathione synthetase OS=Plasmodium falciparum (isolate 3D7) OX=36329 GN=PF3D7_0512200 PE=3 SV=1	77.48	2.9195e-280	1	24	45.5	655	1393800000	29655000	49	0	0	29367	0	0	0	0	0	153761	0	719301	0	0	0	0	0	0	0	0	0	0	932704	809272	88125.3	0	0	441378	0	28582.8	299130	219191	107358	0	0	0	0	0	0	0	0
>tr|Q8I299|Q8I299_PLAF7 Uncharacterized protein OS=Plasmodium falciparum (isolate 3D7) OX=36329 GN=PF3D7_0104100 PE=4 SV=1	92.735	0	1	38	50.9	791	26045000000	620110000	985	0	0	0	0	0	0	100303	17491.5	347100	0	0	0	172164	327724	0	92024.8	463907	0	257415	1.21718e+07	4.84956e+07	8.772e+07	3.21734e+07	9.03285e+06	7.67048e+06	1.02419e+07	4.43124e+06	3.08093e+06	1.53115e+06	2.3262e+06	1.4502e+06	2.27393e+06	335618	2.39372e+06	3.50296e+06	16369.8	616060	1.30998e+06	1.0885e+06	822732
>tr|A0A143ZY16|A0A143ZY16_PLAF7 Heat shock protein 40, type II OS=Plasmodium falciparum (isolate 3D7) OX=36329 GN=PF3D7_0501100.2 PE=4 SV=1;>tr|Q8I489|Q8I489_PLAF7 Heat shock protein 40, type II OS=Plasmodium falciparum (isolate 3D7) OX=36329 GN=PF3D7_0501	44.964	1.6607e-12	2	4	12.6	390	2884900000	131130000	31	0	0	300273	105369	0	0	0	0	0	109030	717174	0	115770	0	1.0089e+06	0	388614	0	1.23982e+06	1.12606e+06	1.0831e+06	0	0	0	608684	0	335004	0	83459.5	6.25552e+06	687057	1.88058e+06	331396	0	0	663786	0	1.97117e+06	2.18355e+06	0
>tr|Q8IEH0|Q8IEH0_PLAF7 Uncharacterized protein OS=Plasmodium falciparum (isolate 3D7) OX=36329 GN=PF3D7_1314400 PE=4 SV=1	14.078	4.3904e-13	1	3	16.4	122	101690000	12712000	4	0	0	0	261235	0	0	0	0	0	0	0	0	0	0	0	0	0	0	0	0	0	0	0	0	0	0	0	0	0	0	0	0	0	0	0	0	0	0	0	0
>tr|Q8IM16|Q8IM16_PLAF7 Plasmepsin IV OS=Plasmodium falciparum (isolate 3D7) OX=36329 GN=PF3D7_1407800 PE=1 SV=1	51.046	0	1	21	56.8	449	56767000000	2365300000	1163	0	0	1.28258e+09	4.33473e+07	1.32226e+07	5.2484e+06	3.26528e+06	1.4647e+06	2.36144e+06	3.14252e+06	8.35505e+06	1.33041e+07	2.15583e+07	1.22956e+07	1.19241e+07	7.05755e+06	1.11432e+07	5.95816e+07	1.51242e+07	7.69017e+06	1.90376e+07	1.12088e+07	6.77035e+06	5.0702e+06	2.40853e+07	1.95603e+07	5.7645e+06	8.48416e+06	1.26522e+06	2.9276e+06	1.21294e+06	1.78767e+06	5.26354e+06	3.69714e+06	3.36973e+06	1.70418e+06	1.43253e+06	621457	815134	58392.1
>tr|Q76NM7|Q76NM7_PLAF7 Ras-related protein Rab-5B OS=Plasmodium falciparum (isolate 3D7) OX=36329 GN=PF3D7_1310600 PE=4 SV=1	23.365	9.4957e-87	1	9	55.1	207	646450000	40403000	72	0	0	0	140237	1.36427e+06	954472	1.11707e+06	286199	86721	68425.2	0	184492	0	0	0	0	0	0	0	92588.9	0	0	0	0	0	0	0	0	0	238578	132713	0	284251	0	129803	203741	0	0	0	0
>tr|Q8IIA2|Q8IIA2_PLAF7 40S ribosomal protein S18, putative OS=Plasmodium falciparum (isolate 3D7) OX=36329 GN=PF3D7_1126200 PE=1 SV=1	17.891	0	1	10	55.1	156	17339000000	1733900000	555	0	9.34619e+07	3.19702e+08	1.61444e+08	4.34531e+07	5.01136e+07	5.05993e+07	2.77066e+07	3.19819e+07	2.91638e+07	1.62735e+07	1.07855e+07	1.80883e+07	4.73982e+06	4.10202e+06	1.3975e+06	712941	2.19572e+06	680062	740296	740995	1.55549e+06	0	1.19601e+06	566132	429113	0	654114	926492	299585	0	0	2.16959e+06	0	0	1.81222e+06	2.28864e+06	0	0	0
>tr|Q8IKJ8|Q8IKJ8_PLAF7 EF-hand calcium-binding domain-containing protein, putative OS=Plasmodium falciparum (isolate 3D7) OX=36329 GN=PF3D7_1463900 PE=4 SV=2	127.13	8.6551e-30	1	12	13.3	1071	2320300000	41434000	69	0	0	357460	38108	0	0	32653.8	0	0	0	0	0	0	0	0	0	0	0	0	0	0	0	0	0	0	0	0	0	0	0	39903.8	0	0	0	0	0	120384	154978	0	0
>tr|Q8IIK5|Q8IIK5_PLAF7 Rhoptry neck protein 4 OS=Plasmodium falciparum (isolate 3D7) OX=36329 GN=PF3D7_1116000 PE=4 SV=2	135.58	7.5574e-39	1	13	11.6	1201	833630000	15729000	43	0	0	0	0	0	0	0	0	52415.2	0	0	0	0	335089	1.06225e+06	686580	349936	340126	199921	126871	0	140374	0	0	0	0	0	0	0	43999.1	0	0	0	1.21316e+06	0	1.11675e+06	1.12278e+06	1.11273e+06	728201	614335
>tr|C0H4W2|C0H4W2_PLAF7 U6 snRNA-associated Sm-like protein LSm3 OS=Plasmodium falciparum (isolate 3D7) OX=36329 GN=LSM3 PE=3 SV=1	10.701	2.7025e-32	1	5	63.7	91	803230000	133870000	27	0	0	868310	997520	0	0	1.18628e+06	0	0	0	1.47972e+06	2.46081e+06	8.47908e+06	6.35468e+06	1.42068e+06	0	0	0	0	0	0	0	0	0	0	0	3.42528e+06	0	0	0	0	0	0	0	0	0	0	0	0	0
>tr|Q8I6Z4|Q8I6Z4_PLAF7 ABC transporter E family member 1, putative OS=Plasmodium falciparum (isolate 3D7) OX=36329 GN=PF3D7_1368200 PE=4 SV=1	70.269	7.7825e-50	1	9	16.5	619	4044600000	106440000	36	0	0	0	0	0	0	0	0	0	56140.2	21121.2	0	0	0	0	0	0	0	0	0	540989	134903	0	0	0	0	0	0	0	0	0	0	0	0	0	0	0	0	0	0
>tr|Q8I552|Q8I552_PLAF7 Uncharacterized protein OS=Plasmodium falciparum (isolate 3D7) OX=36329 GN=PF3D7_1237100 PE=4 SV=1	334.18	3.7396e-07	1	3	2	2792	909180000	5348100	5	0	0	132205	0	0	0	0	0	0	0	0	0	0	0	0	0	0	0	0	0	0	0	0	0	0	0	0	0	0	0	0	110490	1.04688e+06	1.13125e+06	0	501485	0	0	0	0
>tr|Q9NLB2|Q9NLB2_PLAF7 Glutaredoxin OS=Plasmodium falciparum (isolate 3D7) OX=36329 GN=PF3D7_0306300 PE=1 SV=1	12.418	5.9122e-124	1	8	66.7	111	3780800000	472600000	173	0	2.61288e+07	3.26358e+07	6.0025e+06	1.46639e+06	1.93318e+06	3.37216e+06	3.0512e+06	4.32478e+06	5.32438e+06	3.77556e+06	3.97927e+06	4.86649e+06	2.82072e+06	3.76476e+06	1.41253e+06	1.82503e+06	2.90611e+06	2.28271e+06	1.3684e+06	3.10072e+06	2.46578e+06	2.30345e+06	1.55708e+06	1.73264e+06	1.99868e+06	1.08913e+06	1.21728e+06	1.09284e+06	980568	0	0	0	396826	0	0	0	0	0	0
>tr|A0A143ZZV5|A0A143ZZV5_PLAF7 Uncharacterized protein OS=Plasmodium falciparum (isolate 3D7) OX=36329 GN=PF3D7_0804500 PE=4 SV=1	720.95	1.1561e-05	1	3	0.7	6034	30505000000	96842000	4	0	208112	0	42602.3	0	0	0	0	0	0	0	0	0	0	0	0	0	0	0	0	0	0	0	0	0	0	0	0	0	0	0	0	0	0	0	0	0	0	0	0
>tr|Q8I559|Q8I559_PLAF7 Uncharacterized protein OS=Plasmodium falciparum (isolate 3D7) OX=36329 GN=PF3D7_1236400 PE=4 SV=2	73.069	1.5912e-16	1	4	8.9	605	3029200000	68845000	23	0	171306	39716.5	138067	24224	0	55957.1	45763.2	0	37083.6	0	0	0	0	0	0	0	0	0	0	0	0	0	0	0	0	0	0	0	0	0	0	0	0	0	0	0	0	0	75199
>tr|Q8IKR0|Q8IKR0_PLAF7 Uncharacterized protein OS=Plasmodium falciparum (isolate 3D7) OX=36329 GN=PF3D7_1456900 PE=3 SV=2	16.914	1.9465e-10	1	5	31.3	147	394050000	49256000	14	0	0	6.46114e+06	6.61373e+06	3.15374e+06	2.38705e+06	337364	1.79561e+06	3.16485e+06	3.47819e+06	6.21446e+06	0	0	0	0	0	0	0	0	0	0	0	0	0	0	0	0	0	0	0	0	0	0	0	0	0	0	0	0	0
>tr|Q8IKL5|Q8IKL5_PLAF7 Valine--tRNA ligase, putative OS=Plasmodium falciparum (isolate 3D7) OX=36329 GN=PF3D7_1461900 PE=3 SV=1	128.07	0	1	45	48	1090	7085600000	104200000	235	8689.14	40949.3	1.74449e+06	383185	37166.1	0	109961	4974.22	117167	95885.3	44982.2	0	64453.7	145443	0	163687	0	0	0	0	1.53729e+06	1.19961e+06	704401	968218	944567	1.52597e+06	331840	329480	126945	171878	13857.5	0	0	0	0	65071.7	58395.3	0	70178.7	23345.6
>tr|Q8IJM4|Q8IJM4_PLAF7 Myosin essential light chain ELC OS=Plasmodium falciparum (isolate 3D7) OX=36329 GN=PF3D7_1017500 PE=4 SV=1	15.677	7.0654e-133	1	7	64.2	134	1818300000	202030000	66	0	1.57264e+06	2.43658e+07	1.60079e+07	5.49158e+06	251827	0	0	0	973985	0	0	0	0	0	0	0	0	0	0	0	0	0	0	0	0	0	0	0	0	0	0	0	0	0	0	0	0	0	0
>tr|Q8IAT5|Q8IAT5_PLAF7 Acyl-CoA binding protein, putative OS=Plasmodium falciparum (isolate 3D7) OX=36329 GN=PF3D7_0810000 PE=4 SV=1	10.775	8.6809e-15	1	4	38.9	90	1469100000	293810000	22	0	0	3.58285e+06	0	0	0	0	0	0	0	0	0	0	0	0	0	0	0	0	0	0	0	0	0	0	0	0	0	0	0	0	0	0	0	0	0	0	0	0	0
>tr|O97256|O97256_PLAF7 Activator of Hsp90 ATPase, putative OS=Plasmodium falciparum (isolate 3D7) OX=36329 GN=PF3D7_0308500 PE=4 SV=2	16.156	2.0435e-19	1	5	49.3	140	3144200000	449170000	30	0	0	3.84064e+06	2.43478e+06	1.10268e+06	461304	0	0	0	1.05309e+06	0	0	0	0	0	0	0	0	0	0	0	0	0	0	0	0	0	0	0	0	0	0	0	0	0	0	0	0	0	0
>tr|Q8IKM8|Q8IKM8_PLAF7 Ubiquitin carboxyl-terminal hydrolase isozyme L3 OS=Plasmodium falciparum (isolate 3D7) OX=36329 GN=PF3D7_1460400 PE=1 SV=2	26.899	1.003e-54	1	6	36.6	232	573310000	57331000	27	0	0	4.04329e+06	583614	0	0	0	0	0	0	0	0	633986	0	0	0	0	0	0	0	0	0	0	0	0	0	0	0	0	0	0	0	0	0	0	0	0	0	0	0
>tr|C0H4C7|C0H4C7_PLAF7 Mediator of RNA polymerase II transcription subunit 11, putative OS=Plasmodium falciparum (isolate 3D7) OX=36329 GN=PF3D7_0505900 PE=4 SV=1	14.828	2.3207e-21	1	2	16.7	126	633330000	79166000	9	0	142671	1.16638e+06	1.07051e+06	0	0	0	0	0	0	0	0	0	0	0	0	0	0	0	0	0	0	0	0	0	0	0	0	0	0	0	0	0	0	0	0	0	0	0	0
>tr|Q8I4Z4|Q8I4Z4_PLAF7 Translation initiation factor SUI1, putative OS=Plasmodium falciparum (isolate 3D7) OX=36329 GN=PF3D7_1243600 PE=4 SV=1	12.891	4.8288e-39	1	5	48.7	115	1025600000	205120000	36	0	0	443473	209424	0	0	0	0	0	0	0	0	0	0	0	0	0	0	0	0	0	0	0	0	0	0	0	0	0	0	0	0	0	0	0	0	0	0	0	0
>tr|O96217|O96217_PLAF7 Uncharacterized protein OS=Plasmodium falciparum (isolate 3D7) OX=36329 GN=PF3D7_0213700 PE=4 SV=1	17.808	1.6531e-112	1	4	33.1	154	1112200000	111220000	38	0	202535	7.39407e+07	6.18854e+07	3.22644e+07	2.07667e+07	419081	4.23938e+06	0	0	0	0	0	0	0	0	0	0	0	0	0	0	0	0	0	0	0	0	0	0	0	0	0	0	0	0	0	0	0	0
>tr|Q8I4P3|Q8I4P3_PLAF7 Rifin OS=Plasmodium falciparum (isolate 3D7) OX=36329 GN=PF3D7_1254400 PE=4 SV=1	41.801	0.00084065	1	2	4.5	379	1484500000	70689000	1	0	0	0	0	0	0	0	0	0	0	0	0	0	0	0	0	0	0	0	0	0	0	0	0	0	0	0	0	0	0	0	0	0	0	0	0	0	0	0	0
>tr|Q8ILG3|Q8ILG3_PLAF7 Serine/threonine-protein phosphatase 2A activator OS=Plasmodium falciparum (isolate 3D7) OX=36329 GN=PF3D7_1430100 PE=3 SV=1	37.442	5.2664e-15	1	6	26	319	364990000	14599000	16	0	0	0	0	0	0	0	327089	0	0	0	0	0	0	0	0	0	0	0	0	0	0	0	0	0	0	0	0	0	0	0	0	0	0	0	0	0	0	0	0
>tr|Q8IJ49|Q8IJ49_PLAF7 PUM-HD domain-containing protein OS=Plasmodium falciparum (isolate 3D7) OX=36329 GN=PF3D7_1035900 PE=4 SV=1	65.15	0	1	21	53	566	1162400000	29059000	60	0	0	41386.4	0	38399	0	0	127115	0	0	0	0	0	0	0	0	33679.3	0	0	182852	5.22163e+06	2.37583e+07	3.04887e+07	410456	0	0	0	0	313808	322178	0	0	0	0	0	0	0	0	142438	0
>tr|A0A143ZY58|A0A143ZY58_PLAF7 ADP-ribosylation factor OS=Plasmodium falciparum (isolate 3D7) OX=36329 GN=PF3D7_1020900 PE=3 SV=1;>sp|Q7KQL3|ARF1_PLAF7 ADP-ribosylation factor 1 OS=Plasmodium falciparum (isolate 3D7) OX=36329 GN=ARF1 PE=1 SV=1	20.912	0	2	14	81.8	181	33636000000	2803000000	1060	69413.6	1.23199e+07	3.15226e+08	1.9464e+08	4.22859e+07	3.94731e+07	2.27615e+07	2.77521e+07	2.56674e+07	3.41026e+07	1.76756e+07	1.74047e+07	1.58184e+07	1.31877e+07	5.32142e+06	4.58013e+06	5.22935e+06	4.75326e+06	4.73209e+06	3.54359e+06	8.96364e+06	6.42039e+06	7.83176e+06	4.27578e+06	1.86291e+06	3.9253e+06	3.17744e+06	1.39221e+06	1.4284e+06	2.19953e+06	2.73045e+06	3.46909e+06	4.90554e+06	2.50515e+06	2.94072e+06	2.52695e+06	1.00532e+06	679342	211625	2.14715e+06
>tr|Q8I5C6|Q8I5C6_PLAF7 Uncharacterized protein OS=Plasmodium falciparum (isolate 3D7) OX=36329 GN=PF3D7_1229300 PE=4 SV=1	117.48	0	1	36	42.6	990	11772000000	206530000	614	0	234472	1.4939e+06	910904	411991	582091	906311	603266	512120	1.56713e+06	1.13294e+06	1.05133e+06	822097	389778	248039	187762	44233	0	67453.8	273701	318348	1.22247e+06	1.55676e+06	5.20883e+06	5.95594e+06	1.02976e+07	1.27157e+07	2.67045e+07	1.81476e+07	1.62407e+07	1.24289e+07	1.95265e+07	8.196e+06	4.35917e+06	5.36629e+06	5.40597e+06	4.52457e+06	4.89707e+06	2.03106e+06	3.14496e+06
>tr|Q8IEN3|Q8IEN3_PLAF7 Carbamoyl phosphate synthetase OS=Plasmodium falciparum (isolate 3D7) OX=36329 GN=PF3D7_1308200 PE=4 SV=1	273.43	4.7257e-244	1	26	13.1	2375	29674000000	237390000	32	0	0	12998.3	19803.7	0	0	0	0	0	18786.8	32890.9	50345.3	0	0	0	0	0	0	0	0	0	0	0	0	0	0	0	0	0	0	0	314633	77714.4	0	41325	0	0	0	0	0
>tr|Q8IKV9|Q8IKV9_PLAF7 Calcineurin subunit B OS=Plasmodium falciparum (isolate 3D7) OX=36329 GN=PF3D7_1451700 PE=4 SV=2	20.079	5.2946e-15	1	6	37.9	177	818880000	62991000	27	0	256706	2.34599e+06	2.80442e+06	118215	0	0	0	0	986356	0	0	0	378011	391292	0	0	0	0	0	0	0	0	0	0	0	0	0	0	0	0	0	0	0	0	0	0	0	0	0
>tr|Q8IKL9|Q8IKL9_PLAF7 40S ribosomal protein S28e, putative OS=Plasmodium falciparum (isolate 3D7) OX=36329 GN=PF3D7_1461300 PE=1 SV=1	7.4937	2.6055e-222	1	4	52.2	67	10833000000	3611100000	108	0	2.12027e+06	7.65577e+07	4.06213e+07	3.65788e+06	2.05498e+07	2.01498e+06	0	1.14268e+06	446753	0	0	0	0	0	0	0	0	0	0	1.88302e+06	0	0	0	0	0	0	0	0	0	0	0	0	0	0	0	0	0	0	0
>tr|Q8IHW4|Q8IHW4_PLAF7 V-type proton ATPase subunit F OS=Plasmodium falciparum (isolate 3D7) OX=36329 GN=PF3D7_1140100 PE=3 SV=2	14.624	5.8461e-65	1	10	71.9	128	2371100000	237110000	105	0	1.00975e+07	4.7849e+07	4.03017e+07	1.39433e+07	6.74665e+06	1.95857e+06	0	0	170280	0	0	0	0	0	0	0	0	0	0	0	0	0	0	0	0	0	0	0	0	0	0	0	216747	0	0	0	1.06871e+06	237446	511560
>tr|A0A144A4E0|A0A144A4E0_PLAF7 Thioredoxin OS=Plasmodium falciparum (isolate 3D7) OX=36329 GN=PF3D7_1457200 PE=3 SV=1;>sp|Q7KQL8|THIO_PLAF7 Thioredoxin OS=Plasmodium falciparum (isolate 3D7) OX=36329 GN=PF14_0545 PE=1 SV=1	11.716	3.3788e-257	2	7	52.9	104	14923000000	3730700000	68	0	6.03181e+07	3.29872e+08	2.67383e+08	956577	476892	1.74195e+06	0	0	829399	0	0	0	0	0	0	0	0	0	0	0	0	0	0	0	0	0	0	0	0	0	0	0	0	0	0	0	0	0	0
>tr|A0A144A2R4|A0A144A2R4_PLAF7 Methyltransferase, putative OS=Plasmodium falciparum (isolate 3D7) OX=36329 GN=PF3D7_1455200.1 PE=4 SV=1	23.99	5.227e-30	1	7	38	205	541540000	36103000	23	0	0	1.86852e+06	218260	0	0	0	0	0	0	0	0	0	0	0	0	0	0	0	0	0	0	0	0	0	0	0	0	110268	85716.7	0	0	0	0	0	0	0	0	0	0
>tr|Q8I444|Q8I444_PLAF7 Small ubiquitin-related modifier OS=Plasmodium falciparum (isolate 3D7) OX=36329 GN=PF3D7_0505800 PE=4 SV=1	11.06	5.9972e-40	1	5	53	100	2472100000	412010000	17	0	0	3.93302e+06	379535	0	0	0	0	0	0	0	0	0	0	0	0	0	0	0	0	0	0	1.67285e+06	1.92524e+06	0	6.13774e+06	0	0	0	0	1.10564e+07	0	0	0	0	0	0	0	0	0
>tr|Q8I272|Q8I272_PLAF7 Centrin-1 OS=Plasmodium falciparum (isolate 3D7) OX=36329 GN=PF3D7_0107000.1 PE=4 SV=1	19.599	1.3628e-93	1	10	45.8	168	1113000000	123660000	36	0	1.95074e+07	3.06951e+07	3.23787e+07	1.30681e+07	3.85027e+06	1.19284e+06	154121	412213	477072	434785	351756	0	814404	0	0	148925	0	493855	0	0	154459	165518	0	0	0	0	0	0	0	0	0	0	0	0	0	0	0	0	0
>tr|Q8IJC7|Q8IJC7_PLAF7 Centrin-3 OS=Plasmodium falciparum (isolate 3D7) OX=36329 GN=PF3D7_1027700.1 PE=4 SV=2;>tr|A0A143ZXT2|A0A143ZXT2_PLAF7 Centrin-3 OS=Plasmodium falciparum (isolate 3D7) OX=36329 GN=PF3D7_1027700.2 PE=4 SV=1	20.913	2.1304e-19	2	7	42.5	179	583410000	48618000	24	0	922947	1.0198e+07	1.77063e+07	1.45412e+07	1.40565e+07	1.00013e+07	2.58653e+06	787176	3.68264e+06	451801	0	0	0	0	0	0	0	0	0	0	0	0	0	0	0	0	0	0	0	0	0	0	0	0	0	0	0	0	0
>tr|Q8IDZ9|Q8IDZ9_PLAF7 Isoleucine--tRNA ligase, putative OS=Plasmodium falciparum (isolate 3D7) OX=36329 GN=PF3D7_1332900 PE=3 SV=1	151.31	0	1	58	51.5	1272	19047000000	232280000	452	0	45601.3	47171.7	38931.3	11739	0	0	48850.1	105696	0	0	0	228028	123379	0	0	0	0	0	157952	0	0	897052	3.08665e+06	2.24641e+06	4.33081e+06	2.74907e+06	1.67465e+06	1.37993e+06	1.00579e+06	639563	357269	0	447103	0	0	0	11321	279235	114723
>tr|Q8IM53|Q8IM53_PLAF7 Cytochrome c, putative OS=Plasmodium falciparum (isolate 3D7) OX=36329 GN=PF3D7_1404100 PE=3 SV=1	12.894	3.1044e-49	1	12	61.7	115	2618600000	290950000	92	0	378381	2.71383e+07	2.40028e+07	9.95774e+06	6.14748e+06	5.20883e+06	2.96813e+06	3.51703e+06	1.79995e+06	3.29544e+06	986885	511845	222546	0	213191	0	0	0	0	0	1.82439e+06	0	0	0	0	877115	2.06165e+06	0	0	0	0	0	0	979139	0	0	0	0	0
>tr|Q8III5|Q8III5_PLAF7 Insulinase, putative OS=Plasmodium falciparum (isolate 3D7) OX=36329 GN=PF3D7_1118300 PE=4 SV=1	173.62	0	1	46	37	1488	5997100000	64485000	197	0	11803.5	16766.6	43183.2	295067	154946	91374	117834	132988	129803	81263.7	43533.5	58583.7	50224.7	0	0	100787	0	101413	0	0	55512.7	56944.5	86263.8	0	461833	116024	227520	68722.6	46651.1	66903.5	293067	168142	47568.5	96445.1	56082	0	41692.2	0	22464.1
>tr|C0H4T6|C0H4T6_PLAF7 Protein phosphatase PPM5, putative OS=Plasmodium falciparum (isolate 3D7) OX=36329 GN=PF3D7_0810300 PE=3 SV=1	63.619	5.8653e-16	1	6	13.5	550	654420000	28453000	43	0	0	0	0	0	0	0	51103	0	0	75896.3	44942	0	0	0	0	75124.9	0	97465.2	654728	342803	200704	371545	343586	111463	0	359492	145930	0	61378.5	0	49397.2	141157	66841.1	68123.6	0	0	164058	0	108691
>sp|Q8IBZ9|CRT_PLAF7 Putative chloroquine resistance transporter OS=Plasmodium falciparum (isolate 3D7) OX=36329 GN=CG10 PE=3 SV=1	48.675	0	1	11	25.7	424	22848000000	1202500000	844	0	0	0	0	0	0	0	0	0	0	0	0	1.35898e+06	3.8218e+06	1.98482e+07	3.56201e+07	5.94154e+07	6.04345e+07	2.91056e+07	1.90058e+07	2.4951e+07	1.24903e+07	1.31549e+07	8.55675e+06	1.02264e+07	9.21709e+06	4.14975e+06	2.50991e+06	1.77211e+06	1.80809e+06	1.64375e+06	2.70801e+06	2.83638e+06	121157	1.48798e+06	1.52798e+06	1.11601e+06	1.51412e+06	250462	956567
>tr|A0A144A1J6|A0A144A1J6_PLAF7 Glutathione S-transferase OS=Plasmodium falciparum (isolate 3D7) OX=36329 GN=PF3D7_1419300 PE=3 SV=1;>sp|Q8ILQ7|GST_PLAF7 Glutathione S-transferase OS=Plasmodium falciparum (isolate 3D7) OX=36329 GN=GST PE=3 SV=1	24.789	0	2	9	58.8	211	3202000000	228720000	101	0	0	0	0	0	0	0	6.69469e+06	3.07279e+07	6.12673e+06	850596	545719	0	0	0	0	0	0	0	0	134808	0	78484.8	277627	0	0	0	0	0	0	0	0	0	0	0	0	0	0	96957.3	0
>tr|Q8ILL1|Q8ILL1_PLAF7 Enoyl-CoA hydratase, putative OS=Plasmodium falciparum (isolate 3D7) OX=36329 GN=PF3D7_1425200 PE=4 SV=1	48.259	3.657e-13	1	6	18	406	134020000	5154700	11	0	0	0	0	0	0	0	0	0	0	0	0	0	0	0	0	0	0	54004.7	0	0	207657	4.26933e+06	1.94799e+06	0	414446	0	0	0	65600.8	0	0	0	0	0	0	0	0	0	0
>tr|O97269|O97269_PLAF7 Uncharacterized protein OS=Plasmodium falciparum (isolate 3D7) OX=36329 GN=PF3D7_0315400 PE=4 SV=1	30.521	5.1713e-15	1	5	24.2	256	432150000	28810000	26	0	0	0	454965	0	0	1.53634e+06	1.77878e+06	1.31729e+06	1.57179e+06	0	0	441314	0	0	0	0	0	415133	352105	243912	233488	0	0	217191	0	0	0	0	0	0	0	0	0	0	0	0	0	0	0
>tr|Q8I2P2|Q8I2P2_PLAF7 Glutamine-dependent NAD(+) synthetase, putative OS=Plasmodium falciparum (isolate 3D7) OX=36329 GN=PF3D7_0926700 PE=4 SV=1	97.763	1.5225e-171	1	16	27.3	839	2021500000	42114000	85	0	0	77185.3	0	0	0	0	68398.8	39244.5	0	0	0	0	85888.2	0	0	0	0	0	0	0	0	0	0	0	0	0	0	0	0	0	0	0	0	0	0	0	0	0	0
>tr|Q8IHS2|Q8IHS2_PLAF7 SUMO-activating enzyme subunit 1 OS=Plasmodium falciparum (isolate 3D7) OX=36329 GN=PF3D7_1144500 PE=4 SV=1	39.688	3.7856e-26	1	5	16	338	219810000	12930000	9	0	0	0	0	0	0	0	0	0	0	0	0	0	0	0	0	0	0	0	0	0	0	0	0	0	0	0	0	0	0	0	0	0	0	0	0	0	0	0	0
>tr|C0H473|C0H473_PLAF7 HSP20-like chaperone, putative OS=Plasmodium falciparum (isolate 3D7) OX=36329 GN=PF3D7_0314000 PE=4 SV=1	32.61	0	1	20	67.3	275	2077300000	109330000	133	0	0	0	0	0	0	204493	2.77267e+06	828182	100779	0	71383	372751	0	0	2.46039e+06	2.98696e+07	4.76553e+07	3.45216e+07	3.19988e+07	4.16753e+07	1.92101e+07	1.46068e+07	2.52811e+06	68067.5	745407	0	0	0	152967	80116.6	223393	698591	752550	1.17337e+06	740476	422795	266791	110437	100184
>tr|C6KSX6|C6KSX6_PLAF7 Rhoptry protein ROP14 OS=Plasmodium falciparum (isolate 3D7) OX=36329 GN=PF3D7_0613300 PE=4 SV=1	172.01	5.7932e-90	1	11	9.3	1422	997370000	14047000	78	0	0	0	0	0	0	0	0	444171	0	226768	145983	0	116046	0	0	0	0	0	0	0	0	0	180079	0	0	0	0	0	0	0	0	235954	0	0	112659	0	213456	0	13015.2
>tr|Q76NM5|Q76NM5_PLAF7 Erythrocyte binding antigen-140 OS=Plasmodium falciparum (isolate 3D7) OX=36329 GN=PF3D7_1301600 PE=4 SV=1	140.59	0	1	25	28.5	1210	1892200000	25230000	225	0	0	0	0	0	12532.6	0	0	135284	315162	288971	178069	114575	0	0	0	0	13278.7	0	0	1.10522e+06	384889	987795	1.49539e+06	2.42864e+06	5.22491e+06	5.2083e+06	4.72966e+06	2.8714e+06	3.61841e+06	2.33287e+06	1.19866e+06	81689.1	0	150978	21202.7	0	0	0	0
>tr|Q9NLA8|Q9NLA8_PLAF7 Uncharacterized protein OS=Plasmodium falciparum (isolate 3D7) OX=36329 GN=PF3D7_0309100 PE=4 SV=2	21.432	1.0755e-83	1	7	47.8	178	610050000	46927000	17	0	0	2.03932e+06	0	0	0	0	0	0	728634	0	0	0	0	0	0	0	0	0	0	2.79585e+06	1.10966e+06	969202	378201	0	0	0	0	0	0	243848	0	0	0	0	0	1.19083e+06	0	0	0
>tr|Q8I3P6|Q8I3P6_PLAF7 ATP-dependent RNA helicase DDX1, putative OS=Plasmodium falciparum (isolate 3D7) OX=36329 GN=PF3D7_0521700 PE=4 SV=1	97.337	5.2397e-20	1	3	4.9	841	88366000	1767300	8	0	0	0	0	0	0	0	0	0	0	0	0	0	0	0	0	0	0	0	0	0	0	0	0	0	0	0	0	0	0	0	0	0	0	0	0	0	0	0	0
>tr|Q8I318|Q8I318_PLAF7 EFP domain-containing protein OS=Plasmodium falciparum (isolate 3D7) OX=36329 GN=PF3D7_0913400 PE=4 SV=1	19.22	1.2503e-51	1	5	36.3	168	800670000	100080000	51	0	3.4746e+06	3.91027e+07	2.03456e+07	1.39718e+06	7.77038e+06	9.47731e+06	7.00634e+06	6.82252e+06	6.31193e+06	5.35433e+06	4.29864e+06	1.03608e+06	108416	952080	0	734529	6.64294e+06	2.41446e+06	0	0	0	0	0	977181	0	0	0	0	0	0	0	0	167560	230430	0	0	0	0	0
>tr|A0A5K1K8J0|A0A5K1K8J0_PLAF7 RNA lariat debranching enzyme, putative OS=Plasmodium falciparum (isolate 3D7) OX=36329 GN=PF3D7_1340600 PE=4 SV=1	67.554	5.828e-221	1	23	53.2	575	4617200000	131920000	132	0	0	45954.7	0	0	0	0	0	0	0	0	0	0	180492	222038	218631	609964	388836	0	49134.7	221361	1.83254e+06	258536	250695	0	0	0	0	0	0	0	0	851675	2.05762e+06	285087	638071	178820	0	0	0
>tr|Q8ILJ7|Q8ILJ7_PLAF7 Phosphoenolpyruvate carboxylase OS=Plasmodium falciparum (isolate 3D7) OX=36329 GN=PF3D7_1426700 PE=4 SV=1	133.96	2.0267e-26	1	10	12.6	1148	478220000	6735500	18	0	0	0	0	0	0	0	0	117898	0	0	0	52714.7	67143.7	0	0	0	0	0	0	0	0	0	0	0	0	0	0	0	0	0	0	0	0	0	0	0	0	0	0
>tr|Q8IE00|Q8IE00_PLAF7 Eukaryotic translation initiation factor 6 OS=Plasmodium falciparum (isolate 3D7) OX=36329 GN=EIF6 PE=3 SV=1	27.25	9.2807e-137	1	7	44.1	247	867730000	108470000	19	0	372614	6.83744e+06	3.88762e+06	179804	166280	0	0	0	0	0	0	0	0	0	0	0	0	0	0	0	0	0	0	0	0	0	0	0	0	0	0	0	0	0	0	0	0	0	0
>tr|Q8IM27|Q8IM27_PLAF7 Vacuolar protein sorting-associated protein 29 OS=Plasmodium falciparum (isolate 3D7) OX=36329 GN=PF3D7_1406700 PE=3 SV=1	21.774	0	1	9	59.8	194	849380000	77217000	42	0	0	1.83434e+07	4.05969e+07	4.8995e+06	4.03091e+06	2.87003e+06	0	0	1.14236e+06	0	0	0	0	0	0	0	766117	492945	1.24935e+06	400435	225594	108405	0	0	0	0	0	447621	0	0	582059	0	0	0	0	0	0	0	0
>tr|Q8I2T9|Q8I2T9_PLAF7 NifU-like scaffold protein OS=Plasmodium falciparum (isolate 3D7) OX=36329 GN=PF3D7_0921400 PE=4 SV=1	29.103	7.7737e-30	1	3	17	247	981060000	57709000	11	0	316210	6.57521e+06	1.30903e+07	1.54502e+06	0	0	0	0	0	0	0	0	0	0	0	0	0	0	0	0	0	0	0	1.02955e+06	6.10081e+06	74123.8	5.14406e+06	0	9.93256e+06	0	1.30808e+07	0	0	0	0	0	0	0	0
>tr|Q5MYR6|Q5MYR6_PLAF7 Peroxiredoxin OS=Plasmodium falciparum (isolate 3D7) OX=36329 GN=prx PE=1 SV=1	28.124	0	1	11	61.2	240	2006000000	154310000	86	0	0	0	2.09678e+07	3.96667e+07	3.42835e+06	4.57029e+06	2.6115e+06	2.75764e+06	3.52751e+06	1.30649e+06	2.76325e+06	3.31512e+06	2.22345e+06	2.65224e+06	3.28337e+06	1.39062e+06	1.14268e+06	1.51888e+06	1.89942e+06	1.6865e+06	1.17506e+06	877496	3.57545e+06	1.19559e+07	1.52978e+07	5.95329e+06	5.13644e+06	2.61351e+06	5.14851e+06	2.53298e+06	2.6351e+06	4.1435e+06	2.08927e+06	0	1.55243e+06	981097	2.75383e+06	677173	1.10003e+06
>tr|Q8IE99|Q8IE99_PLAF7 Splicing factor 1 OS=Plasmodium falciparum (isolate 3D7) OX=36329 GN=PF3D7_1321700 PE=4 SV=1	100.94	7.1342e-07	1	3	3.9	864	95416000	2271800	5	0	0	0	0	0	0	0	0	0	0	0	0	0	0	0	0	0	0	0	0	0	0	0	0	0	0	0	0	0	0	0	0	0	0	0	0	0	0	0	0
>tr|Q8I3J4|Q8I3J4_PLAF7 Ubiquitin-conjugating enzyme E2 N, putative OS=Plasmodium falciparum (isolate 3D7) OX=36329 GN=PF3D7_0527100 PE=1 SV=1	17.411	7.7856e-244	1	7	63.8	152	2660500000	266050000	82	0	0	5.25041e+06	3.37819e+06	237837	125824	2.72346e+06	1.48957e+06	986113	862183	0	421218	0	0	0	0	0	0	0	0	0	0	0	0	0	0	0	0	0	0	0	0	0	0	0	0	0	0	0	0
>tr|C6KSP5|C6KSP5_PLAF7 Glyoxalase I-like protein GILP OS=Plasmodium falciparum (isolate 3D7) OX=36329 GN=PF3D7_0604700 PE=4 SV=1	35.838	4.3198e-42	1	8	33.9	307	323660000	17981000	16	0	0	0	1.87497e+07	4.83643e+06	270399	0	0	0	0	0	0	0	0	0	0	0	0	0	0	0	0	0	0	0	0	0	0	0	0	0	0	0	0	0	0	0	0	0	0
>tr|Q8IL48|Q8IL48_PLAF7 tRNA import protein tRIP OS=Plasmodium falciparum (isolate 3D7) OX=36329 GN=PF3D7_1442300 PE=4 SV=1	46.441	5.5906e-192	1	16	43.3	402	5101600000	164570000	146	0	0	382921	1.02733e+06	508925	516650	898174	301797	524057	1.5574e+06	2.20588e+06	1.0613e+06	1.40607e+06	122257	0	0	0	179423	0	0	0	54291.5	45396	0	0	220123	0	0	188915	65991.3	211519	67441.1	0	0	2.19096e+06	0	0	0	259362	0
>tr|Q8I1P2|Q8I1P2_PLAF7 Uncharacterized protein OS=Plasmodium falciparum (isolate 3D7) OX=36329 GN=PF3D7_0419500 PE=4 SV=1	63.995	4.4608e-230	1	13	23.7	536	2332900000	70694000	183	0	0	0	0	79108.1	0	0	0	0	0	0	0	0	57713.8	93828.1	0	0	0	113770	226779	2.45986e+06	8.04245e+06	1.70291e+07	4.62278e+06	3.05109e+06	2.02355e+06	1.72132e+06	1.40649e+06	759376	841696	525242	253711	0	0	0	0	0	2.59267e+06	489178	0
>tr|C0H4T1|C0H4T1_PLAF7 Coatomer subunit epsilon, putative OS=Plasmodium falciparum (isolate 3D7) OX=36329 GN=PF3D7_0808400 PE=4 SV=1	33.092	3.862e-130	1	11	46.8	278	1144300000	67313000	32	0	0	0	774805	0	0	0	96813.3	85637.4	55773	0	0	0	0	593456	1.01822e+06	0	148375	456108	678728	0	303395	0	558132	0	0	504406	1.03127e+06	0	0	0	0	0	0	0	0	297384	0	0	0
>tr|Q8IC39|Q8IC39_PLAF7 Cytosolic iron-sulfur assembly component 2, putative OS=Plasmodium falciparum (isolate 3D7) OX=36329 GN=PF3D7_0703100 PE=4 SV=1	21.268	9.2679e-05	1	1	8.3	180	45998000	3538300	1	0	0	0	0	0	0	0	0	0	0	0	0	0	0	0	0	0	0	0	0	0	0	0	0	0	0	0	0	0	0	0	0	0	0	0	0	0	0	0	0
>tr|Q8IM28|Q8IM28_PLAF7 ATP-dependent Clp protease regulatory subunit ClpC OS=Plasmodium falciparum (isolate 3D7) OX=36329 GN=PF3D7_1406600 PE=4 SV=1	156.02	8.9353e-96	1	19	16.9	1341	1142600000	13934000	41	0	0	0	20558.3	39615.9	39662.5	17595.2	0	0	0	0	0	0	0	0	0	0	0	0	0	0	0	0	0	0	0	0	0	0	0	0	0	0	0	0	0	0	0	0	0
>tr|Q8ILC8|Q8ILC8_PLAF7 DNA topoisomerase 2 OS=Plasmodium falciparum (isolate 3D7) OX=36329 GN=PF3D7_1433500 PE=3 SV=1	169.23	2.5852e-09	1	4	3.9	1472	87960000	977330	8	0	0	0	0	0	0	0	0	0	0	0	13760.2	71294.1	40956.7	68527.9	0	0	0	0	0	0	0	0	0	0	0	0	0	0	0	0	0	0	0	0	0	0	0	45010.8	0
>tr|Q8I5H2|Q8I5H2_PLAF7 Histone chaperone ASF1, putative OS=Plasmodium falciparum (isolate 3D7) OX=36329 GN=PF3D7_1224500 PE=1 SV=1	31.547	3.6885e-277	1	9	42.1	273	1607000000	114790000	35	0	1.5483e+06	802594	0	2.50504e+06	347322	0	107104	181497	0	0	0	302146	725089	0	0	546619	408890	0	185296	0	152428	0	174873	0	0	0	0	0	0	0	0	0	0	0	0	0	0	0	0
>tr|Q8I6V3|Q8I6V3_PLAF7 Plasmepsin II OS=Plasmodium falciparum (isolate 3D7) OX=36329 GN=PF3D7_1408000 PE=1 SV=1	51.48	0	1	20	55.2	453	42727000000	1942100000	1017	0	0	1.3593e+06	2.55013e+08	2.90897e+08	2.07699e+07	8.78025e+06	5.72238e+06	8.03864e+07	7.43661e+07	3.66095e+07	2.68621e+07	2.59425e+07	1.2449e+07	1.61486e+07	6.42061e+06	2.34599e+06	5.20015e+06	5.30195e+06	5.36206e+06	5.40714e+06	5.97943e+06	7.35883e+06	4.63177e+06	4.32118e+06	3.19395e+06	3.41015e+06	5.40693e+06	2.38388e+06	2.02884e+06	4.46055e+06	4.59547e+06	2.537e+06	1.39771e+06	1.26236e+06	1.32734e+06	469220	931529	656304	997478
>sp|Q8IBP3|ITPA_PLAF7 Inosine triphosphate pyrophosphatase OS=Plasmodium falciparum (isolate 3D7) OX=36329 GN=MAL7P1.110 PE=3 SV=1	23.08	1.1289e-268	1	7	54	198	346980000	24785000	15	0	0	0	429536	542798	2.61817e+06	0	0	0	0	351132	0	0	0	0	0	0	0	0	0	0	0	0	0	0	0	0	0	0	0	0	0	0	0	0	0	0	0	0	0
>tr|A0A143ZXR3|A0A143ZXR3_PLAF7 Actin-like protein, putative OS=Plasmodium falciparum (isolate 3D7) OX=36329 GN=PF3D7_1110700 PE=3 SV=1	42.479	5.8829e-26	1	5	19.8	378	337210000	15328000	31	0	0	0	0	2.06408e+06	0	0	179053	690602	0	0	0	0	0	54131.7	0	0	0	0	0	0	0	0	0	0	0	0	0	0	0	0	0	0	0	0	0	0	0	0	0
>tr|Q8IIR7|Q8IIR7_PLAF7 Endoplasmic reticulum-resident calcium binding protein OS=Plasmodium falciparum (isolate 3D7) OX=36329 GN=PF3D7_1108600 PE=4 SV=1	39.374	0	1	40	74.6	343	83045000000	3075700000	1429	0	54657.6	9.16047e+06	5.93361e+06	5.84027e+06	3.10834e+08	2.63425e+09	1.26173e+09	1.98471e+08	1.60068e+08	6.90369e+07	5.58556e+07	4.47187e+07	2.72643e+07	2.43478e+07	1.4338e+07	1.35676e+07	1.03549e+07	1.12384e+07	1.51264e+07	1.03978e+07	1.76047e+07	2.21329e+07	7.91007e+07	1.6555e+09	2.27795e+08	9.43074e+07	1.13813e+08	5.74948e+07	4.8285e+07	1.45666e+08	5.93456e+07	4.00308e+07	1.76566e+07	1.26935e+07	5.98324e+06	5.35296e+06	5.06586e+06	1.42777e+06	3.00284e+06
>tr|C0H586|C0H586_PLAF7 Calcyclin-binding protein, putative OS=Plasmodium falciparum (isolate 3D7) OX=36329 GN=PF3D7_0933200 PE=4 SV=2	23.999	1.2858e-18	1	7	39.5	200	720070000	48004000	30	0	0	0	263743	0	0	134290	335121	0	0	0	0	0	0	0	0	0	0	0	0	0	0	0	0	0	0	0	0	0	0	0	0	0	0	0	0	0	0	0	83587.6
>tr|Q8IJT8|Q8IJT8_PLAF7 Dolichyl-phosphate-mannose--protein mannosyltransferase, putative OS=Plasmodium falciparum (isolate 3D7) OX=36329 GN=PF3D7_1010700 PE=4 SV=1	25.678	2.1882e-154	1	10	50.7	223	1782900000	127350000	104	0	0	0	2.51753e+06	6.75554e+06	5.37571e+06	5.59974e+06	2.22694e+06	2.58864e+06	3.58412e+06	568556	1.54893e+06	1.31115e+06	0	286093	209233	0	335967	948641	407377	2.97268e+06	3.42221e+06	3.46698e+06	4.38097e+06	5.55487e+06	5.62725e+06	1.60756e+06	0	0	0	597086	192587	833770	578186	798097	456034	322750	1.08246e+06	0	662357
>tr|Q8I3T8|Q8I3T8_PLAF7 60S ribosomal protein L12, putative OS=Plasmodium falciparum (isolate 3D7) OX=36329 GN=PF3D7_0517000 PE=3 SV=2	18.112	2.3954e-291	1	9	61.8	165	9996900000	833080000	332	368180	440817	983488	3.90858e+06	1.09982e+07	3.11427e+07	3.13744e+07	2.67648e+07	1.83127e+07	2.09562e+07	1.49898e+07	1.12987e+07	7.19153e+06	3.58973e+06	2.80918e+06	1.99191e+06	1.67518e+06	0	423642	1.31453e+06	956715	778318	1.18829e+06	1.12903e+06	944905	1.57814e+06	959974	996727	1.30067e+06	857411	1.05035e+06	0	1.54491e+06	0	0	2.1553e+06	2.9767e+06	2.06228e+06	1.76915e+06	1.22279e+06
>tr|Q8IES0|Q8IES0_PLAF7 Small heat shock protein, putative OS=Plasmodium falciparum (isolate 3D7) OX=36329 GN=PF3D7_1304500 PE=3 SV=1	25.195	3.6114e-65	1	8	44.5	211	4331300000	309380000	215	0	0	0	734031	1.29972e+07	2.25964e+07	2.02418e+07	8.55019e+06	9.93965e+06	9.03401e+06	6.54855e+06	5.9243e+06	5.44862e+06	2.96231e+06	2.79595e+06	3.05384e+06	761863	0	0	0	389821	0	236917	0	353333	748550	972959	1.16405e+06	611901	0	1.04999e+06	1.4066e+06	0	0	1.76576e+06	0	0	802118	0	789430
>tr|Q8IIC4|Q8IIC4_PLAF7 Ribonucloprotein OS=Plasmodium falciparum (isolate 3D7) OX=36329 GN=PF3D7_1123900 PE=3 SV=1	16.012	2.2399e-191	1	7	71	145	3388500000	338850000	82	0	123189	414541	4.16202e+06	366931	0	0	0	0	0	0	0	0	0	0	0	0	0	0	0	0	0	0	0	0	0	0	0	0	0	0	0	0	0	0	0	0	0	0	0
>tr|Q8I3L9|Q8I3L9_PLAF7 50S ribosomal protein L12, apicoplast, putative OS=Plasmodium falciparum (isolate 3D7) OX=36329 GN=PF3D7_0524600 PE=3 SV=1	29.877	9.7434e-20	1	5	21.8	257	433280000	27080000	27	0	0	1.66936e+06	2.72759e+06	1.74555e+06	1.97709e+06	3.73884e+06	9.30513e+06	3.10877e+06	428129	73992.6	0	733386	0	0	0	0	4.19896e+06	1.96947e+06	1.62777e+06	1.17495e+06	811748	745101	1.14702e+06	5.77032e+06	3.00136e+06	1.77825e+06	1.21443e+06	1.41083e+06	1.38893e+06	1.79021e+06	0	0	0	0	0	0	0	0	0
>tr|Q8I603|Q8I603_PLAF7 Eukaryotic translation initiation factor 5A OS=Plasmodium falciparum (isolate 3D7) OX=36329 GN=PF3D7_1204300 PE=3 SV=1	17.631	0	1	14	79.5	161	32320000000	3232000000	314	0	0	1.40829e+07	1.15654e+07	1.18363e+07	1.30512e+07	2.79204e+07	3.71238e+07	5.5682e+07	9.15328e+07	6.65469e+07	5.13866e+07	3.52137e+07	8.94607e+06	2.43298e+06	0	361904	1.58481e+06	1.69359e+06	1.13612e+06	1.42015e+06	546354	585350	112405	0	0	576969	0	0	302591	0	0	0	0	0	0	0	0	0	0
>tr|C0H4V6|C0H4V6_PLAF7 14-3-3 protein OS=Plasmodium falciparum (isolate 3D7) OX=36329 GN=PF3D7_0818200 PE=3 SV=1	30.192	0	1	28	83.6	262	131020000000	6550900000	1543	0	0	1.34946e+07	1.51697e+08	9.60197e+07	8.85507e+07	6.7477e+07	2.45055e+07	2.92834e+07	1.26861e+08	3.70656e+07	2.77235e+07	2.0008e+07	1.30469e+07	1.2048e+07	7.32539e+06	6.86993e+06	9.5626e+06	7.25682e+06	5.52492e+06	8.29452e+06	4.9394e+06	6.08187e+06	6.65278e+06	5.31867e+06	7.17967e+06	5.90017e+06	3.07035e+06	2.88749e+06	3.14739e+06	1.65412e+06	3.06972e+06	1.35972e+06	168396	1.07379e+06	978790	1.09506e+06	977721	1.03188e+06	1.22808e+06
>tr|Q8IIU5|Q8IIU5_PLAF7 Uncharacterized protein OS=Plasmodium falciparum (isolate 3D7) OX=36329 GN=PF3D7_1105800 PE=4 SV=2	30.661	0	1	17	76.3	266	77577000000	4563400000	1709	0	1.40575e+06	4.53346e+08	1.28268e+09	2.90844e+08	1.00969e+08	6.58072e+07	3.7618e+07	6.77755e+07	2.70812e+08	1.76788e+08	1.14786e+08	9.67318e+07	4.03038e+07	2.89363e+07	2.02683e+07	1.78767e+07	9.87658e+06	2.00323e+07	1.81444e+07	1.68735e+07	8.25166e+06	6.83437e+06	7.31746e+06	1.43919e+07	2.46949e+07	1.7046e+07	1.53084e+07	6.78125e+06	8.60003e+06	1.03951e+07	1.06913e+07	1.74777e+07	8.94777e+06	1.29263e+07	1.01383e+07	5.61624e+06	8.44267e+06	1.83201e+06	1.80153e+06
>tr|A0A144A0A4|A0A144A0A4_PLAF7 Pyridoxine biosynthesis protein PDX2 OS=Plasmodium falciparum (isolate 3D7) OX=36329 GN=PF3D7_1116200.1 PE=4 SV=1;>sp|Q8IIK4|PDX2_PLAF7 Pyridoxal 5-phosphate synthase subunit Pdx2 OS=Plasmodium falciparum (isolate 3D7) OX=3	24.563	0	3	10	63.5	219	1264000000	114910000	46	0	0	1.62153e+06	3.43872e+06	0	260854	681480	1.98863e+06	760646	669638	0	0	0	0	0	0	0	0	0	0	0	0	0	0	0	0	0	0	0	0	0	0	0	0	0	0	0	0	0	0
>tr|C6KSR7|C6KSR7_PLAF7 Glutaredoxin-like protein OS=Plasmodium falciparum (isolate 3D7) OX=36329 GN=PF3D7_0606900 PE=4 SV=1	26.034	0	1	10	62.6	219	2166300000	154730000	100	0	0	0	4.33504e+06	2.3297e+06	5.14216e+06	3.66137e+06	798234	891031	0	0	0	0	0	0	0	0	0	0	0	0	0	0	0	0	0	0	0	0	0	0	0	0	0	401821	0	1.95794e+06	0	492173	0
>tr|O97319|O97319_PLAF7 Elongation factor 1-delta, putative OS=Plasmodium falciparum (isolate 3D7) OX=36329 GN=PF3D7_0319600 PE=4 SV=2	17.706	2.6917e-238	1	5	62.2	156	3544400000	506340000	87	0	1.21993e+06	0	0	2.02112e+07	1.64544e+07	2.55489e+07	1.54407e+07	7.68308e+06	5.81191e+06	4.84638e+06	1.6265e+07	6.0589e+06	1.64174e+06	262431	0	0	0	0	0	0	0	0	0	0	0	0	0	0	0	0	0	0	998388	0	6.23118e+06	7.58159e+06	5.26713e+06	2.19064e+06	4.63463e+06
>tr|Q7KQJ9|Q7KQJ9_PLAF7 Proliferating cell nuclear antigen OS=Plasmodium falciparum (isolate 3D7) OX=36329 GN=PF3D7_1226600 PE=3 SV=1	30.162	1.0342e-191	1	13	66.7	264	5275900000	310350000	115	0	0	4.59823e+06	3.69122e+06	1.05844e+06	1.2885e+06	160163	0	94157.2	0	0	0	2.09921e+06	0	0	0	0	0	0	0	0	0	0	207826	0	0	0	0	0	0	0	0	0	0	0	0	0	0	0	71066.6
>tr|Q8I253|Q8I253_PLAF7 Photosensitized INA-labeled protein PHIL1 OS=Plasmodium falciparum (isolate 3D7) OX=36329 GN=PF3D7_0109000 PE=4 SV=1	25.477	3.6316e-101	1	6	33.9	224	1275200000	106270000	47	0	0	0	581953	877020	1.37305e+06	0	0	0	0	0	0	0	0	0	0	0	0	0	0	0	0	0	0	0	0	0	0	0	0	0	0	0	0	0	0	0	0	0	0
>tr|Q8IE84|Q8IE84_PLAF7 V-type proton ATPase subunit G, putative OS=Plasmodium falciparum (isolate 3D7) OX=36329 GN=PF3D7_1323200 PE=4 SV=1	14.192	6.4646e-133	1	9	64.2	123	5628200000	804030000	226	0	1.48142e+06	1.61518e+08	1.49644e+08	1.62491e+07	1.89307e+07	2.40864e+07	4.54881e+07	6.27722e+07	2.87236e+07	1.96408e+07	1.34787e+06	3.59206e+06	1.71666e+06	0	0	611806	0	510925	265806	218017	0	109432	175963	0	556270	549899	1.2449e+06	1.84661e+06	4.57801e+06	1.70047e+06	0	0	216747	779726	91443.9	185836	0	82767.4	0
>sp|O97249|RS12_PLAF7 40S ribosomal protein S12 OS=Plasmodium falciparum (isolate 3D7) OX=36329 GN=RPS12 PE=1 SV=1	15.396	0	1	16	87.9	141	39560000000	3596300000	174	0	0	1.4829e+07	8.31431e+07	4.83178e+06	5.43814e+06	5.31105e+06	1.36533e+06	3.67608e+06	719184	429303	457209	0	0	0	0	276241	0	0	0	0	3.48158e+06	1.04691e+07	1.20818e+07	0	0	0	1.12321e+06	837812	0	601541	0	296971	0	0	0	0	0	155232	0
>tr|Q8IHS5|Q8IHS5_PLAF7 40S ribosomal protein S21 OS=Plasmodium falciparum (isolate 3D7) OX=36329 GN=PF3D7_1144000 PE=1 SV=1	9.1454	3.3122e-166	1	4	63.4	82	15030000000	2147100000	262	0	276823	1.58015e+07	1.80587e+07	1.05583e+07	1.79666e+07	2.68399e+07	2.0662e+07	330412	317427	1.59676e+06	2.5079e+06	0	0	1.21252e+06	150936	464077	435515	1.70291e+06	2.81119e+06	2.53616e+06	1.55179e+06	2.72251e+06	2.30821e+06	2.56727e+06	3.39026e+06	2.60706e+06	2.16144e+06	2.22863e+06	2.19086e+06	1.17855e+06	2.66441e+06	4.97326e+06	1.8609e+06	7.53535e+06	5.94218e+06	6.4296e+06	4.29578e+06	2.42346e+06	2.52293e+06
>tr|O96195|O96195_PLAF7 GAF domain-related protein, putative OS=Plasmodium falciparum (isolate 3D7) OX=36329 GN=PF3D7_0211500 PE=4 SV=1	148.55	0.038902	1	1	0.5	1245	160000000	2078000	0	0	0	0	0	0	0	0	0	0	0	0	0	0	0	0	0	0	0	0	0	0	0	0	0	0	0	0	0	0	0	0	0	0	0	0	0	0	0	0	0
>tr|O96264|O96264_PLAF7 ATP-dependent RNA helicase DDX47, putative OS=Plasmodium falciparum (isolate 3D7) OX=36329 GN=PF3D7_0218400 PE=3 SV=1	65.191	0.018345	1	1	1.2	562	496630000	15520000	1	0	0	0	0	0	0	0	0	0	0	0	0	0	0	0	0	0	0	0	0	0	0	0	0	0	0	0	0	0	0	0	0	0	0	0	0	0	0	0	0
>tr|C6S3D2|C6S3D2_PLAF7 Dynein light chain roadblock OS=Plasmodium falciparum (isolate 3D7) OX=36329 GN=PF3D7_1020100 PE=3 SV=1	11.556	1.0842e-23	1	5	70.3	101	595980000	99330000	14	0	0	0	0	0	0	1.07971e+06	0	0	0	3.31703e+06	0	0	0	0	0	0	0	0	0	0	0	0	0	0	0	0	0	0	0	0	0	0	0	0	0	4.20943e+06	0	0	0
>tr|Q8IDQ9|Q8IDQ9_PLAF7 Phosphoethanolamine N-methyltransferase OS=Plasmodium falciparum (isolate 3D7) OX=36329 GN=PF3D7_1343000 PE=4 SV=1	31.043	0	1	25	82	266	93672000000	5854500000	721	0	0	5.56682e+06	2.82802e+08	3.44073e+08	1.47729e+08	1.05197e+08	5.21401e+07	4.85792e+07	5.53487e+07	3.05871e+07	2.56219e+07	2.31636e+07	9.46694e+06	8.23018e+06	5.4537e+06	4.86882e+06	1.60682e+06	2.04683e+06	2.80717e+06	4.33102e+06	2.65616e+06	758635	3.0404e+06	4.24509e+06	2.88209e+06	1.9009e+06	741143	255796	311205	666104	1.70915e+06	1.25263e+06	117845	1.25157e+06	865760	752614	927614	0	491823
>tr|A0A144A1E4|A0A144A1E4_PLAF7 Atypical protein kinase, ABC-1 family, putative OS=Plasmodium falciparum (isolate 3D7) OX=36329 GN=PF3D7_1414500 PE=4 SV=1	326.04	5.1607e-09	1	5	2.8	2758	679420000	4220000	3	0	0	0	0	0	0	0	0	0	0	0	0	0	0	0	0	0	0	0	0	0	0	0	0	0	0	0	0	0	0	0	0	0	0	0	0	0	68107.8	0	24309.7
>tr|Q8I6V0|Q8I6V0_PLAF7 Cysteine proteinase falcipain 1 OS=Plasmodium falciparum (isolate 3D7) OX=36329 GN=PF3D7_1458000 PE=3 SV=1	66.914	9.3636e-113	1	7	14.9	569	1743600000	51283000	209	0	0	37099.5	4.65865e+06	6.11922e+06	3.44422e+06	1.74005e+06	1.14352e+06	1.12934e+06	1.45295e+06	748889	1.3994e+06	1.32871e+06	1.59825e+06	1.05004e+06	819484	734222	318348	0	387186	501760	399218	2.42282e+06	2.85976e+06	2.92093e+06	0	380879	567275	434002	0	188704	0	0	0	0	0	0	0	115718	0
>tr|Q8I3Q8|Q8I3Q8_PLAF7 Mediator of RNA polymerase II transcription subunit 17, putative OS=Plasmodium falciparum (isolate 3D7) OX=36329 GN=PF3D7_0520200 PE=4 SV=1	82.394	8.7355e-37	1	5	7.5	697	1608200000	37399000	13	0	0	37702.7	0	0	0	0	0	0	0	0	0	0	0	0	0	0	0	0	0	0	0	0	338158	0	0	0	0	0	0	0	0	0	0	0	0	262198	0	0	0
>tr|Q8IEN2|Q8IEN2_PLAF7 40S ribosomal protein S27 OS=Plasmodium falciparum (isolate 3D7) OX=36329 GN=PF3D7_1308300 PE=1 SV=1	9.1418	2.8557e-80	1	3	45.1	82	1869800000	623260000	60	0	4.88268e+06	1.00572e+07	0	6.61098e+06	0	3.23004e+06	6.16769e+06	4.05239e+06	4.45981e+06	2.53224e+06	0	0	0	0	0	0	0	0	0	0	0	0	0	0	0	0	0	0	0	0	0	0	0	0	0	0	0	0	0
>tr|Q8IAW0|Q8IAW0_PLAF7 Importin subunit alpha OS=Plasmodium falciparum (isolate 3D7) OX=36329 GN=PF3D7_0812400 PE=3 SV=1	61.158	0	1	16	45.7	545	5952200000	248010000	248	0	0	178460	149253	0	0	0	0	51793	834034	3.3911e+06	3.91482e+06	2.57468e+06	1.82799e+06	1.62841e+06	1.33401e+06	684432	989457	612684	354433	600726	668929	478892	146406	188725	324930	279870	217466	122406	60436.6	130035	165116	186661	61057.8	100485	0	110045	0	99887.5	0
>tr|Q8ILR6|Q8ILR6_PLAF7 Ubiquitin fusion degradation protein 1, putative OS=Plasmodium falciparum (isolate 3D7) OX=36329 GN=PF3D7_1418000 PE=4 SV=2	32.478	2.0877e-18	1	2	11	282	298630000	19908000	22	0	0	0	0	0	0	1.90598e+06	1.03012e+06	639531	1.71137e+06	683046	1.08077e+06	647182	0	0	0	0	0	0	367587	0	306062	317946	0	0	0	0	0	0	0	0	0	0	0	0	0	0	0	0	0
>sp|O00806|RLA2_PLAF7 60S acidic ribosomal protein P2 OS=Plasmodium falciparum (isolate 3D7) OX=36329 GN=MAL3P3.19 PE=3 SV=1	11.948	0	1	8	86.6	112	12555000000	2511000000	708	0	6.83236e+06	7.55757e+06	1.99244e+07	2.0936e+07	2.03868e+07	3.20697e+07	3.05046e+07	2.93109e+07	5.08067e+07	2.20186e+07	1.02147e+07	6.52706e+06	3.38602e+06	4.53695e+06	3.79683e+06	580831	5.98747e+06	975753	3.49724e+06	0	0	5.3938e+06	2.14387e+07	2.83278e+08	9.12851e+07	8.65728e+07	6.3133e+07	1.02512e+07	1.721e+07	8.26976e+06	9.05804e+06	6.22039e+06	0	4.76627e+06	3.19766e+06	3.38899e+06	761249	0	436944
>tr|Q8IIX0|Q8IIX0_PLAF7 60S acidic ribosomal protein P1, putative OS=Plasmodium falciparum (isolate 3D7) OX=36329 GN=PF3D7_1103100 PE=3 SV=1	13.014	0	1	9	91.5	118	7698900000	1283200000	280	0	601742	0	107527	530100	0	2.11223e+07	7.26169e+06	4.38319e+06	0	0	0	0	0	0	460479	0	1.38649e+06	0	719968	0	0	0	0	5.13507e+07	6.02768e+07	5.27909e+06	371016	4.32901e+06	6.14017e+06	5.74958e+06	7.50762e+06	7.2092e+06	2.11191e+06	0	557794	0	0	0	0
>tr|Q8IKK7|Q8IKK7_PLAF7 Glyceraldehyde-3-phosphate dehydrogenase OS=Plasmodium falciparum (isolate 3D7) OX=36329 GN=PF3D7_1462800 PE=3 SV=1	36.635	0	1	32	89	337	329230000000	14965000000	2756	0	235456	6.0135e+06	7.53069e+06	1.64142e+06	6.33013e+06	2.45996e+08	4.53124e+08	2.98294e+08	2.82548e+08	1.51475e+08	1.2849e+08	9.33571e+07	9.86663e+07	1.16427e+08	7.52265e+07	4.86395e+07	2.58727e+07	3.18305e+07	4.81358e+07	9.71763e+07	2.79299e+08	6.97713e+08	6.43457e+08	3.59365e+08	3.11014e+08	1.00054e+08	6.04864e+07	3.64719e+07	3.02146e+07	1.75285e+07	2.72315e+07	2.46621e+07	1.10384e+07	1.25877e+07	1.13601e+07	9.26534e+06	5.9535e+06	4.92003e+06	3.73132e+06
>tr|A0A143ZX28|A0A143ZX28_PLAF7 Transformer-2 protein homolog beta, putative OS=Plasmodium falciparum (isolate 3D7) OX=36329 GN=PF3D7_1002400.2 PE=4 SV=1;>tr|Q8IK12|Q8IK12_PLAF7 Transformer-2 protein homolog beta, putative OS=Plasmodium falciparum (isolate	29.837	3.4768e-81	2	7	27.2	246	1506100000	115850000	61	0	0	0	0	0	0	0	0	480384	954345	1.13971e+06	0	421038	0	0	0	0	0	0	0	0	0	0	0	0	0	0	0	0	0	0	0	0	0	0	0	0	0	0	0
>tr|A0A5K1K8L5|A0A5K1K8L5_PLAF7 Uncharacterized protein OS=Plasmodium falciparum (isolate 3D7) OX=36329 GN=PF3D7_0520800 PE=4 SV=1	244.1	0	1	81	46.3	2054	5467100000	43737000	177	0	0	155994	434996	177169	249235	0	52003.6	59200.6	64329.9	0	0	0	0	0	64628.3	20738.2	29545.8	0	0	0	5897.95	137179	153359	210281	220578	34881.4	975901	364889	21526.5	368942	1.60089e+07	4.6687e+06	3.25734e+06	3.87323e+06	2.63277e+06	1.28977e+06	643934	307628	262632
>tr|Q8ID50|Q8ID50_PLAF7 Ubiquitin-60S ribosomal protein L40 OS=Plasmodium falciparum (isolate 3D7) OX=36329 GN=PF3D7_1365900 PE=1 SV=1;>tr|Q7KQK2|Q7KQK2_PLAF7 Polyubiquitin OS=Plasmodium falciparum (isolate 3D7) OX=36329 GN=PF3D7_1211800 PE=4 SV=1	14.617	7.9335e-225	2	6	36.7	128	32574000000	4071800000	1033	0	8.18976e+06	7.67482e+06	2.02302e+07	3.48634e+07	3.0149e+07	9.98272e+06	2.88897e+07	2.41922e+07	2.72092e+07	1.14712e+07	1.07209e+07	1.44681e+07	9.43709e+06	1.95085e+07	1.91984e+07	3.47354e+06	2.85712e+07	2.45457e+07	5.21359e+06	3.18083e+07	2.27615e+07	0	1.86037e+07	2.56875e+07	2.15932e+07	1.61348e+07	1.72227e+07	1.79878e+07	1.67328e+07	1.24914e+07	1.98101e+07	6.90707e+06	1.75889e+07	1.91053e+07	1.56597e+07	1.44914e+07	1.1812e+07	6.49458e+06	1.10479e+07
>tr|Q8IE69|Q8IE69_PLAF7 Dihydrofolate synthase/folylpolyglutamate synthase OS=Plasmodium falciparum (isolate 3D7) OX=36329 GN=PF3D7_1324800 PE=4 SV=1	60.064	2.4119e-19	1	7	20.3	522	619550000	17701000	29	0	0	0	0	0	0	0	0	0	0	0	40795.9	190788	188640	0	0	0	0	0	0	0	0	0	0	0	0	0	0	0	0	0	0	0	0	0	0	0	0	0	0
>tr|Q8IAZ3|Q8IAZ3_PLAF7 Eukaryotic translation initiation factor 3 subunit G OS=Plasmodium falciparum (isolate 3D7) OX=36329 GN=PF3D7_0815600 PE=3 SV=2	31.251	0	1	11	50.7	268	2717200000	150960000	130	0	564905	6.23002e+06	5.54428e+06	2.14366e+06	1.70873e+06	1.6682e+06	992504	1.19771e+06	2.63224e+06	543010	1.20617e+06	575413	0	476733	0	0	0	0	0	0	0	0	0	0	83988.6	0	0	138036	0	0	0	0	0	0	0	0	0	170333	0
>tr|Q8I5N9|Q8I5N9_PLAF7 DNA-binding chaperone, putative OS=Plasmodium falciparum (isolate 3D7) OX=36329 GN=PF3D7_1216900 PE=4 SV=1	111.06	5.9086e-25	1	11	13	939	1206500000	20108000	29	0	49937.9	196715	449113	10677.6	0	0	0	42599.1	0	0	0	10351.9	15953.9	0	0	0	0	0	0	0	0	0	0	0	0	0	0	0	0	0	0	0	0	0	0	0	0	0	0
>tr|Q8I231|Q8I231_PLAF7 UMP-CMP kinase, putative OS=Plasmodium falciparum (isolate 3D7) OX=36329 GN=PF3D7_0111500 PE=3 SV=1	44.244	8.0575e-32	1	9	33.2	371	1018900000	40756000	46	0	0	258663	0	799695	4.57992e+06	5.19824e+06	1.24988e+06	1.96461e+06	506279	535476	0	0	0	0	0	0	0	0	0	0	0	0	0	990081	0	0	0	0	0	0	0	0	0	0	0	0	0	0	0
>tr|A0A5K1K972|A0A5K1K972_PLAF7 Tetratricopeptide repeat protein, putative OS=Plasmodium falciparum (isolate 3D7) OX=36329 GN=PF3D7_1342300 PE=4 SV=1	30.942	1.093e-12	1	5	26.2	263	348630000	20508000	16	0	0	0	1.09813e+06	644410	267637	245954	0	0	0	0	0	0	0	0	0	0	0	0	0	0	0	0	0	0	0	0	0	0	0	0	0	0	0	0	0	0	0	0	0
>tr|Q8IIG6|Q8IIG6_PLAF7 Phosphoglycerate mutase OS=Plasmodium falciparum (isolate 3D7) OX=36329 GN=PF3D7_1120100 PE=1 SV=1	28.77	0	1	28	80.4	250	69307000000	4076900000	856	0	51139	0	0	136184	9.75139e+07	4.17165e+08	5.23306e+07	3.83291e+07	4.42055e+07	2.92114e+07	4.00308e+07	7.46434e+07	4.67505e+07	2.34282e+07	6.6985e+06	1.32734e+06	1.14067e+06	1.44713e+06	1.68185e+06	2.98389e+06	2.49626e+06	2.98199e+06	1.50279e+06	1.46332e+06	3.72804e+06	1.83561e+06	833294	860818	1.34554e+06	1.00676e+06	499189	0	0	0	0	176270	0	0	0
>tr|Q7K6B1|Q7K6B1_PLAF7 Histidine triad nucleotide-binding protein 1 OS=Plasmodium falciparum (isolate 3D7) OX=36329 GN=PF3D7_0817500 PE=4 SV=2	21.177	2.858e-144	1	12	63.2	185	5174700000	431230000	181	0	0	0	0	7.9816e+06	1.37655e+07	2.24387e+07	7.81197e+07	8.87919e+07	1.05741e+08	7.42656e+07	3.73259e+07	2.06514e+07	1.20448e+07	6.84919e+06	3.84847e+06	5.0121e+06	512004	387704	0	3.8145e+06	1.75116e+06	2.89532e+06	2.05424e+06	0	1.57592e+06	986980	1.46427e+06	1.70206e+06	1.04183e+06	770382	79818.1	0	0	97186.9	0	0	0	0	0
>tr|Q8IDS0|Q8IDS0_PLAF7 V-type proton ATPase subunit D, putative OS=Plasmodium falciparum (isolate 3D7) OX=36329 GN=PF3D7_1341900 PE=4 SV=1	27.801	4.9273e-181	1	18	75.7	247	2497100000	146890000	164	0	56374.1	244187	119167	0	127496	1.4247e+07	1.80587e+07	8.15166e+06	3.30041e+06	3.00241e+06	2.38049e+06	1.94069e+06	1.47348e+06	1.42851e+06	1.36491e+06	1.71412e+06	1.85561e+06	2.06577e+06	3.73534e+06	3.05257e+06	1.57084e+06	1.57264e+06	418753	1.35633e+06	967117	1.45062e+06	948524	287172	585964	368053	0	278093	0	0	879665	1.04571e+06	551571	648611	533518
>tr|Q8IIB6|Q8IIB6_PLAF7 GrpE protein homolog OS=Plasmodium falciparum (isolate 3D7) OX=36329 GN=PF3D7_1124700 PE=3 SV=2	35.042	0	1	22	57.8	301	14992000000	681480000	537	0	0	0	0	366095	0	2.13488e+07	1.49443e+08	1.03769e+08	1.04945e+08	6.54114e+07	5.88091e+07	3.95122e+07	1.90355e+07	1.254e+07	6.87998e+06	1.85889e+07	2.2298e+07	1.13908e+07	9.27698e+06	8.81147e+06	2.4715e+06	2.37107e+06	1.76365e+06	4.07631e+06	4.51812e+06	1.3012e+06	1.07241e+06	158534	283278	0	465770	409451	0	0	0	0	0	0	0
>tr|Q8IB06|Q8IB06_PLAF7 Adenylate kinase 2 OS=Plasmodium falciparum (isolate 3D7) OX=36329 GN=PF3D7_0816900 PE=3 SV=1	32.497	1.0284e-27	1	6	33.5	275	442580000	23293000	39	0	0	0	0	0	0	0	0	0	0	0	0	0	0	0	0	0	0	0	0	0	0	0	0	0	0	0	0	0	0	0	0	0	0	0	0	0	0	0	0
>tr|Q8I0X0|Q8I0X0_PLAF7 Alpha-soluble NSF attachment protein, putative OS=Plasmodium falciparum (isolate 3D7) OX=36329 GN=PF3D7_0509000 PE=4 SV=1	34.646	0	1	17	68.1	298	6674200000	370790000	429	0	55896.8	0	0	0	1.09686e+06	3.00823e+08	1.60449e+08	3.67354e+07	4.4414e+07	2.63436e+07	2.76315e+07	2.18218e+07	1.01848e+07	1.0157e+07	1.09178e+06	339787	0	333121	445526	177529	0	189466	233488	0	0	0	0	100694	344211	178344	471431	0	0	0	0	0	0	0	45585.4
>tr|Q8IDY0|Q8IDY0_PLAF7 MSP7-like protein OS=Plasmodium falciparum (isolate 3D7) OX=36329 GN=PF3D7_1334800 PE=4 SV=1	32.811	0	1	17	64.1	281	8064700000	474390000	348	0	1.14236e+06	3.09998e+07	1.50819e+07	3.57375e+06	1.38015e+07	8.80258e+07	9.26883e+07	1.65909e+08	9.0719e+07	3.94509e+07	2.3698e+07	1.20374e+07	4.27441e+06	2.21498e+06	2.13466e+06	1.26998e+06	637648	868247	683215	1.42533e+06	1.73656e+06	382688	268505	0	541232	314633	0	285532	509126	1.17559e+06	0	464934	0	699480	614599	1.59719e+06	0	0	0
>tr|Q8IAK5|Q8IAK5_PLAF7 PRESAN domain-containing protein OS=Plasmodium falciparum (isolate 3D7) OX=36329 GN=PF3D7_0800600 PE=4 SV=1;>tr|Q8I2C9|Q8I2C9_PLAF7 PRESAN domain-containing protein OS=Plasmodium falciparum (isolate 3D7) OX=36329 GN=PF3D7_0115100 PE	34.508	1.7361e-47	2	13	42.3	291	1213200000	60661000	54	0	0	0	0	0	0	0	0	0	0	0	0	0	0	0	96401.7	93995.3	0	0	0	0	0	0	0	0	0	0	0	0	0	0	0	0	0	0	0	0	0	0	0
>tr|Q8IBT2|Q8IBT2_PLAF7 Eukaryotic translation initiation factor 3 subunit I OS=Plasmodium falciparum (isolate 3D7) OX=36329 GN=PF3D7_0716800 PE=3 SV=1	37.284	0	1	16	67.3	327	7169900000	298750000	299	0	0	345269	0	140776	0	1.57793e+06	2.86844e+06	2.58949e+06	1.84682e+07	1.64005e+07	5.82366e+06	2.40578e+06	540121	782541	0	0	0	0	0	0	0	0	0	0	0	0	68181.8	0	0	0	0	0	0	1.23866e+06	709078	0	167412	0	0
>tr|Q8I238|Q8I238_PLAF7 Chromatin assembly factor 1 protein WD40 domain, putative OS=Plasmodium falciparum (isolate 3D7) OX=36329 GN=PF3D7_0110700 PE=4 SV=1	50.732	0	1	17	67.5	446	4846400000	255080000	97	0	0	0	323459	0	0	0	4.12403e+06	9.45043e+06	0	0	0	0	0	0	729470	0	0	0	0	0	0	0	0	0	0	0	0	0	0	0	0	0	0	0	0	0	0	0	0
>tr|O97241|O97241_PLAF7 Ubiquitin-conjugating enzyme E2, putative OS=Plasmodium falciparum (isolate 3D7) OX=36329 GN=PF3D7_0305700 PE=1 SV=1	16.14	7.3066e-163	1	8	54.9	142	2818900000	352360000	44	0	0	104476	2.76071e+06	8.36775e+06	1.81137e+07	501157	0	239996	200683	0	0	0	0	0	0	0	0	0	0	0	0	0	0	0	0	0	0	0	0	0	0	0	0	0	0	0	180079	0	0
>tr|Q8I5P2|Q8I5P2_PLAF7 Male development gene 1 OS=Plasmodium falciparum (isolate 3D7) OX=36329 GN=PF3D7_1216500 PE=4 SV=1	25.757	0	1	12	68.3	221	5398800000	317570000	79	0	0	0	0	0	0	0	3.70402e+06	1.05834e+07	308093	0	637351	137697	0	0	0	0	0	0	0	0	0	0	0	0	0	0	324888	337110	0	0	0	0	0	0	0	0	0	0	185190
>tr|Q8I3I0|Q8I3I0_PLAF7 Peptidyl-prolyl cis-trans isomerase OS=Plasmodium falciparum (isolate 3D7) OX=36329 GN=PF3D7_0528700 PE=3 SV=1	23.199	5.0046e-60	1	2	16.2	204	335120000	30465000	27	0	0	0	0	250981	415028	0	0	0	0	0	0	0	0	2.29329e+06	2.33086e+06	1.4156e+06	780848	0	0	0	0	0	0	0	0	0	0	0	0	0	0	0	0	0	0	0	0	0	0
>tr|Q8IIH6|Q8IIH6_PLAF7 tRNA m(1)G methyltransferase, putative OS=Plasmodium falciparum (isolate 3D7) OX=36329 GN=PF3D7_1119100 PE=4 SV=1	38.793	2.0242e-08	1	2	12	324	7034500000	390810000	5	0	0	0	0	0	25630.4	0	0	0	0	0	0	0	0	0	0	0	0	0	0	0	0	0	0	0	0	0	0	0	0	0	0	0	0	0	0	0	0	0	0
>tr|Q8IJ30|Q8IJ30_PLAF7 Enhancer of rudimentary homolog OS=Plasmodium falciparum (isolate 3D7) OX=36329 GN=PF3D7_1037700 PE=3 SV=1	12.32	4.5877e-71	1	6	81.9	105	522100000	74585000	18	0	0	0	0	0	0	0	0	0	0	0	0	1.08691e+06	1.32586e+06	0	0	0	0	0	0	0	0	0	0	0	0	0	0	0	0	0	0	0	0	767408	0	0	0	914280	0
>tr|C6KSM2|C6KSM2_PLAF7 MYND-type zinc finger protein, putative OS=Plasmodium falciparum (isolate 3D7) OX=36329 GN=PF3D7_0602200 PE=4 SV=1	29.441	1.1235e-70	1	6	31.3	252	379000000	23687000	22	0	0	0	0	0	0	0	0	0	0	0	0	0	0	0	0	0	0	0	0	0	0	0	0	0	0	0	0	1.89233e+06	0	0	0	0	0	0	0	0	0	0	3.69926e+06
>tr|Q6ZMA7|Q6ZMA7_PLAF7 Sexual stage-specific protein OS=Plasmodium falciparum (isolate 3D7) OX=36329 GN=PF3D7_0406200 PE=4 SV=1	16.626	0	1	15	76.4	157	1114700000000	185790000000	1924	200503	1.66195e+08	1.48766e+09	1.7755e+09	1.10024e+09	1.05992e+09	6.82548e+08	1.56576e+09	1.23781e+09	4.44055e+08	4.60976e+08	6.27584e+07	7.21777e+07	4.0634e+07	6.08949e+07	7.37407e+07	7.95917e+07	5.5645e+07	2.63478e+07	2.30536e+07	1.78121e+07	1.69878e+07	1.67962e+07	1.64206e+07	0	0	2.63711e+07	1.87677e+06	0	3.67079e+06	0	0	1.02431e+06	0	0	0	428435	169497	1.09273e+06	0
>tr|Q8I2Q0|Q8I2Q0_PLAF7 Parasitophorous vacuolar protein 5, putative OS=Plasmodium falciparum (isolate 3D7) OX=36329 GN=PF3D7_0925900 PE=4 SV=1	24.698	0	1	11	43.3	217	90392000000	8217400000	411	0	2.25848e+06	1.40999e+08	1.36406e+08	1.1613e+08	2.5788e+08	2.6932e+08	6.31394e+07	1.97413e+07	1.59634e+07	3.9636e+06	6.02758e+06	3.83228e+06	3.24845e+06	1.70777e+06	864247	493453	663648	0	0	246123	0	0	0	0	0	0	0	0	0	0	0	0	0	0	0	0	0	0	73259.2
>tr|Q8IAZ9|Q8IAZ9_PLAF7 Vacuolar protein sorting-associated protein 2, putative OS=Plasmodium falciparum (isolate 3D7) OX=36329 GN=PF3D7_0816200 PE=4 SV=1	24.827	1.7322e-08	1	4	19.6	209	2533500000	211130000	11	0	0	0	0	0	0	0	0	596155	1.16585e+06	937826	0	0	0	0	0	0	0	0	0	0	0	0	0	0	0	0	0	0	0	0	0	0	0	0	0	0	0	0	0
>tr|A0A5K1K8H4|A0A5K1K8H4_PLAF7 GTP-binding protein, putative OS=Plasmodium falciparum (isolate 3D7) OX=36329 GN=PF3D7_1352000 PE=4 SV=1	240.02	5.1165e-20	1	6	4.2	2006	1270700000	11245000	10	0	0	0	0	0	0	0	0	0	0	12724.2	174936	189233	0	43073.2	0	0	17597.3	0	27936.2	0	45184.4	0	0	33114.2	0	0	0	0	0	0	0	0	0	0	0	0	0	0	0
>tr|Q8IM15|Q8IM15_PLAF7 Plasmepsin III OS=Plasmodium falciparum (isolate 3D7) OX=36329 GN=PF3D7_1408100 PE=1 SV=1	51.693	0	1	32	72.3	451	146200000000	5041400000	1757	0	330983	0	251446	122501	462870	1.34141e+06	1.91942e+06	3.4038e+06	2.44451e+07	1.37951e+08	9.41699e+08	1.03976e+09	1.04133e+08	6.63299e+07	3.39152e+07	1.6374e+07	1.06807e+07	1.12046e+07	1.25855e+07	1.62259e+07	1.46015e+07	7.65344e+06	3.1967e+06	1.97593e+06	4.65548e+06	3.65037e+06	2.81553e+06	2.49616e+06	1.93561e+06	2.99776e+06	4.60066e+06	2.42589e+06	978970	529338	964715	745323	1.32078e+06	1.11051e+06	442351
>tr|Q8IJ60|Q8IJ60_PLAF7 Methionine--tRNA ligase OS=Plasmodium falciparum (isolate 3D7) OX=36329 GN=PF3D7_1034900 PE=3 SV=1	104.17	0	1	41	50.1	889	11002000000	193010000	376	0	0	0	0	0	0	0	59889.5	219657	311829	0	0	177635	0	0	0	0	230885	635944	4.1944e+06	4.09303e+06	2.08535e+06	1.05289e+06	524311	299829	255510	89449.1	78309.1	0	0	361576	60512.8	99654.7	0	65614.6	0	48424.7	30026.2	48641.6	0
>tr|Q8IB48|Q8IB48_PLAF7 Uncharacterized protein OS=Plasmodium falciparum (isolate 3D7) OX=36329 GN=PF3D7_0821400 PE=4 SV=1	14.06	1.2902e-05	1	2	15.3	124	776730000	86303000	40	0	0	180249	257383	9.77573e+06	0	5.53106e+06	3.97398e+06	994261	282664	905179	3.07649e+06	4.18001e+06	1.88312e+06	950281	156269	0	376783	0	0	799684	811949	1.02041e+06	0	1.40745e+06	2.39107e+06	0	0	2.22483e+06	950207	0	3.74095e+06	9.17412e+06	1.55549e+07	2.16588e+07	2.61499e+07	0	3.8218e+06	0	0
>tr|O96186|O96186_PLAF7 Monocarboxylate transporter, putative OS=Plasmodium falciparum (isolate 3D7) OX=36329 GN=PF3D7_0210300 PE=4 SV=1	51.86	1.3555e-37	1	10	25.6	457	1073300000	63137000	75	0	0	0	0	0	0	0	72164	0	0	0	0	0	0	1.2357e+06	4.76733e+06	1.84026e+07	9.78187e+06	4.42573e+06	4.12996e+06	2.90082e+06	1.13125e+06	895147	730963	1.4302e+06	0	0	0	0	0	0	223202	0	0	0	0	0	0	0	0
>tr|Q8I2G2|Q8I2G2_PLAF7 Cytoadherence linked asexual protein 9 OS=Plasmodium falciparum (isolate 3D7) OX=36329 GN=PF3D7_0935800 PE=4 SV=1	160.42	0	1	53	41.3	1340	13721000000	175910000	1034	0	8631.99	0	11767.5	0	77564.1	57314.9	243764	887613	1.52777e+06	1.05048e+06	685342	628642	437356	273616	279320	845114	407218	366698	725978	1.5192e+06	917709	477125	227488	477865	326083	125168	50902	17137	31172.3	35575.6	35020	64559.5	49055.4	31997.7	357693	2.17953e+06	3.36158e+06	3.56666e+06	6.01266e+06
>tr|A0A144A308|A0A144A308_PLAF7 Casein kinase 1 OS=Plasmodium falciparum (isolate 3D7) OX=36329 GN=PF3D7_1136500.1 PE=3 SV=1;>sp|Q8IHZ9|KC1_PLAF7 Casein kinase I OS=Plasmodium falciparum (isolate 3D7) OX=36329 GN=CK1 PE=3 SV=1;>tr|C6S3F7|C6S3F7_PLAF7 Casei	37.63	0	3	18	52.3	323	5458200000	303230000	411	0	0	0	97210.2	0	0	0	1.58491e+06	2.50187e+07	5.43857e+07	2.80812e+07	1.90566e+07	6.42198e+06	4.35928e+06	3.51671e+06	486257	993012	485104	817335	778477	1.48999e+06	1.66735e+06	1.21009e+06	1.33665e+06	865305	1.78555e+06	1.11167e+06	300326	315744	317004	0	280632	1.9918e+06	1.82577e+06	1.04539e+07	1.581e+07	1.07686e+07	3.59894e+06	2.41541e+06	842818
>tr|Q8ILW0|Q8ILW0_PLAF7 FeS assembly ATPase SufC OS=Plasmodium falciparum (isolate 3D7) OX=36329 GN=PF3D7_1413500 PE=4 SV=1	40.272	6.9926e-122	1	8	31.1	347	981740000	40906000	72	0	0	0	0	0	552915	1.34914e+07	1.56967e+07	7.98298e+06	1.55719e+07	7.74223e+06	1.11993e+07	1.17908e+07	2.76907e+06	646643	131295	99616.6	197265	0	0	0	0	0	0	0	0	459611	0	0	0	0	0	0	37609.5	0	161497	0	869422	539042	433991
>tr|C6KTE5|C6KTE5_PLAF7 Tetratricopeptide repeat protein, putative OS=Plasmodium falciparum (isolate 3D7) OX=36329 GN=PF3D7_0631000 PE=4 SV=1;>tr|C6KSL8|C6KSL8_PLAF7 Tetratricopeptide repeat protein, putative OS=Plasmodium falciparum (isolate 3D7) OX=36329	33.498	3.958e-07	2	3	16.5	285	153110000	7291100	13	0	0	0	0	0	0	0	0	0	0	0	0	0	0	0	0	213276	0	0	0	0	0	0	0	0	0	0	156354	0	0	0	0	0	0	0	0	0	0	0	0
>tr|Q8IKE0|Q8IKE0_PLAF7 Mediator of RNA polymerase II transcription subunit 6 OS=Plasmodium falciparum (isolate 3D7) OX=36329 GN=MED6 PE=3 SV=1	24.568	1.7499e-08	1	2	11.2	205	57208000	4086300	1	0	0	0	0	0	0	0	0	0	0	0	0	0	0	0	0	0	0	0	0	0	0	0	0	0	0	0	0	0	0	0	0	0	0	0	0	0	0	0	0
>tr|Q8ILB6|Q8ILB6_PLAF7 Mitochondrial acidic protein MAM33, putative OS=Plasmodium falciparum (isolate 3D7) OX=36329 GN=PF3D7_1434800 PE=4 SV=1	28.872	1.8902e-147	1	8	21.8	252	21638000000	1352400000	114	0	4.55219e+06	2.75923e+06	1.91741e+06	186587	0	0	4.8667e+08	2.61552e+07	1.23136e+07	1.32829e+06	80212.9	0	0	0	0	0	0	0	0	104087	0	0	0	0	0	0	0	0	0	0	0	0	0	0	0	0	0	0	0
>tr|Q8IJA9|Q8IJA9_PLAF7 Adenosine deaminase OS=Plasmodium falciparum (isolate 3D7) OX=36329 GN=PF3D7_1029600 PE=1 SV=1	42.465	0	1	32	80.1	367	49948000000	2270400000	225	0	0	105289	0	0	3.81344e+07	3.76677e+08	1.55454e+07	1.59983e+06	774932	1.6392e+06	1.10257e+06	1.5102e+06	974684	608441	0	156354	279468	232081	0	0	55339.1	49646.9	604398	517898	129252	425769	0	60282.1	102856	1.09273e+06	229287	703089	0	0	278537	524533	351534	219943	335174
>tr|Q8IB66|Q8IB66_PLAF7 RNA-binding protein, putative OS=Plasmodium falciparum (isolate 3D7) OX=36329 GN=PF3D7_0823200 PE=4 SV=1	32.441	0	1	13	48.6	286	13504000000	1038700000	397	0	0	0	0	588810	1.15072e+06	1.54491e+07	1.34512e+07	8.96936e+06	9.74663e+06	5.23909e+06	1.39824e+06	588313	479379	264357	183349	0	0	0	0	442637	4.46224e+06	0	418149	0	0	0	133252	0	0	2.24218e+06	0	0	4.58087e+07	0	0	2.63309e+07	0	0	0
>tr|Q8II42|Q8II42_PLAF7 Nucleic acid binding protein, putative OS=Plasmodium falciparum (isolate 3D7) OX=36329 GN=PF3D7_1132300 PE=4 SV=1	31.731	3.8414e-104	1	10	43.2	273	1857800000	97781000	41	0	0	0	0	158544	888269	1.04524e+07	4.5833e+06	0	0	151835	0	0	0	0	0	252473	87659.6	0	0	0	0	0	0	0	0	0	0	0	0	0	0	0	0	0	0	0	0	0	0
>tr|Q8I5Y9|Q8I5Y9_PLAF7 Tetratricopeptide repeat protein, putative OS=Plasmodium falciparum (isolate 3D7) OX=36329 GN=PF3D7_1205600 PE=4 SV=1	39.017	0	1	26	62.2	333	13469000000	612210000	222	0	0	182238	0	105413	0	7.83599e+06	248801	189582	665945	6.25214e+06	7.89335e+06	2.74791e+06	656474	724740	295585	379799	0	0	100459	521084	559455	839431	897613	61075.8	0	275648	376519	0	255796	325798	1.14374e+06	1.45919e+06	4.14689e+06	2.84199e+06	3.34486e+06	2.94146e+06	1.62629e+06	1.96048e+06	499379
>tr|Q8ILX1|Q8ILX1_PLAF7 Nuclear transport factor 2, putative OS=Plasmodium falciparum (isolate 3D7) OX=36329 GN=PF3D7_1412300 PE=4 SV=2	14.438	0	1	9	69.6	125	8630800000	1078800000	91	0	0	0	0	2.05022e+07	9.52651e+07	1.16903e+07	314094	0	0	0	0	0	0	0	0	0	0	0	0	0	0	0	0	0	0	0	0	0	0	0	0	0	0	0	0	0	0	0	0
>tr|Q8IKU1|Q8IKU1_PLAF7 HSP90 co-chaperone p23 OS=Plasmodium falciparum (isolate 3D7) OX=36329 GN=PF3D7_1453700 PE=4 SV=2	30.491	0	1	11	38.2	275	17550000000	1755000000	161	0	308210	1.20236e+07	3.60444e+06	4.12361e+06	4.38023e+06	5.17422e+07	1.74354e+07	8.68025e+06	6.2605e+06	3.75323e+06	2.99617e+06	5.01178e+06	1.98725e+06	1.09823e+06	0	235964	992896	866966	921190	1.98651e+06	1.19316e+06	1.42882e+06	583720	0	939773	1.4538e+06	1.40914e+06	730963	1.0493e+06	877062	1.17898e+06	2.18176e+06	2.81997e+06	981837	0	596049	558831	236430	0
>tr|Q8I3J8|Q8I3J8_PLAF7 Uncharacterized protein OS=Plasmodium falciparum (isolate 3D7) OX=36329 GN=PF3D7_0526700 PE=4 SV=1	93.603	7.9347e-35	1	13	17.3	796	955200000	21227000	40	0	0	0	0	0	0	0	0	29647.4	36621.1	0	0	0	0	0	0	0	0	0	0	0	0	91830.1	660252	2.18006e+06	3.25935e+06	2.04757e+06	1.16691e+06	525496	320898	0	192736	56174.1	144660	143062	110490	191392	588705	279426	0
>tr|Q8I5F4|Q8I5F4_PLAF7 Haloacid dehalogenase-like hydrolase, putative OS=Plasmodium falciparum (isolate 3D7) OX=36329 GN=PF3D7_1226300 PE=4 SV=1	33.268	0	1	20	63.4	295	15437000000	857630000	506	0	0	0	0	0	2.78124e+06	5.50905e+07	1.30988e+07	7.44455e+06	9.38958e+06	4.44193e+06	1.16077e+06	1.57094e+06	820849	775726	385196	137930	445050	691385	810182	993944	296188	3.35269e+06	0	0	240726	0	0	0	0	0	0	0	0	0	0	0	0	0	0
>tr|Q8ILM6|Q8ILM6_PLAF7 Uncharacterized protein OS=Plasmodium falciparum (isolate 3D7) OX=36329 GN=PF3D7_1422700 PE=4 SV=1	140.52	6.532e-17	1	8	9.2	1190	465180000	9121100	22	0	0	0	0	0	0	30550.1	0	249563	0	0	0	165148	94118	0	0	30700.3	0	0	0	0	0	0	0	0	0	0	0	0	0	0	0	0	0	0	0	0	128882	68498.2	91921.1
>tr|Q8IM55|Q8IM55_PLAF7 Serine/threonine protein phosphatase CPPED1, putative OS=Plasmodium falciparum (isolate 3D7) OX=36329 GN=PF3D7_1403900 PE=4 SV=2	35.219	1.8722e-06	1	2	11.4	298	125470000	7380400	4	0	0	0	0	0	0	0	0	0	0	0	0	0	0	0	0	0	0	0	0	0	0	0	0	0	0	0	0	0	0	0	347936	0	2.53848e+06	0	0	0	0	102983	0
>tr|O97279|O97279_PLAF7 Uncharacterized protein OS=Plasmodium falciparum (isolate 3D7) OX=36329 GN=PF3D7_0319900 PE=4 SV=1	36.143	8.6993e-13	1	4	15.3	314	276340000	17272000	7	0	0	0	0	0	266981	510967	0	0	0	0	0	0	0	0	0	0	0	0	0	0	0	0	0	0	0	0	0	0	0	0	0	0	0	0	0	0	0	0	0
>tr|Q8IIN9|Q8IIN9_PLAF7 Nucleic acid binding protein, putative OS=Plasmodium falciparum (isolate 3D7) OX=36329 GN=PF3D7_1112400 PE=4 SV=1	22.447	5.2089e-30	1	3	20.9	191	119610000	10873000	7	0	0	0	133824	0	4.39737e+06	346793	0	0	0	0	0	0	0	0	0	0	353195	299934	0	0	0	0	0	0	0	0	0	0	0	0	0	0	0	0	0	0	0	0	0
>tr|C0H4U4|C0H4U4_PLAF7 NPL domain-containing protein OS=Plasmodium falciparum (isolate 3D7) OX=36329 GN=PF3D7_0813300 PE=4 SV=1	36.255	0	1	17	41.9	315	7982100000	570150000	195	0	2.7914e+06	7.06465e+06	6.26409e+06	0	412837	4.71569e+07	2.02926e+07	6.78908e+06	4.58881e+06	2.9913e+06	1.57941e+06	0	0	60768.9	0	246018	0	890216	0	1.88968e+06	0	0	0	0	0	0	0	0	1.30416e+06	0	790160	0	0	0	455505	0	0	0	0
>tr|Q8I616|Q8I616_PLAF7 High mobility group protein B1 OS=Plasmodium falciparum (isolate 3D7) OX=36329 GN=PF3D7_1202900 PE=4 SV=1	11.331	9.0429e-31	1	4	33	97	4962400000	708910000	71	0	0	186545	1.3194e+07	8.06584e+06	2.31954e+06	5.11623e+06	3.43544e+06	500067	1.17696e+07	238091	0	2.88707e+06	2.90178e+06	0	1.22533e+06	960197	0	0	0	1.26797e+06	0	0	0	0	0	0	0	0	0	0	0	260346	0	0	0	0	0	0	0
>tr|Q8III8|Q8III8_PLAF7 Uncharacterized protein OS=Plasmodium falciparum (isolate 3D7) OX=36329 GN=PF3D7_1118000 PE=4 SV=1	23.453	2.8093e-70	1	7	40	200	1115200000	101380000	21	0	0	0	0	0	427240	0	0	0	0	0	0	0	0	0	0	0	0	0	0	0	981488	0	0	450838	0	0	0	0	0	0	570238	0	0	0	0	451325	359344	0	0
>tr|Q8I545|Q8I545_PLAF7 Ubiquitin-like modifier HUB1, putative OS=Plasmodium falciparum (isolate 3D7) OX=36329 GN=PF3D7_1237800 PE=4 SV=1	8.6009	5.2416e-19	1	3	39.7	73	350740000	58457000	11	0	0	1.22924e+06	274135	382741	132035	0	643807	2.16112e+06	0	0	0	0	0	0	0	0	0	0	0	0	0	0	0	0	0	0	0	0	0	0	0	0	0	0	0	0	0	0	0
>tr|Q8IC37|Q8IC37_PLAF7 Uncharacterized protein OS=Plasmodium falciparum (isolate 3D7) OX=36329 GN=PF3D7_0703300 PE=4 SV=1	17.151	0.00010542	1	1	6.2	146	209540000	41908000	20	0	0	869739	1.134e+06	0	1.12882e+06	3.50666e+06	4.76934e+06	8.30923e+06	8.62416e+06	8.5994e+06	4.99051e+06	3.30147e+06	0	962006	1.05144e+06	960959	0	0	0	0	0	0	0	436235	0	498914	0	0	0	0	0	0	0	0	0	0	0	0	0
>tr|A0A5K1K907|A0A5K1K907_PLAF7 Uncharacterized protein OS=Plasmodium falciparum (isolate 3D7) OX=36329 GN=PF3D7_1352400 PE=4 SV=1	190.29	6.2022e-24	1	9	6	1594	197210000	2347700	8	0	0	0	83743.1	0	0	0	0	0	0	0	0	0	0	0	0	0	0	0	0	0	0	0	0	0	0	0	0	0	0	0	0	0	0	0	0	0	0	0	0
>tr|C6KT44|C6KT44_PLAF7 Merozoite surface protein 10 OS=Plasmodium falciparum (isolate 3D7) OX=36329 GN=PF3D7_0620400 PE=4 SV=1	61.38	2.8132e-81	1	4	14.7	525	186350000	6655300	26	0	0	296675	0	0	0	0	69534.3	0	141665	161962	0	702062	267203	712221	1.30152e+06	0	871168	921169	0	1.75942e+06	1.00846e+06	1.3321e+06	0	0	1.02588e+06	0	0	0	0	0	0	0	0	0	0	0	0	0	0
>tr|Q8I668|Q8I668_PLAF7 Uncharacterized protein OS=Plasmodium falciparum (isolate 3D7) OX=36329 GN=PF3D7_0203400 PE=4 SV=2	9.8306	1.2384e-44	1	3	39.6	91	116480000	23295000	5	0	0	0	0	0	0	630600	0	0	0	0	0	0	0	0	0	0	0	0	0	0	0	0	0	0	0	0	0	0	0	0	0	0	0	0	0	0	0	0	0
>tr|Q8IKL8|Q8IKL8_PLAF7 MORN repeat protein, putative OS=Plasmodium falciparum (isolate 3D7) OX=36329 GN=PF3D7_1461400 PE=4 SV=2	36.96	4.2766e-223	1	14	45	322	3734200000	177820000	252	0	0	285744	0	0	0	0	4.44034e+06	2.81447e+07	4.13112e+07	2.35435e+07	4.09557e+07	3.74085e+07	1.62767e+07	8.18648e+06	5.07051e+06	5.36724e+06	3.43544e+06	4.45653e+06	8.52998e+06	1.43083e+07	1.07347e+07	4.70818e+06	2.47192e+06	2.26631e+06	3.69905e+06	1.97984e+06	748455	473156	455092	457336	266833	411726	267796	138470	561963	197635	0	0	178418
>tr|Q8IE68|Q8IE68_PLAF7 U6 snRNA-associated Sm-like protein LSm6, putative OS=Plasmodium falciparum (isolate 3D7) OX=36329 GN=PF3D7_1325000 PE=3 SV=1	8.8437	3.5211e-25	1	4	64.9	77	325220000	46460000	14	0	0	0	0	134935	95908.5	103537	0	0	0	0	0	0	0	0	0	0	0	0	0	0	0	0	0	0	0	0	0	0	0	0	0	0	0	0	0	0	0	0	0
>tr|Q8IM71|Q8IM71_PLAF7 Choline kinase OS=Plasmodium falciparum (isolate 3D7) OX=36329 GN=PF3D7_1401800 PE=1 SV=1	52.206	5.717e-170	1	11	28	440	1857200000	74288000	81	0	117093	0	147454	0	0	0	91519	602641	2.80749e+06	1.99402e+06	3.36338e+06	4.13059e+06	1.21813e+06	403133	0	0	54023.8	0	0	0	0	89250.2	0	0	0	0	0	0	0	0	0	0	0	0	0	0	0	0	0
>tr|C0H5D3|C0H5D3_PLAF7 SNARE protein, putative OS=Plasmodium falciparum (isolate 3D7) OX=36329 GN=PF3D7_1324700 PE=3 SV=1	25.747	4.1998e-282	1	8	52	221	1711000000	106940000	196	0	510448	461018	355523	137126	2.08292e+06	1.41422e+07	7.21788e+06	1.40237e+07	1.9099e+07	9.64451e+06	1.0495e+07	1.5066e+07	3.62719e+06	1.49962e+06	607372	571773	296453	229054	0	450436	377556	1.55126e+06	599488	8.27611e+06	4.76521e+06	1.47835e+06	717153	0	0	267627	739164	0	0	0	0	206154	255817	0	0
>tr|Q8IHS0|Q8IHS0_PLAF7 Apicoplast import protein Tic20, putative OS=Plasmodium falciparum (isolate 3D7) OX=36329 GN=PF3D7_1144700 PE=4 SV=2	30.78	8.3048e-31	1	1	2.7	259	93180000	6655700	5	0	60501.2	0	0	0	0	0	0	0	0	0	0	0	0	0	0	0	0	0	0	0	0	0	0	0	0	0	0	0	0	0	0	0	0	0	0	0	0	0	0
>tr|Q8IDX9|Q8IDX9_PLAF7 MSP7-like protein OS=Plasmodium falciparum (isolate 3D7) OX=36329 GN=PF3D7_1335000 PE=4 SV=1	42.876	2.2849e-149	1	7	31.8	380	1241500000	51730000	181	0	0	0	0	231964	0	0	0	0	0	0	0	0	0	296834	0	0	0	0	0	0	857411	1.14458e+06	1.83624e+06	3.00464e+06	1.88217e+06	1.82164e+06	1.39157e+06	1.32956e+06	1.36565e+06	1.3739e+06	2.83511e+06	4.30637e+06	4.83305e+06	8.74681e+06	1.27781e+07	1.41443e+07	1.8555e+07	6.96962e+06	3.0022e+06
>tr|Q8I5M8|Q8I5M8_PLAF7 Thrombospondin-related apical membrane protein OS=Plasmodium falciparum (isolate 3D7) OX=36329 GN=PF3D7_1218000 PE=4 SV=1	41.26	1.697e-93	1	11	39.5	352	985280000	39411000	33	0	0	0	0	0	0	0	216525	228811	0	0	0	1.174e+06	839844	439251	310252	724105	1.04563e+06	945540	499855	0	137200	150523	0	0	531528	0	0	0	0	0	0	0	0	0	0	0	0	0	0
>tr|Q8II79|Q8II79_PLAF7 Bifunctional farnesyl/geranylgeranyl diphosphate synthase OS=Plasmodium falciparum (isolate 3D7) OX=36329 GN=PF3D7_1128400 PE=3 SV=2	44.461	0	1	19	54.3	376	2937500000	117500000	70	0	0	0	0	38746.1	0	0	0	0	0	192905	0	2.30144e+06	2.59087e+06	0	0	0	0	0	0	0	0	0	0	0	0	0	1.68873e+06	52132.7	170227	329755	0	0	0	0	0	0	0	0	0
>tr|O96153|O96153_PLAF7 26S proteasome regulatory subunit RPN1, putative OS=Plasmodium falciparum (isolate 3D7) OX=36329 GN=PF3D7_0205900 PE=4 SV=3	108.36	0	1	34	48.2	966	7710400000	128510000	312	0	0	0	0	0	0	0	0	0	0	0	153020	147877	106257	0	0	0	0	0	60350.9	0	160132	64787	65988.1	0	0	67346.9	229784	0	0	0	0	0	0	0	0	5.0957e+06	44672.2	2.60346e+06	3.9399e+06
>tr|A0A144A1V5|A0A144A1V5_PLAF7 SRAP domain-containing protein, putative OS=Plasmodium falciparum (isolate 3D7) OX=36329 GN=PF3D7_1202100.2 PE=4 SV=1;>tr|Q8I624|Q8I624_PLAF7 SRAP domain-containing protein, putative OS=Plasmodium falciparum (isolate 3D7) OX	46.597	0	2	9	25.5	400	946270000	45060000	32	0	0	181667	141517	0	0	173074	0	0	0	0	0	0	0	0	0	0	0	532005	0	0	0	0	0	0	196439	0	0	0	0	0	0	0	0	988049	0	0	0	0	0
>tr|Q8I5C7|Q8I5C7_PLAF7 Multidrug resistance-associated protein 2 OS=Plasmodium falciparum (isolate 3D7) OX=36329 GN=PF3D7_1229100 PE=4 SV=1	248.3	9.1489e-245	1	26	16.7	2108	2239100000	19992000	278	0	0	0	0	0	0	0	0	0	29435.8	80153.6	87022.6	0	22235.6	142544	29907.7	0	0	0	0	0	0	0	0	0	0	0	0	0	0	0	0	0	0	45404.5	0	30069.6	37735.5	65933.1	166301
>tr|A0A143ZVW7|A0A143ZVW7_PLAF7 Uncharacterized protein OS=Plasmodium falciparum (isolate 3D7) OX=36329 GN=PF3D7_0704300 PE=4 SV=1	217.49	3.543e-21	1	4	2.6	1852	336450000	3144400	34	0	0	0	0	0	0	0	0	0	0	67507.7	0	0	162682	288283	157962	129527	21734	106828	204228	328507	133866	19629.1	50158	45780.1	74844.5	0	17555	0	114628	0	0	0	0	0	0	0	0	22251.4	0
>tr|C0H5I9|C0H5I9_PLAF7 GTP-binding protein, putative OS=Plasmodium falciparum (isolate 3D7) OX=36329 GN=PF3D7_1358900 PE=4 SV=1	41.574	2.6672e-20	1	6	25.9	367	3458300000	128090000	10	0	0	0	0	0	0	383090	0	0	0	0	0	0	0	0	0	0	0	0	0	0	0	0	0	0	0	0	0	0	0	0	0	0	0	0	0	0	0	0	0
>tr|Q8IIF9|Q8IIF9_PLAF7 Uncharacterized protein OS=Plasmodium falciparum (isolate 3D7) OX=36329 GN=PF3D7_1120800 PE=4 SV=1	9.4331	2.4482e-08	1	3	49.4	83	210870000	30125000	12	0	0	5.09507e+06	5.80863e+06	774657	0	2.9204e+06	2.48134e+06	1.25432e+06	1.84958e+06	1.02848e+06	806086	576789	427674	0	0	0	0	0	0	0	0	0	0	0	0	0	0	0	0	0	0	0	0	0	0	0	0	0	0
>tr|C0H4Y9|C0H4Y9_PLAF7 U6 snRNA-associated Sm-like protein LSm8 OS=Plasmodium falciparum (isolate 3D7) OX=36329 GN=LSM8 PE=3 SV=1	10.873	9.148e-06	1	2	32.6	95	141350000	28269000	5	0	0	0	0	0	0	0	0	0	0	0	0	2.03445e+06	1.6464e+06	1.33274e+06	0	319819	0	0	0	0	0	0	0	0	0	0	0	0	0	0	0	0	0	0	0	0	0	0	0
>tr|Q8I3A1|Q8I3A1_PLAF7 Replication protein A1, small OS=Plasmodium falciparum (isolate 3D7) OX=36329 GN=PF3D7_0904800 PE=4 SV=1	56.234	3.8552e-195	1	23	55.2	484	3862300000	120700000	148	0	0	0	82251	182936	449198	2.04926e+06	1.561e+06	1.08606e+06	1.09739e+06	343248	3.85228e+06	8.87729e+06	5.0485e+06	1.25728e+06	759545	370645	425642	0	81581.2	38719.6	87553.8	0	0	0	0	0	210387	0	0	0	0	0	0	0	0	0	0	0	0
>tr|C6KT35|C6KT35_PLAF7 Acyl-CoA synthetase OS=Plasmodium falciparum (isolate 3D7) OX=36329 GN=PF3D7_0619500 PE=4 SV=1	163.9	0	1	33	28.4	1392	3059600000	40258000	70	0	0	0	0	19592.1	0	0	10296.2	112511	12205.6	14133.7	9493.71	0	12058.5	17469.3	111019	137729	217805	445177	363682	201138	86079.7	118236	16340.1	15606.8	0	0	143697	0	0	0	388180	0	22040.8	19638.7	0	20804.8	0	0	0
>tr|A0A144A171|A0A144A171_PLAF7 Plasmepsin I OS=Plasmodium falciparum (isolate 3D7) OX=36329 GN=PF3D7_1407900 PE=3 SV=1;>sp|Q7KQM4|PLM1_PLAF7 Plasmepsin-1 OS=Plasmodium falciparum (isolate 3D7) OX=36329 GN=PF14_0076 PE=2 SV=1	51.46	0	3	24	59.3	452	101120000000	4213400000	1737	0	0	0	2.34874e+07	2.60547e+07	831378	4.59569e+06	2.21308e+06	1.04717e+07	1.50428e+07	2.87532e+07	1.35358e+08	3.98583e+08	4.18044e+08	5.0358e+08	4.78564e+08	4.50087e+08	3.21131e+08	2.27954e+08	1.82778e+08	1.42015e+08	6.2133e+07	3.4674e+07	1.62904e+07	1.17866e+07	2.44959e+06	2.73807e+06	2.42494e+06	1.40131e+06	1.42396e+06	5.95414e+06	4.73823e+06	305437	0	482289	853008	267976	0	46466.9	235986
>tr|Q8IKK1|Q8IKK1_PLAF7 Fam-a protein OS=Plasmodium falciparum (isolate 3D7) OX=36329 GN=PF3D7_1463500 PE=4 SV=1	30.346	8.9214e-33	1	8	37.6	258	1065800000	62692000	43	0	0	0	0	0	0	106490	139739	1.17834e+06	1.07432e+06	1.35845e+06	646516	398445	0	0	0	0	0	0	0	0	0	0	0	0	0	480490	2.63669e+06	2.23022e+06	694126	626494	0	0	0	0	0	0	0	0	0
>tr|Q8IIV8|Q8IIV8_PLAF7 Thioredoxin-like mero protein OS=Plasmodium falciparum (isolate 3D7) OX=36329 GN=PF3D7_1104400 PE=4 SV=1	49.266	0	1	28	57.3	424	31291000000	1117500000	1099	0	0	65444.2	3.16961e+06	1.27612e+06	1.16257e+06	5.86969e+06	4.35801e+06	5.32682e+06	7.47238e+06	1.43835e+07	2.84484e+08	6.45309e+08	4.207e+08	2.42335e+08	7.38614e+07	3.01818e+07	2.64177e+07	1.18215e+07	1.06744e+07	1.04754e+07	8.37272e+06	6.36653e+06	1.36776e+07	1.17644e+07	7.07491e+06	2.9622e+06	1.70957e+06	315755	2.18631e+06	430404	2.18239e+06	963297	304506	310432	580080	378392	403884	210831	0
>tr|C6KT22|C6KT22_PLAF7 Uncharacterized protein OS=Plasmodium falciparum (isolate 3D7) OX=36329 GN=PF3D7_0618200 PE=4 SV=1	23.333	0	1	10	48.2	199	2745700000	249610000	99	0	0	0	0	0	0	0	732338	1.69031e+06	3.5891e+06	915687	879348	0	107061	0	0	0	0	0	0	0	0	0	0	0	0	0	0	0	0	0	0	0	0	0	0	0	0	0	0
>tr|Q8II72|Q8II72_PLAF7 Parasitophorous vacuolar protein 1 OS=Plasmodium falciparum (isolate 3D7) OX=36329 GN=PF3D7_1129100 PE=4 SV=1	51.951	0	1	21	52.9	452	18792000000	782980000	368	0	0	3.55111e+06	416245	45361.1	434594	1.12363e+06	1.76947e+06	4.74839e+06	1.26247e+07	2.64918e+07	1.03658e+08	2.06355e+07	2.40144e+07	7.38846e+06	8.60829e+06	4.86225e+06	2.446e+06	465251	1.45634e+06	493453	0	0	554693	308093	47787.6	275839	196461	113178	558937	212017	167031	177127	0	213043	252653	0	0	224197	0
>tr|Q8I442|Q8I442_PLAF7 Uncharacterized protein OS=Plasmodium falciparum (isolate 3D7) OX=36329 GN=PF3D7_0506000 PE=4 SV=1	29.643	4.8969e-25	1	5	22	246	811140000	57939000	12	0	0	0	223689	0	0	145168	0	0	0	1.08141e+06	2.11763e+06	1.11125e+06	1.05575e+06	0	872522	593615	426488	0	0	407715	467431	518459	167984	0	0	0	0	0	0	0	0	0	0	0	0	0	0	0	0
>tr|Q8I5Q7|Q8I5Q7_PLAF7 Uncharacterized protein OS=Plasmodium falciparum (isolate 3D7) OX=36329 GN=PF3D7_1214900 PE=4 SV=1	27.379	0	1	8	31	245	3284000000	364890000	158	0	0	0	0	0	0	0	0	1.82238e+07	5.1175e+07	5.56185e+07	4.99326e+07	5.10343e+07	3.13406e+07	1.58957e+07	5.86768e+06	4.27726e+06	3.95408e+06	5.35867e+06	3.56486e+06	8.31844e+06	4.49399e+06	4.06837e+06	803314	2.82304e+06	1.63962e+06	0	0	254071	961128	0	271203	0	0	0	0	178079	0	0	0
>tr|O97282|O97282_PLAF7 T-complex protein 1 subunit epsilon OS=Plasmodium falciparum (isolate 3D7) OX=36329 GN=PF3D7_0320300 PE=3 SV=1	59.175	0	1	30	62.2	535	12777000000	345320000	366	82258.4	9230.74	140618	142702	46852.1	0	0	0	0	0	1.43814e+06	1.7518e+07	1.54724e+07	4.14382e+06	1.82333e+06	890851	316083	0	16664	14648	0	0	61720.3	0	0	0	0	0	0	231149	0	0	4.89062e+06	3.72159e+06	6.0298e+06	3.89789e+06	0	0	0	0
>tr|Q8IFM9|Q8IFM9_PLAF7 Early transcribed membrane protein 4 OS=Plasmodium falciparum (isolate 3D7) OX=36329 GN=PF3D7_0423700 PE=4 SV=1	14.891	0	1	3	23.5	136	7261400000	1210200000	116	0	0	0	533793	589985	551032	647881	1.92111e+06	68181.8	118839	0	0	163973	0	0	0	5.172e+06	165962	0	0	0	0	0	0	0	0	0	0	0	192397	246801	0	0	0	0	0	0	0	0	0
>tr|Q8I5Q6|Q8I5Q6_PLAF7 Thioredoxin peroxidase 2 OS=Plasmodium falciparum (isolate 3D7) OX=36329 GN=PF3D7_1215000 PE=1 SV=1	24.68	0	1	12	66.2	216	4316800000	308340000	204	0	0	1.27803e+06	1.60555e+07	7.12803e+06	4.20562e+06	3.75079e+06	9.28354e+06	4.87686e+07	1.04019e+08	1.88249e+08	3.25861e+07	8.47135e+06	2.88421e+06	2.15625e+06	393397	508385	0	0	0	0	0	0	0	0	4.70003e+06	1.6446e+06	0	434044	0	0	0	0	2.43541e+06	0	998716	0	0	261997	0
>tr|C0H4Y6|C0H4Y6_PLAF7 Protein disulfide-isomerase OS=Plasmodium falciparum (isolate 3D7) OX=36329 GN=PF3D7_0827900 PE=3 SV=1	55.514	0	1	51	80.7	483	323150000000	11541000000	3675	0	0	114109	621393	916407	659405	1.3648e+06	1.12638e+06	5.12131e+06	1.7736e+08	9.59361e+08	3.25099e+09	7.45386e+09	6.50981e+09	9.96187e+08	1.54237e+08	6.85586e+07	4.42478e+07	2.23858e+07	1.60841e+07	1.69243e+07	9.49413e+06	7.65747e+06	7.18317e+06	5.93572e+06	6.4968e+06	5.7027e+06	3.89048e+06	3.45026e+06	3.25237e+06	3.46994e+06	1.6028e+06	2.34726e+06	2.18832e+06	1.85317e+06	2.45647e+06	389482	1.73889e+06	2.18683e+06	3.18665e+06
>tr|Q8IJS8|Q8IJS8_PLAF7 DNA repair protein RAD23, putative OS=Plasmodium falciparum (isolate 3D7) OX=36329 GN=PF3D7_1011700 PE=4 SV=1	44.394	8.3032e-256	1	9	23.9	389	817360000	48080000	41	0	0	0	0	41807.5	0	217075	0	0	93711.7	0	3.33459e+06	7.85493e+06	0	0	0	0	0	0	0	0	0	0	0	0	0	0	0	0	0	0	0	0	0	0	0	0	0	0	0
>tr|C0H490|C0H490_PLAF7 Cytosolic glyoxalase II OS=Plasmodium falciparum (isolate 3D7) OX=36329 GN=PF3D7_0406400 PE=3 SV=1	30.528	0	1	10	52.1	263	2555900000	159750000	70	0	0	0	0	0	292527	1.51496e+06	837854	157560	2.29689e+06	2.36155e+06	8.48913e+06	2.28811e+06	591773	0	0	0	0	0	0	0	0	0	0	0	0	2.80368e+06	0	0	0	0	0	0	0	0	0	0	0	0	0
>tr|Q8I5R8|Q8I5R8_PLAF7 DNA-directed RNA polymerases I, II, and III subunit RPABC3 OS=Plasmodium falciparum (isolate 3D7) OX=36329 GN=PF3D7_1213700 PE=3 SV=1	16.898	8.2371e-41	1	12	77.9	145	1151800000	115180000	35	0	0	0	0	218176	0	5.7099e+06	0	0	0	0	0	0	0	303458	0	0	476934	0	0	1.18638e+06	1.41739e+06	972398	575159	0	0	0	0	0	0	0	0	0	0	0	0	0	0	0	0
>tr|Q8IJ37|Q8IJ37_PLAF7 Pyruvate kinase 2 OS=Plasmodium falciparum (isolate 3D7) OX=36329 GN=PF3D7_1037100 PE=4 SV=1	86.684	0	2	35	50.9	745	11525000000	230500000	634	0	0	40130.2	0	0	104215	0	238187	263034	136999	0	135009	171529	154576	648918	8.51982e+06	6.67955e+06	5.36597e+06	2.03191e+06	2.63627e+06	5.33338e+06	2.61394e+06	1.32406e+06	479802	1.5829e+06	837124	979880	1.01802e+06	1.43359e+06	865368	1.36279e+06	2.3989e+06	692591	919180	604483	648442	1.20871e+06	700623	308104	414678
>sp|O77392|IPYR_PLAF7 Probable inorganic pyrophosphatase OS=Plasmodium falciparum (isolate 3D7) OX=36329 GN=MAL3P6.3 PE=1 SV=1;>tr|C0H477|C0H477_PLAF7 Inorganic pyrophosphatase, putative OS=Plasmodium falciparum (isolate 3D7) OX=36329 GN=PF3D7_0316300.2 PE	45.231	0	2	21	66.1	380	4347400000	181140000	302	0	0	0	0	0	0	0	0	89721.1	646188	2.58928e+06	5.59529e+07	9.03761e+07	3.46602e+07	2.14736e+07	1.50248e+07	6.12377e+06	2.65383e+06	2.78135e+06	1.66534e+06	8.54236e+06	1.27728e+07	4.35568e+06	4.40891e+06	7.66604e+06	3.65481e+06	884512	928936	680517	1.83825e+06	0	167962	0	0	0	0	0	0	0	0
>tr|A0A5K1K8J3|A0A5K1K8J3_PLAF7 Glideosome-associated connector OS=Plasmodium falciparum (isolate 3D7) OX=36329 GN=PF3D7_1361800 PE=4 SV=1	291.02	0	1	89	42.6	2605	15096000000	103400000	680	0	7063.9	50114.7	37537.6	15897.8	15648.1	12288.2	29398.7	21219.7	0	0	0	89676.6	0	610843	502607	586853	114374	562524	403440	361777	158555	164534	132395	47070.1	0	203688	368624	554915	641934	421811	497665	538428	404255	234906	249034	211149	221350	131358	59900.1
>tr|Q8II16|Q8II16_PLAF7 Coatomer subunit delta OS=Plasmodium falciparum (isolate 3D7) OX=36329 GN=PF3D7_1134800 PE=3 SV=1	56.839	2.3617e-33	1	9	20.5	487	1787000000	68733000	63	0	0	155676	1.14871e+06	725174	281299	489315	492575	543000	785451	515369	421546	221996	10247.2	81417.1	0	0	282664	44254.2	0	0	219329	732518	0	186259	201910	230525	190143	127707	0	99261	1.75359e+06	1.91487e+06	0	0	0	3.9598e+06	680115	234599	510565
>tr|Q8I4Y5|Q8I4Y5_PLAF7 ADP-ribosylation factor GTPase-activating protein OS=Plasmodium falciparum (isolate 3D7) OX=36329 GN=PF3D7_1244600 PE=1 SV=1	37.287	2.1535e-70	1	8	31	332	1136300000	81166000	51	0	0	1.8391e+06	0	0	0	0	459516	2.66674e+06	8.07642e+06	3.21364e+06	2.23551e+06	1.66354e+06	1.12077e+06	0	259552	1.90736e+06	597382	613351	2.05815e+06	1.72894e+06	564926	920375	637235	0	481590	0	0	0	0	0	0	0	0	0	0	0	0	246621	0
>tr|C0H4U5|C0H4U5_PLAF7 Uncharacterized protein OS=Plasmodium falciparum (isolate 3D7) OX=36329 GN=PF3D7_0813400 PE=4 SV=1	76.856	0	1	13	23.7	659	4471100000	178850000	116	31185	0	0	0	0	481728	404890	300643	366931	3.01278e+06	2.68262e+06	4.86162e+06	4.72024e+06	3.31142e+06	2.24504e+06	986240	206419	51420.5	0	33795.7	376773	239150	342370	0	0	220694	0	0	0	0	0	0	82181.2	0	79679.5	0	0	0	0	0
>tr|O97323|O97323_PLAF7 Protein transport protein SEC22 OS=Plasmodium falciparum (isolate 3D7) OX=36329 GN=PF3D7_0320100 PE=3 SV=2	25.934	2.1261e-20	1	3	17.2	221	549950000	49996000	15	0	0	0	149623	82676.4	0	381058	0	0	0	0	0	0	0	0	0	0	0	0	0	0	0	0	0	0	0	0	0	0	0	0	0	0	0	0	0	0	0	0	0
>tr|Q8IL58|Q8IL58_PLAF7 60S ribosomal protein L1, putative OS=Plasmodium falciparum (isolate 3D7) OX=36329 GN=PF3D7_1441200 PE=4 SV=1	24.805	0	1	25	69.6	217	47097000000	3364100000	491	0	0	0	0	0	593826	9.14925e+06	7.28836e+06	2.33319e+06	1.39401e+07	5.36989e+07	1.42057e+08	3.93937e+08	2.55944e+08	4.39547e+07	1.34491e+06	204651	1.72608e+06	1.13897e+06	835664	754974	623076	491358	546968	755651	1.04574e+06	989912	1.0423e+06	883443	477389	0	570492	264420	1.2394e+06	108627	100347	0	0	2.80251e+06	369100
>tr|Q8IJV7|Q8IJV7_PLAF7 Nucleolar protein 5, putative OS=Plasmodium falciparum (isolate 3D7) OX=36329 GN=PF3D7_1008800 PE=4 SV=1	53.409	2.3959e-75	1	6	15.1	469	356720000	12301000	13	0	0	0	0	0	0	57783.7	0	0	0	0	0	0	0	0	0	0	0	0	0	0	0	0	0	0	0	297469	0	0	0	0	0	93757.2	0	0	0	0	0	0	0
>tr|Q8ILL5|Q8ILL5_PLAF7 NTF2 domain-containing protein OS=Plasmodium falciparum (isolate 3D7) OX=36329 GN=PF3D7_1423700 PE=4 SV=1	183.57	7.7634e-179	1	11	9.8	1558	1596600000	22175000	60	0	0	0	0	0	0	0	0	42015	48591.9	51033.2	44896.5	50612	32199.9	26379.6	0	0	0	0	0	0	0	0	0	0	89276.6	0	0	695152	0	0	0	0	1.4047e+06	0	0	0	475178	386508	356687
>tr|C0H5A4|C0H5A4_PLAF7 U1 small nuclear ribonucleoprotein A, putative OS=Plasmodium falciparum (isolate 3D7) OX=36329 GN=PF3D7_1306900 PE=4 SV=1	51.938	4.2742e-09	1	3	9.6	449	87382000	3799200	7	0	0	0	0	0	0	100213	0	0	328041	381863	155571	0	0	0	0	0	0	0	0	0	0	0	0	0	0	0	0	0	0	0	0	0	0	0	0	0	0	0	0
>tr|Q8IBD3|Q8IBD3_PLAF7 Uncharacterized protein OS=Plasmodium falciparum (isolate 3D7) OX=36329 GN=PF3D7_0830700 PE=4 SV=1	25.085	1.6139e-85	1	1	10.1	218	179250000	17925000	37	0	0	0	0	0	0	0	0	0	1.48078e+06	0	1.75106e+06	3.34211e+06	1.08596e+06	676823	0	0	0	0	0	0	0	0	0	0	0	0	0	0	0	0	0	0	0	0	0	0	0	0	0
>tr|Q8I295|Q8I295_PLAF7 4-hydroxy-3-methylbut-2-enyl diphosphate reductase OS=Plasmodium falciparum (isolate 3D7) OX=36329 GN=PF3D7_0104400 PE=3 SV=1	62.47	6.8678e-37	1	7	19.4	535	431150000	13474000	15	0	0	0	0	0	0	0	356730	0	253997	229456	420001	203519	34489.9	0	0	0	0	0	0	0	0	0	0	0	0	0	0	0	0	0	0	0	0	0	0	0	0	0	0
>tr|Q8IM47|Q8IM47_PLAF7 Cysteine-rich small secreted protein CSS, putative OS=Plasmodium falciparum (isolate 3D7) OX=36329 GN=PF3D7_1404700 PE=4 SV=1	33.351	8.1089e-246	1	15	56.9	290	2046800000	97466000	66	127168	0	0	1.44766e+06	1.03136e+06	708359	704221	157856	0	349470	161264	0	0	0	0	948175	3.31364e+06	3.95027e+06	5.16216e+06	4.40986e+06	3.88053e+06	956842	488501	589943	863009	0	0	0	25951	0	0	0	0	0	0	0	0	0	0	0
>tr|Q8IDR8|Q8IDR8_PLAF7 Aconitate hydratase OS=Plasmodium falciparum (isolate 3D7) OX=36329 GN=PF3D7_1342100 PE=3 SV=1	103.38	1.5928e-263	1	27	34.3	909	4491700000	83180000	275	0	0	59076.8	0	0	0	0	82142	30890.8	0	0	0	205530	0	0	0	2.11487e+06	1.78968e+07	2.37213e+07	1.69804e+07	1.05752e+07	4.65347e+06	3.98995e+06	1.3011e+06	666273	408170	479114	118490	27160.6	306326	0	0	0	0	23594.3	0	0	0	0	138025
>tr|Q8I1Q2|Q8I1Q2_PLAF7 Trafficking protein particle complex subunit OS=Plasmodium falciparum (isolate 3D7) OX=36329 GN=PF3D7_0418500 PE=3 SV=1	21.316	3.049e-34	1	3	20.3	187	293180000	22553000	8	0	711279	941148	793366	310400	154872	311554	0	0	0	0	0	0	927931	0	0	456320	0	233562	0	0	0	0	0	0	0	0	0	0	0	0	0	0	0	0	0	0	0	0	0
>tr|Q8I5Y8|Q8I5Y8_PLAF7 Targeted glyoxalase II OS=Plasmodium falciparum (isolate 3D7) OX=36329 GN=PF3D7_1205700 PE=4 SV=1	38.413	3.2896e-22	1	8	33.9	322	420810000	19128000	19	0	0	0	0	0	0	445272	638748	871062	947032	186587	592091	601424	1.7428e+06	4.76479e+06	3.18549e+06	1.29263e+06	0	169825	0	155613	229657	0	0	0	432150	0	0	0	103487	0	0	0	0	0	1.3503e+06	377757	1.02072e+06	147666	1.19813e+06
>tr|Q8IBQ6|Q8IBQ6_PLAF7 60S ribosomal protein L11a, putative OS=Plasmodium falciparum (isolate 3D7) OX=36329 GN=PF3D7_0719600 PE=1 SV=1	20.227	1.8961e-201	2	9	52	173	7452100000	931520000	330	0	0	0	0	810213	6.07414e+06	1.26871e+07	3.03956e+06	1.98175e+06	5.18798e+06	1.76534e+06	1.36258e+06	0	0	0	0	0	0	0	0	0	0	0	0	0	0	0	0	0	0	0	0	0	0	0	0	0	5.04099e+06	0	443177
>tr|Q8IL72|Q8IL72_PLAF7 Leucine carboxyl methyltransferase 1 OS=Plasmodium falciparum (isolate 3D7) OX=36329 GN=PF3D7_1439700 PE=3 SV=2	39.135	4.9149e-110	1	6	24.5	327	430550000	23920000	20	0	0	0	88183.5	0	0	1.08553e+06	1.27697e+06	370159	0	0	195656	89857.6	0	0	0	0	0	0	0	0	0	0	793705	0	0	0	0	0	262452	0	0	0	0	0	0	0	0	0	0
>tr|Q8IIL0|Q8IIL0_PLAF7 Cysteine proteinase falcipain 3 OS=Plasmodium falciparum (isolate 3D7) OX=36329 GN=PF3D7_1115400 PE=3 SV=1	56.665	0	1	23	54.5	492	10777000000	399150000	509	0	185032	883104	3.01733e+06	784964	4.4887e+06	1.39517e+07	2.90125e+07	1.21834e+07	5.47211e+06	2.48843e+06	4.11229e+06	9.74694e+06	2.15794e+07	1.25242e+07	5.86271e+06	3.17014e+06	1.84185e+06	1.67275e+06	1.08246e+06	1.09252e+06	1.94101e+06	1.25654e+06	952207	570524	525285	372434	245107	121760	146925	0	266336	0	0	96393.2	0	247573	356560	149359	314951
>tr|C0H4F3|C0H4F3_PLAF7 Bis(5-nucleosyl)-tetraphosphatase [asymmetrical] OS=Plasmodium falciparum (isolate 3D7) OX=36329 GN=PF3D7_0520600 PE=1 SV=1	17.75	4.4381e-157	1	8	71.1	152	1388900000	126260000	42	0	0	48568.6	0	1.05607e+06	1.13167e+06	0	484003	0	1.34406e+06	1.58999e+06	831336	0	0	1.19072e+06	688654	0	0	0	0	0	0	0	0	0	0	0	0	0	0	0	0	0	0	0	0	0	0	0	0
>sp|Q8I423|PF38_PLAF7 Merozoite surface protein P38 OS=Plasmodium falciparum (isolate 3D7) OX=36329 GN=PFS38 PE=1 SV=1	40.587	0	1	17	56.4	349	12876000000	585270000	828	0	0	0	0	0	0	59889.5	0	1.31676e+06	2.54198e+06	4.82829e+06	1.30046e+07	3.34285e+07	6.68389e+07	5.72249e+07	3.45375e+07	3.17893e+07	2.66251e+07	2.24091e+07	2.15223e+07	5.92832e+07	4.2343e+07	5.04035e+07	4.28213e+07	3.09046e+07	2.93733e+07	1.86048e+07	1.62745e+07	1.17009e+07	1.22914e+07	1.09463e+07	2.47467e+07	1.40269e+07	5.03263e+06	4.05567e+06	2.22726e+06	9.8062e+06	6.33976e+06	3.33988e+06	1.59571e+06
>tr|Q8I6T0|Q8I6T0_PLAF7 Aminomethyltransferase, mitochondrial, putative OS=Plasmodium falciparum (isolate 3D7) OX=36329 GN=PF3D7_1365500 PE=4 SV=1	46.903	9.7737e-106	1	13	42.1	406	1380300000	43136000	115	0	0	0	0	0	0	40786.3	0	4.59431e+06	3.5692e+07	1.8645e+07	1.7265e+07	1.40925e+07	4.72511e+06	4.54775e+06	3.16062e+06	2.65658e+06	2.41626e+06	1.62872e+06	2.68526e+06	2.67394e+06	734423	978218	829399	221477	94917	0	0	0	91018.5	0	0	0	0	0	45393.9	0	0	0	0
>tr|Q8IIA8|Q8IIA8_PLAF7 Small nuclear ribonucleoprotein Sm D1 OS=Plasmodium falciparum (isolate 3D7) OX=36329 GN=PF3D7_1125500 PE=3 SV=1	14.337	8.6066e-23	1	6	54.8	126	1379300000	197040000	34	0	0	435377	594652	330380	0	0	0	287564	0	0	0	0	0	0	0	0	153666	0	0	0	345079	0	0	0	0	0	0	0	0	0	0	0	2.93701e+06	0	0	835145	0	0	0
>tr|Q8IJX8|Q8IJX8_PLAF7 DNA/RNA-binding protein Alba 3 OS=Plasmodium falciparum (isolate 3D7) OX=36329 GN=PF3D7_1006200 PE=4 SV=1	11.977	0	1	11	87.9	107	31663000000	3166300000	617	0	0	1.6501e+06	1.50121e+06	327808	0	1.1848e+06	4.43208e+06	4.54404e+06	2.68145e+07	3.14168e+07	3.10379e+07	1.96662e+07	411832	4.79241e+06	416583	788298	1.05807e+06	87262.8	1.01064e+06	1.492e+06	953741	904851	0	0	0	0	0	0	0	0	801081	0	0	154830	190704	260653	445156	329639	0
>tr|A0A144A1R5|A0A144A1R5_PLAF7 Actin I OS=Plasmodium falciparum (isolate 3D7) OX=36329 GN=PF3D7_1246200 PE=3 SV=1;>sp|Q8I4X0|ACT1_PLAF7 Actin-1 OS=Plasmodium falciparum (isolate 3D7) OX=36329 GN=PFL2215w PE=1 SV=1	41.87	0	2	30	76.1	376	65279000000	2611200000	1693	0	134120	1.78915e+06	1.91021e+06	827706	830299	4.32118e+06	1.01222e+07	8.54373e+06	3.67513e+07	2.03329e+07	1.13485e+07	1.09082e+07	5.99668e+06	2.57775e+06	3.52031e+06	3.31554e+06	2.86273e+06	2.33975e+06	3.05321e+06	3.16697e+06	2.61362e+06	5.11306e+06	2.83574e+06	3.25089e+06	4.21155e+06	3.29724e+06	1.28998e+06	1.88206e+06	4.17779e+06	2.0554e+06	3.16443e+06	5.3428e+06	1.93138e+06	5.25115e+06	6.51045e+06	3.6037e+06	3.82127e+06	4.8268e+06	3.21046e+06
>tr|Q8IJX3|Q8IJX3_PLAF7 Single-strand telomeric DNA-binding protein GBP2, putative OS=Plasmodium falciparum (isolate 3D7) OX=36329 GN=PF3D7_1006800 PE=4 SV=1	29.53	0	1	13	50	246	6290200000	449300000	334	0	0	0	0	0	0	715438	639764	982906	2.19012e+06	1.01351e+06	3.12083e+06	2.04482e+06	0	0	0	0	0	0	0	0	0	0	0	0	0	0	0	0	0	0	0	0	0	0	0	0	0	0	0
>tr|Q8I4V8|Q8I4V8_PLAF7 Peptidylprolyl isomerase OS=Plasmodium falciparum (isolate 3D7) OX=36329 GN=PF3D7_1247400 PE=1 SV=1	34.826	0	1	21	56.9	304	8350700000	417540000	218	0	0	0	0	86228.9	302294	6.82316e+06	4.54002e+06	6.60442e+06	6.09912e+06	1.5066e+06	502575	2.14842e+06	1.53274e+06	0	260219	0	0	0	0	0	44969.5	0	0	0	0	0	0	36570.4	0	18003.7	18834.4	0	0	0	0	0	0	0	0
>tr|Q8IJI4|Q8IJI4_PLAF7 PHAX domain-containing protein, putative OS=Plasmodium falciparum (isolate 3D7) OX=36329 GN=PF3D7_1021900 PE=4 SV=1	267.38	1.0359e-26	1	11	6.1	2290	759130000	5665100	11	0	0	0	0	0	0	33558.6	0	0	2988.87	0	0	123009	0	0	251489	0	139560	0	92940.2	106638	0	0	0	0	0	0	28042.1	0	0	0	0	0	0	0	0	0	8157.06	0	0
>tr|Q8IIP2|Q8IIP2_PLAF7 Protein kinase domain-containing protein OS=Plasmodium falciparum (isolate 3D7) OX=36329 GN=PF3D7_1112100 PE=4 SV=2	296.62	6.0958e-10	1	2	0.9	2460	1649200000	10850000	2	0	271849	460479	91907.4	0	0	143337	22098	21008	0	0	10568.2	0	0	0	0	0	121496	0	0	0	0	0	0	0	0	0	0	0	0	0	0	0	0	0	0	0	0	0	0
>tr|Q8IIM8|Q8IIM8_PLAF7 Ubiquitin domain-containing protein DSK2, putative OS=Plasmodium falciparum (isolate 3D7) OX=36329 GN=PF3D7_1113400 PE=4 SV=1	42.706	0	1	11	29.9	388	4645200000	357320000	96	0	0	855294	3.19723e+06	744645	159539	6.06853e+06	1.1794e+07	3.7564e+07	7.32391e+06	1.09844e+06	0	0	0	0	0	0	0	0	0	0	380476	434785	364317	0	0	1.01516e+06	423864	0	0	0	0	0	0	0	0	0	0	0	313215
>tr|Q8IJB7|Q8IJB7_PLAF7 Merozoite TRAP-like protein OS=Plasmodium falciparum (isolate 3D7) OX=36329 GN=PF3D7_1028700 PE=4 SV=1	58.085	6.6905e-176	1	6	19.5	498	1755400000	62694000	88	0	0	0	216652	0	0	0	0	196715	257372	850818	673934	2.21403e+06	1.26882e+07	5.48598e+06	2.43965e+06	2.0827e+06	1.13792e+06	671469	606208	244515	276569	512247	710179	356476	428774	239848	59072.6	0	0	0	43641.5	47870.1	0	0	19031.2	0	0	0	0
>tr|Q8I6U4|Q8I6U4_PLAF7 Cysteine proteinase falcipain 2a OS=Plasmodium falciparum (isolate 3D7) OX=36329 GN=PF3D7_1115700 PE=1 SV=1	55.927	0	1	21	46.9	484	11411000000	438880000	181	0	0	1.02866e+06	1.22776e+06	2.98347e+06	1.44755e+07	2.54452e+07	2.41922e+07	4.99305e+07	1.59169e+07	9.83975e+06	1.41687e+07	7.10126e+06	7.46339e+06	2.56991e+06	2.83754e+06	3.71037e+06	526491	615668	509295	329205	828965	295807	465981	310220	0	74660.3	249108	0	124374	90010	0	0	0	0	0	0	331248	0	0
>tr|Q8IIM5|Q8IIM5_PLAF7 Glyoxalase I OS=Plasmodium falciparum (isolate 3D7) OX=36329 GN=PF3D7_1113700 PE=4 SV=1	42.44	0	1	16	56.2	356	2347600000	111790000	80	0	0	0	0	0	77910.1	778181	1.6428e+06	3.50253e+06	4.85262e+06	2.30186e+06	712518	0	0	0	0	0	0	102440	0	0	0	453209	264844	0	0	0	512290	0	820785	474892	495030	493908	0	0	0	0	0	0	0
>tr|C6KSV6|C6KSV6_PLAF7 Succinate dehydrogenase subunit 3, putative OS=Plasmodium falciparum (isolate 3D7) OX=36329 GN=PF3D7_0611100 PE=4 SV=1	9.562	7.6189e-10	1	2	30.1	83	454290000	90857000	9	0	0	0	0	0	0	0	0	0	0	0	0	0	0	0	0	0	0	0	0	0	0	0	0	0	0	0	0	0	0	0	0	0	0	0	0	0	0	0	0
>tr|Q8I5R9|Q8I5R9_PLAF7 Dynein light chain OS=Plasmodium falciparum (isolate 3D7) OX=36329 GN=PF3D7_1213600 PE=1 SV=1	10.764	4.356e-16	1	2	24.7	93	1060200000	212050000	39	0	0	0	0	0	0	0	0	0	0	0	263023	0	0	0	0	0	0	0	0	0	0	0	0	0	0	0	0	0	0	0	0	0	0	0	0	0	0	0	0
>tr|Q8I2U4|Q8I2U4_PLAF7 U4/U6 snRNA-associated-splicing factor, putative OS=Plasmodium falciparum (isolate 3D7) OX=36329 GN=PF3D7_0920900 PE=4 SV=1	56.649	3.3601e-09	1	5	13.5	480	1143000000	34635000	9	0	0	0	0	0	0	0	0	0	0	0	0	0	0	0	0	0	0	0	0	0	0	0	0	0	0	0	0	0	0	0	0	0	0	0	0	0	0	0	0
>tr|Q8I524|Q8I524_PLAF7 Vacuolar protein sorting-associated protein 16, putative OS=Plasmodium falciparum (isolate 3D7) OX=36329 GN=PF3D7_1239900 PE=4 SV=1	120.3	0.0077686	1	1	1.1	1032	907000000	14629000	2	0	0	0	0	497739	370772	118353	225424	253012	258939	146840	0	0	0	33518.4	0	0	0	0	0	0	0	0	0	0	0	0	0	0	0	0	0	0	0	0	0	0	0	0	0
>tr|C0H4E7|C0H4E7_PLAF7 SWIB/MDM2 domain-containing protein OS=Plasmodium falciparum (isolate 3D7) OX=36329 GN=PF3D7_0518200 PE=4 SV=1	15.496	1.4448e-05	1	2	19.1	131	407330000	45259000	17	0	0	4.01747e+06	1.97339e+06	976589	516374	1.34628e+06	638918	885803	1.03153e+06	623034	288103	0	0	0	0	0	0	0	0	0	0	0	206334	0	0	0	0	0	0	0	0	0	0	0	0	0	0	0	0
>tr|Q8IJ74|Q8IJ74_PLAF7 Haloacid dehalogenase-like hydrolase OS=Plasmodium falciparum (isolate 3D7) OX=36329 GN=PF3D7_1033400 PE=1 SV=1	32.841	0	2	17	78.1	288	22233000000	1389500000	216	0	0	0	0	2.99405e+06	1.64618e+07	2.25435e+07	7.52275e+06	9.28386e+06	1.08945e+08	1.17019e+07	5.19306e+06	6.09753e+06	1.89286e+06	921539	0	0	283659	0	0	114024	0	0	0	0	0	0	0	0	0	0	0	48813	0	0	0	0	0	0	0
>tr|Q8ILI2|Q8ILI2_PLAF7 Proliferation-associated protein 2g4, putative OS=Plasmodium falciparum (isolate 3D7) OX=36329 GN=PF3D7_1428300 PE=4 SV=1	42.641	6.4275e-227	1	23	54.4	377	15255000000	586720000	357	0	0	0	47229.9	0	0	0	0	180354	3.86477e+06	2.84368e+07	4.50976e+07	4.4888e+07	3.04876e+07	2.76399e+07	1.59581e+07	1.41083e+07	8.91729e+06	6.25806e+06	3.9853e+06	3.43396e+06	1.45591e+06	1.6155e+06	947466	725111	989764	0	264653	175349	0	145306	0	0	0	0	334105	0	248822	0	143443
>tr|Q8IKM6|Q8IKM6_PLAF7 Inner membrane complex sub-compartment protein 3 OS=Plasmodium falciparum (isolate 3D7) OX=36329 GN=PF3D7_1460600 PE=4 SV=1	17.117	0	1	8	65.5	148	12215000000	1221500000	470	0	2.64325e+07	1.27982e+08	8.20605e+07	1.73201e+07	8.03197e+06	1.22416e+07	7.42349e+06	6.06345e+06	4.79569e+06	1.77095e+06	2.28292e+06	1.95614e+06	1.66375e+06	8.30256e+06	5.80609e+06	7.34084e+06	8.37854e+06	3.96413e+06	6.51331e+06	6.15785e+06	6.65522e+06	5.61307e+06	2.05096e+06	0	5.92123e+06	3.15385e+06	1.59814e+06	1.53496e+06	2.30091e+06	5.47444e+06	2.59595e+06	3.86466e+06	752847	1.08987e+06	0	936725	0	353841	0
>tr|Q8IJT5|Q8IJT5_PLAF7 Inner membrane complex sub-compartment protein 1 OS=Plasmodium falciparum (isolate 3D7) OX=36329 GN=PF3D7_1011000 PE=4 SV=2	16.585	0	1	16	80.6	144	48703000000	5411400000	911	0	0	5.97731e+06	6.59088e+06	833304	116871	1.04366e+06	1.13231e+06	772160	0	0	0	0	0	304368	0	312443	349438	0	211212	0	206514	0	153274	0	0	0	0	0	0	0	0	0	0	0	0	0	0	0	0
>tr|Q8I2W3|Q8I2W3_PLAF7 Nucleosome assembly protein OS=Plasmodium falciparum (isolate 3D7) OX=36329 GN=PF3D7_0919000 PE=3 SV=1	31.826	0	1	15	54.6	269	14348000000	844000000	259	0	0	0	148607	1.00119e+06	2.81638e+06	8.11727e+06	1.91286e+07	3.57947e+07	4.14499e+07	2.32811e+07	9.03105e+06	5.1338e+06	2.76103e+06	3.43576e+06	1.72354e+06	2.82971e+06	1.03925e+06	488437	490268	357672	154057	0	2.42737e+06	0	211509	134660	0	0	0	0	0	1.32141e+06	0	220281	0	0	0	0	0
>tr|Q8IJM9|Q8IJM9_PLAF7 Early transcribed membrane protein 10.3 OS=Plasmodium falciparum (isolate 3D7) OX=36329 GN=PF3D7_1016900 PE=4 SV=2	11.961	0	1	7	27.8	108	17249000000	5749600000	238	0	0	0	0	0	0	0	0	0	0	0	0	0	0	0	0	0	0	0	0	0	0	0	0	0	0	0	0	0	0	0	0	0	0	0	0	0	0	0	0
>tr|Q8IET3|Q8IET3_PLAF7 SNARE protein, putative OS=Plasmodium falciparum (isolate 3D7) OX=36329 GN=PF3D7_1303200.1 PE=3 SV=1;>tr|A0A143ZWB4|A0A143ZWB4_PLAF7 SNARE protein, putative OS=Plasmodium falciparum (isolate 3D7) OX=36329 GN=PF3D7_1303200.2 PE=4 SV=	24.946	0	2	15	69.7	208	21029000000	1617600000	1136	0	0	7.28973e+06	1.01466e+08	5.18787e+07	1.30988e+08	2.27509e+08	1.45951e+08	8.17251e+07	5.8317e+07	5.17613e+07	2.16535e+07	1.78703e+07	9.58048e+06	1.47062e+07	2.03646e+07	7.06718e+06	1.15104e+07	1.73941e+06	3.16157e+06	1.12903e+07	9.63011e+06	6.69744e+06	1.55317e+06	7.96107e+06	5.19084e+06	2.26144e+06	1.64798e+06	812944	5.54746e+06	548566	7.25121e+06	5.02385e+06	2.49139e+06	1.62396e+06	3.41121e+06	895507	2.97617e+06	1.15866e+06	2.56769e+06
>tr|Q8IK21|Q8IK21_PLAF7 Early transcribed membrane protein 10.1 OS=Plasmodium falciparum (isolate 3D7) OX=36329 GN=PF3D7_1001500 PE=4 SV=1	11.267	4.8435e-18	1	1	11.2	107	2140200000	305740000	46	0	475103	2.51309e+06	2.76346e+06	0	0	1.83656e+06	3.43248e+06	5.7627e+06	3.58497e+06	1.64661e+06	810616	0	312803	316401	340793	0	0	0	0	0	0	0	0	0	0	0	0	0	0	0	0	0	0	0	0	0	0	0	0
>tr|A0A5K1K9E5|A0A5K1K9E5_PLAF7 Uncharacterized protein OS=Plasmodium falciparum (isolate 3D7) OX=36329 GN=PF3D7_0801400 PE=4 SV=1	9.0681	5.8799e-57	1	4	79.5	78	2303900000	575980000	52	0	0	0	0	0	0	0	0	0	0	0	0	0	0	0	0	0	0	0	0	0	0	0	0	0	0	0	0	0	0	0	0	0	0	0	0	0	0	0	0
>tr|Q8I280|Q8I280_PLAF7 V-type proton ATPase subunit C OS=Plasmodium falciparum (isolate 3D7) OX=36329 GN=PF3D7_0106100 PE=3 SV=1	45.259	9.6348e-151	1	22	53.5	383	4093500000	151610000	265	0	0	545730	200598	0	0	771080	53379.3	9.05814e+06	4.69495e+07	3.28486e+07	1.72682e+07	1.38184e+07	6.29743e+06	4.14372e+06	2.67754e+06	2.63425e+06	735587	413493	946683	456627	251870	467135	401186	0	0	0	0	90980.4	0	0	0	1.39761e+06	1.44004e+06	1.16723e+06	423652	206334	0	0	0
>tr|Q8I2V9|Q8I2V9_PLAF7 Protein disulfide isomerase OS=Plasmodium falciparum (isolate 3D7) OX=36329 GN=PF3D7_0919400 PE=4 SV=1	61.001	0	1	25	63.9	515	9480300000	364630000	326	0	0	4.48912e+06	0	351513	0	0	0	0	477178	9.54588e+07	2.47933e+08	2.42917e+08	1.5483e+08	1.44914e+08	1.1449e+08	3.57672e+07	2.98273e+07	1.12776e+07	2.37658e+06	2.70431e+06	2.54071e+06	967551	0	418954	603022	0	897740	154163	91337	135263	0	106236	1.90894e+06	0	0	0	0	70584	0
>tr|Q6ZMA8|Q6ZMA8_PLAF7 Vacuolar proton pump subunit B OS=Plasmodium falciparum (isolate 3D7) OX=36329 GN=PF3D7_0406100 PE=3 SV=1	55.788	0	1	27	76.1	494	26600000000	917240000	1594	105961	0	0	0	0	3.63016e+06	0	672802	4.94448e+06	1.99328e+08	2.41065e+08	2.06651e+08	1.00296e+08	4.17726e+07	2.35615e+07	1.04769e+07	7.18274e+06	4.12763e+06	5.05443e+06	5.47783e+06	9.92261e+06	6.14007e+06	5.47529e+06	5.1974e+06	3.70021e+06	5.13083e+06	3.18274e+06	2.3534e+06	1.23802e+06	1.15009e+06	98033.5	1.82196e+06	2.03847e+06	280950	1.64693e+06	4.49134e+06	5.32597e+06	5.43994e+06	3.93408e+06	2.58018e+06
>sp|Q8I1Y0|PF41_PLAF7 Merozoite surface protein P41 OS=Plasmodium falciparum (isolate 3D7) OX=36329 GN=PF41 PE=1 SV=1	43.088	0	1	20	71.4	378	9633400000	385330000	443	0	0	0	0	0	0	41827.6	92253.4	3.72688e+06	1.45433e+08	1.44533e+08	4.00276e+07	1.91984e+07	1.0012e+07	4.46743e+06	1.98291e+06	888322	511686	563138	1.04892e+06	565561	347036	1.27665e+06	317480	117495	0	0	0	0	0	0	148322	0	0	1.35253e+06	1.75169e+06	1.23771e+06	980229	225668	0
>tr|A0A144A431|A0A144A431_PLAF7 Leucine-rich repeat protein OS=Plasmodium falciparum (isolate 3D7) OX=36329 GN=PF3D7_1427900 PE=4 SV=1;>sp|Q8ILI6|AN32_PLAF7 Acidic leucine-rich nuclear phosphoprotein 32-related protein OS=Plasmodium falciparum (isolate 3D7	33.006	0	2	13	52.7	281	13936000000	1072000000	247	0	4.596e+06	865337	4.68204e+06	4.23483e+06	2.1989e+06	2.62399e+07	6.45965e+06	2.21139e+07	1.98302e+08	5.05443e+07	1.70809e+07	8.07832e+06	3.14009e+06	2.01381e+06	1.49867e+06	1.47443e+06	626314	0	0	0	0	0	0	0	0	1.10987e+06	0	0	0	0	0	191233	286632	116247	0	0	0	0	0
>tr|Q8ILV1|Q8ILV1_PLAF7 Serine/threonine-protein phosphatase OS=Plasmodium falciparum (isolate 3D7) OX=36329 GN=PF3D7_1414400 PE=1 SV=1	34.904	7.3842e-164	1	15	62.8	304	2603400000	153140000	169	0	0	0	0	543381	6.75427e+06	7.58625e+06	149200	573223	1.25961e+06	193053	1.14585e+06	6.34716e+06	1.72534e+06	0	0	691734	0	0	0	0	138787	0	338951	103438	0	0	0	0	0	0	0	0	0	0	0	0	0	0	0
>tr|Q8IEU2|Q8IEU2_PLAF7 Gamete antigen 27/25 OS=Plasmodium falciparum (isolate 3D7) OX=36329 GN=PF3D7_1302100 PE=1 SV=1	26.004	0	1	19	74.7	217	55591000000	4276200000	643	0	0	0	237541	130808	3.50158e+06	2.48907e+07	1.67253e+07	1.28501e+07	1.50671e+07	2.27911e+07	4.19462e+07	3.39999e+07	9.84197e+06	2.2025e+06	1.06373e+06	950556	396921	275447	1.19009e+06	1.83201e+07	5.71783e+06	832923	0	0	0	0	0	0	0	0	0	89536.9	0	0	0	0	0	0	50782.4
>tr|C0H4N9|C0H4N9_PLAF7 Uncharacterized protein OS=Plasmodium falciparum (isolate 3D7) OX=36329 GN=PF3D7_0720500 PE=4 SV=1	16.059	5.0215e-16	1	3	22.4	134	1162100000	166010000	44	0	0	1.69211e+06	2.99543e+06	1.363e+06	1.10659e+06	3.51216e+06	2.87786e+06	1.12204e+06	1.1848e+06	0	622060	0	0	0	0	0	0	0	0	0	0	0	0	0	1.46967e+06	1.02865e+06	0	0	0	0	0	0	0	0	0	0	0	0	0
>tr|Q8IHR8|Q8IHR8_PLAF7 Ras-related protein Rab-6 OS=Plasmodium falciparum (isolate 3D7) OX=36329 GN=PF3D7_1144900 PE=4 SV=2	23.609	0	1	16	78.7	207	44526000000	2782900000	1744	0	321903	2.03392e+07	6.34833e+08	6.14748e+08	3.37734e+08	2.5696e+08	6.34082e+07	6.91935e+07	5.84472e+07	3.95853e+07	2.76886e+07	2.47287e+07	2.02672e+07	2.49594e+07	2.5661e+07	2.44959e+07	1.77973e+07	1.71941e+07	2.32303e+07	1.9718e+07	1.07241e+07	1.29231e+07	1.01359e+07	5.08512e+06	1.78206e+07	8.06446e+06	5.97456e+06	3.26231e+06	9.08819e+06	6.21944e+06	6.13816e+06	5.89265e+06	3.04443e+06	2.586e+06	4.80903e+06	2.18694e+06	5.84323e+06	3.46274e+06	5.62619e+06
>tr|Q8I3W9|Q8I3W9_PLAF7 Ras-related protein Rab-1A OS=Plasmodium falciparum (isolate 3D7) OX=36329 GN=PF3D7_0513800 PE=4 SV=1	23.859	0	1	10	55.1	207	6470100000	431340000	272	0	0	6.8658e+06	2.7969e+06	1.2866e+06	1.1504e+06	9.01147e+06	1.12469e+07	2.51647e+07	3.75429e+07	7.74858e+06	1.19834e+07	5.68133e+06	3.1585e+06	1.99212e+06	0	1.52914e+06	1.13707e+06	1.29475e+06	1.3738e+06	4.34764e+06	1.5756e+06	2.28419e+06	1.2376e+06	260029	4.55219e+06	401715	214863	2.07815e+06	574619	0	662495	3.99429e+06	336909	2.62325e+06	3.23766e+06	450309	154396	818320	883581
>tr|Q8I5T2|Q8I5T2_PLAF7 Glutathione peroxidase OS=Plasmodium falciparum (isolate 3D7) OX=36329 GN=PF3D7_1212000 PE=3 SV=1	23.952	0	1	18	81.5	205	24123000000	1608200000	1080	0	0	2.26419e+06	1.79942e+07	3.83101e+07	9.71604e+07	1.98746e+08	1.59528e+08	1.60248e+08	1.74979e+08	8.33876e+07	7.5618e+07	4.22626e+07	3.00559e+07	1.83931e+07	1.06881e+07	1.30205e+07	1.31147e+07	5.82905e+06	1.13792e+07	1.66068e+07	1.07262e+07	9.69901e+06	1.13749e+07	1.22935e+07	1.32173e+07	1.26226e+07	8.27685e+06	6.88707e+06	1.07146e+07	6.37817e+06	9.67784e+06	1.08977e+07	4.18456e+06	7.16941e+06	8.53421e+06	6.21817e+06	1.65645e+06	3.21723e+06	373323
>tr|Q8IKY4|Q8IKY4_PLAF7 Gamete egress and sporozoite traversal protein, putative OS=Plasmodium falciparum (isolate 3D7) OX=36329 GN=PF3D7_1449000 PE=4 SV=1	28.765	0	1	19	65.7	248	88949000000	5559300000	1041	0	0	0	0	0	45820.3	1.2666e+06	140586	139708	0	0	0	0	0	1.25538e+06	0	0	0	0	0	635129	0	0	0	0	0	132014	0	0	0	0	0	0	0	0	0	0	0	0	0
>tr|Q8IE66|Q8IE66_PLAF7 Lactate dehydrogenase, putative OS=Plasmodium falciparum (isolate 3D7) OX=36329 GN=PF3D7_1325200 PE=3 SV=1	37.008	9.2908e-184	1	16	44.6	334	4106500000	186660000	168	0	0	0	0	0	0	0	0	251901	0	0	0	0	0	0	0	0	0	0	0	0	67067.5	0	0	0	0	0	0	0	0	0	452214	0	0	0	0	0	0	0	0
>tr|A0A143ZZG2|A0A143ZZG2_PLAF7 40S ribosomal protein SA OS=Plasmodium falciparum (isolate 3D7) OX=36329 GN=PF3D7_1026800 PE=3 SV=1;>sp|Q8IJD4|RSSA_PLAF7 40S ribosomal protein SA OS=Plasmodium falciparum (isolate 3D7) OX=36329 GN=PF10_0264 PE=1 SV=1	29.856	0	2	16	73	263	44998000000	2999900000	733	0	0	0	76859.3	0	1.32152e+06	1.21464e+07	6.67839e+06	2.47002e+07	3.84709e+07	1.06754e+07	1.67454e+07	1.97942e+07	1.16479e+07	7.88054e+06	3.02559e+06	785631	783662	398477	0	0	215033	0	0	0	0	0	0	54068.2	78384.2	0	0	0	0	437526	0	0	850225	340655	0
>tr|Q8IJT3|Q8IJT3_PLAF7 BET1-like protein, putative OS=Plasmodium falciparum (isolate 3D7) OX=36329 GN=PF3D7_1011200.1 PE=4 SV=2	13.901	7.7383e-06	1	2	20.2	114	771230000	110180000	17	0	0	2.82601e+06	2.08292e+06	601626	0	404477	0	0	0	0	0	0	0	0	0	0	0	0	0	0	0	0	0	0	0	0	0	0	0	0	0	0	0	0	0	0	0	0	0
>tr|Q8IIF0|Q8IIF0_PLAF7 Exported protein 1 OS=Plasmodium falciparum (isolate 3D7) OX=36329 GN=PF3D7_1121600 PE=4 SV=1	17.295	0	1	9	18.5	162	169760000000	28294000000	1415	0	284135	4.24954e+07	1.83815e+07	6.07435e+07	1.76703e+08	5.97086e+08	1.58957e+09	2.51245e+09	4.10953e+09	3.0095e+09	2.3698e+09	1.80122e+09	7.77197e+08	4.18795e+08	1.27517e+08	1.25982e+08	3.09797e+07	4.99855e+07	4.13864e+07	1.82344e+07	9.54281e+06	1.11072e+07	9.07571e+06	1.33517e+07	6.17118e+07	6.87459e+06	1.92334e+06	780890	3.09183e+06	0	2.50113e+07	2.3824e+07	1.36512e+07	1.49137e+07	7.91991e+06	3.28507e+06	1.30162e+06	7.08454e+06	0
>tr|Q8I274|Q8I274_PLAF7 Ras-related protein Rab-5C OS=Plasmodium falciparum (isolate 3D7) OX=36329 GN=PF3D7_0106800 PE=4 SV=2	24.3	0	1	15	67.8	214	17073000000	1138200000	1136	0	0	5.4446e+06	7.40709e+07	8.41442e+07	6.80612e+07	5.72651e+07	2.67902e+07	3.07099e+07	4.32277e+07	2.66632e+07	3.02442e+07	2.24271e+07	2.03297e+07	1.73603e+07	9.41857e+06	1.01267e+07	7.68001e+06	6.77628e+06	9.1665e+06	1.73624e+07	8.21177e+06	1.16151e+07	3.82413e+06	2.77511e+06	7.55122e+06	9.39487e+06	3.5765e+06	1.17739e+06	3.53343e+06	3.66222e+06	5.24258e+06	4.53177e+06	1.78619e+06	2.69151e+06	1.00732e+06	756402	0	1.3084e+06	1.64555e+06
>tr|Q76NM4|Q76NM4_PLAF7 Ras-related protein Rab-11A OS=Plasmodium falciparum (isolate 3D7) OX=36329 GN=PF3D7_1320600 PE=1 SV=1	24.752	0	1	20	80.6	216	47912000000	3422300000	1563	0	0	74184.1	1.78905e+06	5.21592e+06	1.58703e+08	3.76487e+08	6.18557e+07	4.74754e+07	3.47618e+07	2.36642e+07	2.39213e+07	1.89032e+07	9.33677e+06	3.21787e+06	2.42039e+06	5.4064e+06	8.97719e+06	7.12295e+06	9.3864e+06	1.05844e+07	1.11411e+07	1.34099e+07	1.21305e+07	1.41496e+07	7.72667e+06	7.89906e+06	4.62468e+06	6.99893e+06	8.32108e+06	6.2733e+06	1.26279e+07	4.61611e+06	1.79148e+06	3.87831e+06	6.93046e+06	6.19213e+06	6.92951e+06	4.14096e+06	5.88366e+06
>tr|Q8IBF5|Q8IBF5_PLAF7 IMP1-like protein, putative OS=Plasmodium falciparum (isolate 3D7) OX=36329 GN=PF3D7_0730400 PE=1 SV=1	17.801	2.335e-47	1	5	43.7	158	1594900000	144990000	61	0	0	0	3.19205e+06	2.16757e+07	2.35097e+07	1.78471e+07	4.15377e+06	5.83339e+06	3.53809e+06	1.20988e+06	4.48013e+06	1.63708e+06	1.61814e+06	2.65732e+06	489231	496977	1.51528e+06	0	1.08384e+06	1.08945e+06	0	0	0	0	759101	0	0	0	0	640981	973932	0	0	0	0	204884	0	0	0
>tr|Q8IDG4|Q8IDG4_PLAF7 Reactive oxygen species modulator 1, putative OS=Plasmodium falciparum (isolate 3D7) OX=36329 GN=PF3D7_1353700 PE=4 SV=1	19.026	2.9917e-224	1	11	61.3	168	5604700000	467060000	256	0	0	201805	1.65021e+07	1.60534e+07	1.82047e+07	3.07966e+07	2.1572e+07	1.68047e+07	4.01874e+07	1.24797e+07	4.91697e+06	7.10253e+06	2.72844e+06	59893.8	0	0	136057	0	158692	554407	0	0	0	0	0	0	0	0	0	0	0	0	0	0	0	0	0	0	0
>tr|C0H516|C0H516_PLAF7 Ras-related protein RAB7 OS=Plasmodium falciparum (isolate 3D7) OX=36329 GN=PF3D7_0903200 PE=4 SV=1	23.788	0	1	23	90.8	206	79470000000	5298000000	2465	0	87522.1	3.67968e+07	5.92937e+08	6.56728e+08	5.90768e+08	4.64436e+08	2.11107e+08	1.83286e+08	2.23467e+08	1.3176e+08	9.5899e+07	7.46127e+07	5.75974e+07	5.00522e+07	3.81609e+07	4.00043e+07	3.69143e+07	3.34094e+07	3.7618e+07	5.21136e+07	4.32478e+07	3.38549e+07	3.3074e+07	3.80085e+07	2.89638e+07	3.59513e+07	2.72727e+07	1.84873e+07	2.24292e+07	1.59253e+07	3.13236e+07	2.06429e+07	1.61507e+07	1.62417e+07	1.94154e+07	1.47909e+07	2.0227e+07	1.29379e+07	1.30342e+07
>tr|A0A5K1K8H7|A0A5K1K8H7_PLAF7 Ras-related protein Rab-1B OS=Plasmodium falciparum (isolate 3D7) OX=36329 GN=PF3D7_0512600 PE=4 SV=1	22.886	0	1	18	80	200	64252000000	3569500000	2014	0	43447.8	6.38494e+07	1.86153e+08	1.37739e+08	7.75895e+07	7.90298e+07	3.95556e+07	4.88617e+07	7.7035e+07	2.70547e+07	2.38039e+07	1.57391e+07	8.2668e+06	1.40639e+07	1.10448e+07	9.60154e+06	8.276e+06	7.43862e+06	9.11719e+06	1.18088e+07	1.01502e+07	1.26967e+07	1.18913e+07	7.68276e+06	1.37295e+07	1.07104e+07	6.79321e+06	7.56212e+06	9.17381e+06	5.04131e+06	1.5284e+07	1.1813e+07	6.11488e+06	9.86568e+06	5.92631e+06	1.13739e+07	1.27919e+07	5.66037e+06	8.59781e+06
>tr|Q8I1S0|Q8I1S0_PLAF7 Small GTP-binding protein sar1 OS=Plasmodium falciparum (isolate 3D7) OX=36329 GN=PF3D7_0416800 PE=3 SV=1	22.02	0	1	14	84.4	192	19880000000	1420000000	728	0	0	2.74452e+07	7.21142e+07	3.37544e+07	2.17403e+07	1.83148e+07	1.19146e+07	1.28713e+07	1.30025e+07	7.33587e+06	6.4314e+06	3.26009e+06	3.86625e+06	3.45893e+06	1.80238e+06	1.9736e+06	1.55179e+06	1.60343e+06	1.67391e+06	2.10683e+06	1.06363e+06	2.19361e+06	2.43372e+06	1.68079e+06	2.35975e+06	1.6719e+06	827653	1.01548e+06	1.3957e+06	1.40861e+06	2.14831e+06	2.95448e+06	3.5728e+06	2.84601e+06	2.31996e+06	2.24938e+06	1.47412e+06	647532	868765
>tr|A0A144A3N9|A0A144A3N9_PLAF7 Actin II OS=Plasmodium falciparum (isolate 3D7) OX=36329 GN=PF3D7_1412500 PE=3 SV=1;>sp|Q8ILW9|ACT2_PLAF7 Actin-2 OS=Plasmodium falciparum (isolate 3D7) OX=36329 GN=PF14_0124 PE=3 SV=1	42.605	0	2	7	31.9	376	1988100000	82839000	102	0	0	0	0	0	0	0	0	1.22712e+06	2.7096e+06	957636	587636	0	245076	410520	121093	0	0	0	0	0	0	0	0	0	0	0	0	0	0	0	0	0	0	0	0	0	0	0	0
>tr|Q8I2G0|Q8I2G0_PLAF7 Ring-exported protein 2 OS=Plasmodium falciparum (isolate 3D7) OX=36329 GN=PF3D7_0936000 PE=4 SV=2	10.771	5.0324e-164	1	3	37.2	94	7587000000	1264500000	412	0	0	1.79741e+08	1.11527e+08	3.86074e+07	7.03501e+06	4.32235e+07	2.26578e+07	1.21485e+07	1.40173e+07	1.18712e+07	1.14956e+07	8.15907e+06	8.82925e+06	8.98491e+06	8.99147e+06	1.05779e+07	1.09379e+07	8.78501e+06	1.14384e+07	1.81603e+07	1.30967e+07	1.57285e+07	1.8045e+07	1.64703e+07	1.80185e+07	1.73307e+07	1.39729e+07	1.11072e+07	1.48787e+07	1.15823e+07	1.84079e+07	1.63518e+07	9.4099e+06	1.21199e+07	8.70998e+06	6.27489e+06	3.78042e+06	5.37433e+06	7.81059e+06
>tr|Q8IIR8|Q8IIR8_PLAF7 Succinate--CoA ligase [ADP-forming] subunit alpha, mitochondrial OS=Plasmodium falciparum (isolate 3D7) OX=36329 GN=PF3D7_1108500 PE=3 SV=2	35.396	9.3251e-62	1	8	35.5	327	863620000	43181000	64	0	0	0	0	0	0	848088	2.52272e+06	4.83114e+06	7.04316e+06	7.32105e+06	1.66248e+07	9.85965e+06	4.29525e+06	1.50258e+06	693078	0	131316	0	0	300421	2.47658e+06	742201	0	0	0	105950	0	0	0	0	0	0	214726	0	0	0	0	0	0
>tr|Q8IBY9|Q8IBY9_PLAF7 Uncharacterized protein OS=Plasmodium falciparum (isolate 3D7) OX=36329 GN=PF3D7_0710100 PE=4 SV=1	55.348	9.6236e-15	1	7	18.5	459	572780000	19751000	6	0	0	0	0	0	0	0	0	14785.6	0	119548	174979	0	79219.2	0	0	0	0	0	0	0	0	0	0	0	0	0	0	0	0	0	0	0	0	0	0	0	0	0	0
>tr|A0A144A0T9|A0A144A0T9_PLAF7 Uncharacterized protein OS=Plasmodium falciparum (isolate 3D7) OX=36329 GN=PF3D7_1116900 PE=4 SV=1	23.64	1.7382e-10	1	4	21.7	212	264630000	26463000	17	0	0	0	0	0	0	0	0	0	0	0	0	0	0	0	0	0	0	0	0	0	0	0	0	0	0	0	0	0	0	0	0	0	0	0	0	0	0	0	0
>tr|Q8IID6|Q8IID6_PLAF7 Uncharacterized protein OS=Plasmodium falciparum (isolate 3D7) OX=36329 GN=PF3D7_1122700 PE=4 SV=1	30.542	5.1262e-08	1	3	8.7	254	2602800000	173520000	52	0	312443	3.27036e+07	3.28041e+07	1.30893e+07	1.45581e+07	8.20902e+06	6.83914e+06	5.78016e+06	4.81791e+06	134163	2.34102e+06	0	0	0	0	0	0	0	0	0	0	0	0	0	0	0	883708	0	502956	654569	0	0	0	0	0	0	0	0	496363
>sp|P50250|SAHH_PLAF7 Adenosylhomocysteinase OS=Plasmodium falciparum (isolate 3D7) OX=36329 GN=PFE1050w PE=1 SV=2	53.838	0	1	23	48.2	479	13785000000	530190000	237	35321.6	0	33567.1	515105	0	0	265521	0	1.27221e+06	1.19167e+07	1.59465e+07	9.63477e+06	3.35099e+06	1.78407e+06	2.14133e+06	0	0	0	0	0	536798	417112	688898	244356	774477	2.3716e+06	0	0	655458	0	0	0	0	0	0	144501	0	0	0	0
>tr|Q8I250|Q8I250_PLAF7 Tubulin-specific chaperone A OS=Plasmodium falciparum (isolate 3D7) OX=36329 GN=PF3D7_0109400 PE=3 SV=1	19.59	1.1286e-128	1	14	57.8	166	3069500000	236110000	111	0	0	1.41708e+06	2.58939e+06	94933.9	0	0	0	1.11717e+06	2.07001e+06	0	344930	0	0	0	0	0	0	0	0	0	0	238240	0	0	0	0	0	0	60128.7	0	0	0	0	0	0	0	0	719608	2.8841e+06
>tr|C6S3F0|C6S3F0_PLAF7 Acylphosphatase OS=Plasmodium falciparum (isolate 3D7) OX=36329 GN=PF3D7_1111500 PE=3 SV=1	15.08	1.1542e-236	1	6	46.5	129	1686500000	187390000	62	0	571477	9.18428e+06	6.02229e+06	1.07961e+06	1.43972e+06	6.24399e+06	2.97945e+06	5.49296e+06	9.64207e+06	6.46124e+06	6.36431e+06	4.34573e+06	1.65317e+06	912883	226303	0	0	197424	0	0	0	0	0	0	0	0	0	0	0	0	0	0	0	0	0	0	0	0	0
>tr|A0A5K1K9A9|A0A5K1K9A9_PLAF7 Uncharacterized protein OS=Plasmodium falciparum (isolate 3D7) OX=36329 GN=PF3D7_1358400 PE=4 SV=1	16.692	5.7068e-195	1	4	41	139	5451200000	778740000	88	0	0	0	0	0	0	0	0	1.06014e+06	0	1.27813e+07	1.24702e+07	1.532e+07	7.73281e+06	5.35507e+06	3.04728e+06	3.34549e+06	4.29113e+06	5.17539e+06	1.08723e+06	4.06742e+06	2.7713e+06	1.86471e+06	0	0	2.06228e+06	1.88037e+06	0	0	0	0	0	0	0	7.14094e+07	1.17294e+08	7.49545e+07	5.7917e+06	2.99236e+06	2.08059e+06
>tr|A0A144A2G5|A0A144A2G5_PLAF7 Dipeptidyl aminopeptidase 1 OS=Plasmodium falciparum (isolate 3D7) OX=36329 GN=PF3D7_1116700 PE=3 SV=1;>sp|Q8IIJ9|CATC_PLAF7 Probable cathepsin C OS=Plasmodium falciparum (isolate 3D7) OX=36329 GN=PF11_0174 PE=1 SV=1	80.411	0	2	36	63.6	700	16107000000	473730000	503	64479.1	0	0	78561	119305	0	0	273637	5.32893e+06	5.60407e+07	4.44097e+07	1.09844e+07	1.27273e+07	8.9665e+06	1.13294e+07	9.65033e+06	1.12564e+07	1.39517e+07	7.38476e+07	1.23527e+08	1.94905e+07	7.08433e+06	6.20134e+06	4.10541e+06	1.69402e+07	5.1702e+06	1.85254e+06	2.2735e+06	896025	857125	1.63042e+06	516861	0	0	685437	0	0	0	0	214863
>tr|Q8I333|Q8I333_PLAF7 Falstatin OS=Plasmodium falciparum (isolate 3D7) OX=36329 GN=PF3D7_0911900 PE=4 SV=1	46.957	5.002e-127	1	12	45.3	413	952440000	41411000	76	0	0	0	317279	946260	1.044e+06	4.71876e+06	4.46298e+06	6.37066e+06	1.11411e+07	1.87698e+07	2.2898e+07	6.6422e+06	1.83233e+06	899041	2.44727e+06	1.4121e+06	1.42512e+06	385947	414223	2.19858e+06	1.41591e+06	955868	1.76936e+06	0	0	0	0	0	345005	0	0	0	0	0	0	0	0	0	0
>tr|Q8IKV1|Q8IKV1_PLAF7 Syntaxin-6, putative OS=Plasmodium falciparum (isolate 3D7) OX=36329 GN=PF3D7_1452500 PE=4 SV=2	24.7	8.6337e-20	1	5	35.5	211	563110000	46926000	47	0	0	0	0	0	0	278770	695014	1.36216e+06	485273	0	861622	249510	0	0	0	0	0	0	107093	0	0	0	0	223435	162915	0	0	0	301437	0	1.33813e+06	0	0	64502.4	0	125358	97309.6	0	184577
>tr|Q9U0H1|Q9U0H1_PLAF7 DNA polymerase OS=Plasmodium falciparum (isolate 3D7) OX=36329 GN=PF3D7_0411900 PE=3 SV=2	225.4	5.8656e-19	1	7	4.4	1912	436560000	4005100	15	0	0	28298.2	167317	0	8261.82	120575	176174	215318	170640	0	77784.2	63566.9	0	0	0	50010.9	0	0	25798.6	52309.4	0	0	0	0	0	0	0	0	0	0	0	0	0	0	0	0	0	0	0
>tr|Q8I655|Q8I655_PLAF7 Ribosome associated membrane protein RAMP4, putative OS=Plasmodium falciparum (isolate 3D7) OX=36329 GN=PF3D7_0219400.1 PE=4 SV=2	11.576	3.3035e-14	1	3	19.8	101	2201700000	440340000	45	0	0	0	0	0	0	0	0	0	0	0	5.37592e+06	0	0	0	0	0	0	0	0	0	0	0	0	0	0	0	0	0	0	0	0	0	0	0	0	0	0	0	0
>tr|C6KST2|C6KST2_PLAF7 Uncharacterized protein OS=Plasmodium falciparum (isolate 3D7) OX=36329 GN=PF3D7_0608400 PE=4 SV=1	12.709	2.0556e-09	1	3	17.9	106	557020000	69627000	12	0	0	0	0	0	0	0	0	0	0	0	0	0	0	0	0	0	0	0	0	0	0	0	0	0	0	0	0	0	0	0	0	0	0	0	0	0	0	0	0
>tr|Q8IBM9|Q8IBM9_PLAF7 Obg-like ATPase 1 OS=Plasmodium falciparum (isolate 3D7) OX=36329 GN=PF3D7_0722400 PE=3 SV=1	45.163	0	1	26	73.5	393	9528000000	352890000	398	0	0	0	0	0	0	0	121940	0	7.74689e+06	3.69809e+07	2.14757e+07	1.15252e+07	6.58791e+06	3.1639e+06	1.58735e+06	1.46946e+06	1.91307e+06	620229	1.03285e+06	1.34141e+06	744085	104925	423980	644643	2.04884e+06	650696	720983	0	502120	0	0	5.81614e+07	146216	0	9.86525e+07	751926	396149	0	209900
>tr|Q8IHN5|Q8IHN5_PLAF7 Uncharacterized protein OS=Plasmodium falciparum (isolate 3D7) OX=36329 GN=PF3D7_1148900 PE=4 SV=1	10.261	0.0021039	1	1	10.1	89	430430000	107610000	8	0	0	1.1413e+06	0	0	0	545349	0	1.641e+06	0	836870	0	0	410244	0	0	0	0	0	0	0	0	0	0	0	0	0	0	0	0	0	0	0	0	0	0	0	0	0	0
>sp|C0H4X5|DRE2_PLAF7 Anamorsin homolog OS=Plasmodium falciparum (isolate 3D7) OX=36329 GN=MAL8P1.31 PE=3 SV=1	30.838	2.7132e-15	1	5	23.3	266	226250000	14141000	14	121220	0	0	0	0	0	0	0	0	0	0	636261	420806	0	0	0	0	0	0	0	0	0	0	0	1.8464e+06	1.81889e+06	1.65349e+06	0	0	0	1.04674e+06	0	2.0535e+06	0	0	0	0	0	0	0
>tr|O77310|O77310_PLAF7 Cytoadherence linked asexual protein 3.1 OS=Plasmodium falciparum (isolate 3D7) OX=36329 GN=PF3D7_0302500 PE=4 SV=2	167.24	0	1	101	67.8	1417	98085000000	1140500000	5179	0	20560.4	87599.3	245065	149031	150512	416911	137253	404064	141687	0	13643.8	74682.5	187053	107358	425737	371439	15245.9	81537.8	94591	88029	35433.8	88976.1	84104	0	179518	199318	323988	3114.59	0	213001	613562	1.2957e+06	3.88582e+06	2.29626e+07	5.04871e+07	8.37262e+07	1.43126e+08	1.36713e+08	1.73084e+08
>tr|O96128|O96128_PLAF7 Early transcribed membrane protein 2 OS=Plasmodium falciparum (isolate 3D7) OX=36329 GN=PF3D7_0202500 PE=4 SV=1	11.516	7.7308e-08	1	1	11.3	106	467720000	77953000	18	0	0	0	0	0	0	0	0	0	0	0	0	0	0	0	0	0	0	0	0	0	0	0	0	0	0	0	0	0	0	0	0	0	0	0	0	0	0	0	0
>sp|Q8IDR3|MYOA_PLAF7 Myosin-A OS=Plasmodium falciparum (isolate 3D7) OX=36329 GN=PF13_0233 PE=1 SV=1	92.276	0	1	34	53.3	818	9922200000	190810000	880	39420.2	27037.8	305162	0	0	0	0	0	0	0	0	0	0	0	0	544227	7.17068e+06	2.22239e+07	1.99127e+07	1.81169e+07	1.87053e+07	1.63814e+07	1.66301e+07	8.80512e+06	5.51868e+06	3.59502e+06	2.6314e+06	1.0976e+06	475770	734042	465484	1.38089e+06	1.10543e+06	894946	989351	1.57126e+06	2.30335e+06	2.15117e+06	2.09847e+06	1.35782e+06
>tr|Q8IE81|Q8IE81_PLAF7 Uncharacterized protein OS=Plasmodium falciparum (isolate 3D7) OX=36329 GN=PF3D7_1323600 PE=4 SV=1	48.615	0	1	19	41.9	418	10159000000	390710000	193	0	0	0	0	0	2.52113e+06	1.52078e+07	4.81654e+07	3.33597e+08	2.74801e+07	1.53031e+06	1.00594e+06	718296	0	2.19562e+06	0	266103	0	0	0	625404	0	321448	164587	505411	0	321628	416816	147602	0	45354.7	257002	0	0	0	0	0	0	192799	0
>tr|A0A5K1K8U9|A0A5K1K8U9_PLAF7 Proliferating cell nuclear antigen OS=Plasmodium falciparum (isolate 3D7) OX=36329 GN=PF3D7_1361900 PE=3 SV=1;>sp|P61074|PCNA_PLAF7 Proliferating cell nuclear antigen OS=Plasmodium falciparum (isolate 3D7) OX=36329 GN=PCNA P	30.586	0	2	24	82.1	274	25992000000	1368000000	253	0	72425.3	2.61129e+06	1.04207e+06	79025.5	86483.9	0	59857.8	3.8073e+06	0	0	0	1.48449e+08	3.70995e+06	3.22919e+06	4.09631e+06	463442	342930	0	463315	1.71211e+06	0	467474	601880	84972.8	0	128004	88979.2	0	0	0	0	104330	0	0	65784.9	0	0	0	0
>tr|Q8IFN9|Q8IFN9_PLAF7 Eukaryotic initiation factor 4A-III, putative OS=Plasmodium falciparum (isolate 3D7) OX=36329 GN=PF3D7_0422700 PE=3 SV=1	44.799	4.1938e-85	1	7	24.9	390	286730000	10620000	14	0	0	0	0	0	0	0	0	0	0	0	0	0	0	0	0	0	0	0	0	0	0	0	0	0	0	0	0	0	0	0	137443	0	0	0	0	0	0	0	0
>tr|Q8IES4|Q8IES4_PLAF7 DNA ligase OS=Plasmodium falciparum (isolate 3D7) OX=36329 GN=PF3D7_1304100 PE=3 SV=1	104.5	8.2878e-11	1	6	8.4	912	765370000	12972000	11	0	0	0	0	0	0	0	0	0	0	0	0	0	0	0	0	0	0	0	0	0	30122.5	47237.3	0	0	0	0	0	0	0	0	0	0	0	0	0	0	0	0	12871.3
>tr|A0A144A366|A0A144A366_PLAF7 Glycylpeptide N-tetradecanoyltransferase OS=Plasmodium falciparum (isolate 3D7) OX=36329 GN=PF3D7_1412800 PE=3 SV=1;>sp|Q8ILW6|NMT_PLAF7 Glycylpeptide N-tetradecanoyltransferase OS=Plasmodium falciparum (isolate 3D7) OX=3632	47.97	0	2	12	38.8	410	2093600000	74771000	158	0	0	0	0	0	0	0	0	0	0	0	616176	523719	763863	1.2975e+06	602567	725534	786837	801271	1.09781e+06	1.47062e+06	202545	1.65613e+06	1.60788e+06	126025	1.54301e+06	0	337396	1.55391e+06	80448.8	0	203667	104520	0	0	0	556005	442626	259140	374402
>tr|Q8I562|Q8I562_PLAF7 Clustered-asparagine-rich protein OS=Plasmodium falciparum (isolate 3D7) OX=36329 GN=PF3D7_1236100 PE=4 SV=2	51.532	6.2099e-201	1	10	23.4	445	3060200000	204010000	89	0	0	1.1594e+06	2.44092e+06	1.03973e+06	638325	907179	936789	189709	560725	243150	211159	240430	0	172820	0	0	0	0	0	0	0	0	0	0	0	0	0	0	0	0	0	0	0	0	0	0	0	0	0
>tr|C6S3J4|C6S3J4_PLAF7 Yos1-like protein, putative OS=Plasmodium falciparum (isolate 3D7) OX=36329 GN=PF3D7_1453300 PE=4 SV=1	9.053	2.803e-06	1	2	30.3	76	1047100000	261780000	13	0	0	0	0	0	0	0	0	0	0	0	3.85947e+06	0	0	0	0	0	0	0	0	8.87581e+06	0	0	0	0	0	0	0	0	0	0	4.4069e+06	9.67551e+06	4.08795e+07	0	0	0	0	0	0
>tr|Q8IJZ2|Q8IJZ2_PLAF7 Uncharacterized protein OS=Plasmodium falciparum (isolate 3D7) OX=36329 GN=PF3D7_1004500 PE=4 SV=1	24.259	3.1176e-19	1	2	13.9	202	135720000	10440000	9	0	0	1.47158e+06	1.62883e+06	0	0	283034	0	0	243203	0	0	0	0	0	0	0	0	0	0	0	0	0	0	0	0	0	0	0	0	0	0	0	0	0	0	0	0	0	0
>tr|Q8I288|Q8I288_PLAF7 Cyclase-associated protein OS=Plasmodium falciparum (isolate 3D7) OX=36329 GN=PF3D7_0105300 PE=4 SV=1	18.528	6.6409e-102	1	5	27.8	162	174920000	19435000	7	0	0	0	0	0	0	0	0	0	0	2.34546e+06	0	0	0	0	0	0	0	0	0	0	0	0	0	0	0	0	0	0	0	0	0	0	0	0	0	0	0	0	0
>tr|O96279|O96279_PLAF7 Cytoadherence linked asexual protein 2 OS=Plasmodium falciparum (isolate 3D7) OX=36329 GN=PF3D7_0220800 PE=4 SV=2	171.16	0	1	9	7.4	1440	546780000	6143600	63	0	0	0	0	0	0	0	0	0	0	0	0	0	0	0	16094.6	0	27041	12524.2	19255.6	0	23979.5	26374.3	9081.53	0	0	15793	2726	0	0	0	0	0	0	0	0	106712	257648	269362	449399
>tr|O97243|O97243_PLAF7 Uncharacterized protein OS=Plasmodium falciparum (isolate 3D7) OX=36329 GN=PF3D7_0306100 PE=4 SV=3	74.327	4.5929e-07	1	2	4.9	628	44844000	1446600	5	0	0	0	0	0	0	0	0	0	0	0	0	0	0	0	0	0	0	0	0	0	0	0	0	0	0	0	0	0	0	0	0	0	0	0	0	0	0	0	0
>tr|Q8I3F0|Q8I3F0_PLAF7 Lysine-rich membrane-associated PHISTb protein OS=Plasmodium falciparum (isolate 3D7) OX=36329 GN=PF3D7_0532400 PE=4 SV=1	61.086	1.8338e-55	1	9	25.4	528	903580000	32271000	78	0	0	0	423494	158946	720719	525867	173751	0	158544	0	411768	1.02654e+06	232991	0	0	0	0	0	0	0	0	159740	0	0	0	0	0	0	0	0	0	0	0	0	0	0	0	0	0
>tr|C0H5F8|C0H5F8_PLAF7 LMBR1 domain-containing protein, putative OS=Plasmodium falciparum (isolate 3D7) OX=36329 GN=PF3D7_1338000 PE=4 SV=1	62.017	5.9865e-07	1	2	4	530	192710000	10143000	8	0	0	0	0	0	0	0	71184	0	0	0	0	0	0	0	0	700517	1.18935e+06	67538.4	0	68054.8	0	0	0	0	0	365598	0	0	0	0	0	0	0	0	0	0	0	0	0
>tr|Q8IC16|Q8IC16_PLAF7 DNA replication licensing factor MCM7 OS=Plasmodium falciparum (isolate 3D7) OX=36329 GN=MCM7 PE=3 SV=1	94.236	4.0026e-73	1	13	20	821	1130800000	20193000	89	0	0	48895.6	37320.6	17346.5	0	0	60367.9	28647.4	0	0	154819	0	0	0	0	0	0	0	0	0	0	0	0	0	0	0	0	0	0	0	0	0	0	0	0	0	0	0	0
>tr|Q8IM34|Q8IM34_PLAF7 RNA-binding protein 8A, putative OS=Plasmodium falciparum (isolate 3D7) OX=36329 GN=PF3D7_1406000 PE=4 SV=1	12.531	1.4159e-09	1	3	38.3	107	84935000	14156000	4	0	0	0	0	0	0	0	0	0	0	0	0	0	441579	0	0	0	0	0	0	0	0	0	0	672241	0	0	0	0	0	0	0	0	0	0	0	0	0	0	0
>tr|Q8IJK2|Q8IJK2_PLAF7 Autophagy-related protein OS=Plasmodium falciparum (isolate 3D7) OX=36329 GN=PF3D7_1019900 PE=1 SV=1	14.65	7.3934e-10	1	3	29.8	124	591020000	65669000	39	0	805187	1.65444e+07	5.09464e+06	149507	0	4.88363e+06	0	1.60597e+06	2.9985e+06	1.9754e+06	1.08289e+06	985668	1.46131e+06	1.2957e+06	976398	1.721e+06	856310	2.25202e+06	1.27792e+06	4.38997e+06	0	2.99585e+06	2.17551e+06	1.39231e+06	3.49481e+06	2.10165e+06	0	398562	1.66756e+06	597446	0	733703	0	545687	891179	0	0	0	0
>tr|Q8IM03|Q8IM03_PLAF7 DNA damage-inducible protein 1, putative OS=Plasmodium falciparum (isolate 3D7) OX=36329 GN=PF3D7_1409300 PE=4 SV=1	43.839	6.1521e-175	1	9	23.6	382	715270000	44704000	22	0	0	0	0	0	0	0	0	0	0	0	358031	0	251690	553148	70643.3	731703	627256	0	4.09218e+06	0	0	0	0	0	0	0	0	0	0	0	0	0	0	0	0	0	18821.7	0	0
>sp|Q8IDX6|RBP2A_PLAF7 Reticulocyte-binding protein 2 homolog a OS=Plasmodium falciparum (isolate 3D7) OX=36329 GN=PF13_0198 PE=1 SV=1;>sp|C0H5F4|RBP2B_PLAF7 Reticulocyte binding protein 2 homolog b OS=Plasmodium falciparum (isolate 3D7) OX=36329 GN=Rh2b P	370.43	0	2	50	20.1	3130	2549700000	12437000	199	0	0	0	0	0	0	24032.4	33083.5	31754.3	0	0	0	0	0	0	0	0	19612.2	0	0	240483	187286	204852	56279.9	50555.9	440108	308305	0	0	0	0	0	0	11122	0	49910.4	2.75955e+06	376328	768509	1.48491e+06
>tr|Q8IDC6|Q8IDC6_PLAF7 Pyrroline-5-carboxylate reductase, putative OS=Plasmodium falciparum (isolate 3D7) OX=36329 GN=PF3D7_1357900 PE=1 SV=1	28.379	4.5615e-236	1	11	48.1	262	2267300000	133370000	71	0	0	0	0	0	0	0	0	0	0	0	0	0	0	0	0	0	0	0	262198	0	0	0	0	0	0	0	0	0	0	3.57703e+06	7.47302e+06	1.65126e+06	0	0	0	0	0	0	0
>tr|Q8I3X4|Q8I3X4_PLAF7 Purine nucleoside phosphorylase OS=Plasmodium falciparum (isolate 3D7) OX=36329 GN=PF3D7_0513300 PE=1 SV=1	26.858	0	1	20	78.8	245	32779000000	2341300000	230	0	0	857464	3.90043e+06	0	766434	172142	50821.5	196217	541211	1.21781e+06	1.5901e+06	1.60862e+06	2.60896e+06	1.94164e+07	1.65698e+07	2.10588e+07	598197	0	3.09152e+07	2.09011e+08	2.52293e+07	1.43422e+07	7.82477e+06	3.67534e+06	5.16681e+06	2.06598e+06	2.0335e+06	2.35372e+06	3.0112e+06	2.04313e+06	1.41655e+06	5.87689e+06	365926	1.71349e+06	537677	190662	735640	27794.4	447600
>tr|Q8I3Q6|Q8I3Q6_PLAF7 Single-stranded DNA-binding protein, putative OS=Plasmodium falciparum (isolate 3D7) OX=36329 GN=PF3D7_0520400 PE=4 SV=1	35.659	3.7905e-08	1	3	12.6	301	137390000	7632700	20	0	0	0	0	0	0	0	0	0	0	0	0	0	0	0	0	0	0	0	585974	2.5279e+06	2.62441e+06	2.61468e+06	1.86746e+06	737344	376117	0	0	0	166587	0	0	0	0	0	0	0	0	0	0
>tr|O97324|O97324_PLAF7 Erythrocyte membrane protein 1, PfEMP1 OS=Plasmodium falciparum (isolate 3D7) OX=36329 GN=PF3D7_0300100 PE=4 SV=2;>tr|Q8I495|Q8I495_PLAF7 Erythrocyte membrane protein 1, PfEMP1 OS=Plasmodium falciparum (isolate 3D7) OX=36329 GN=PF3D	250.47	5.8244e-08	3	4	2.8	2209	546650000	4079500	7	0	0	0	0	0	0	0	0	0	0	0	0	0	0	0	0	0	0	0	0	0	0	0	0	0	0	0	0	73393.6	0	1.46385e+06	2.40293e+06	0	498342	453367	0	0	0	0	0
>tr|Q8I5X8|Q8I5X8_PLAF7 Eukaryotic translation initiation factor 5, putative OS=Plasmodium falciparum (isolate 3D7) OX=36329 GN=PF3D7_1206700 PE=4 SV=1	64.543	3.1481e-19	1	3	6.7	565	167700000	4658200	9	0	0	0	0	0	0	0	0	0	0	0	0	0	0	0	0	0	0	0	0	0	0	0	0	0	0	0	0	0	0	0	0	0	0	0	0	0	0	0	0
>tr|Q8I608|Q8I608_PLAF7 Nucleosome assembly protein OS=Plasmodium falciparum (isolate 3D7) OX=36329 GN=PF3D7_1203700 PE=1 SV=2	40.487	0	1	24	62.8	347	33888000000	2118000000	592	0	0	0	0	0	0	39079.4	0	0	0	0	352349	725618	1.02045e+06	1.28078e+06	2.57108e+06	4.70183e+06	1.57592e+07	2.65097e+07	4.99898e+07	1.9881e+08	5.64947e+06	4.60246e+06	0	892935	1.39665e+06	997605	817600	1.09929e+06	1.47115e+06	698020	0	0	254547	0	0	0	642399	0	0
>tr|Q8IL88|Q8IL88_PLAF7 HSP40, subfamily A OS=Plasmodium falciparum (isolate 3D7) OX=36329 GN=PF3D7_1437900 PE=4 SV=1	48.469	0	1	23	57.8	424	5571200000	222850000	289	0	0	378900	126840	21442.9	0	0	140290	375598	243785	183296	133697	223234	81225.6	75490	0	0	0	0	0	1.87582e+06	1.36385e+06	2.7878e+06	1.32893e+06	1.24162e+06	1.4502e+06	720962	0	2.88061e+06	0	0	394710	74494.2	0	0	0	0	0	0	0
>tr|C0H572|C0H572_PLAF7 Calponin-homology (CH) domain-containing protein OS=Plasmodium falciparum (isolate 3D7) OX=36329 GN=PF3D7_0929500 PE=4 SV=1	24.828	4.8889e-07	1	1	10	209	146810000	10487000	1	0	0	0	0	0	0	0	0	0	0	0	0	0	0	0	0	0	0	0	0	0	0	0	0	0	0	0	0	0	0	0	936259	0	0	0	0	0	0	0	0
>tr|Q8IAZ2|Q8IAZ2_PLAF7 Uncharacterized protein OS=Plasmodium falciparum (isolate 3D7) OX=36329 GN=PF3D7_0815500 PE=4 SV=1	58.163	0	1	10	25.7	491	1872900000	78037000	218	0	0	364349	333036	0	217414	0	0	0	159020	2.56399e+06	1.09982e+06	750910	3.09437e+06	5.988e+06	7.43799e+06	7.42349e+06	4.4942e+06	3.04993e+06	2.32578e+06	3.38676e+06	3.59068e+06	3.05384e+06	5.61561e+06	2.66896e+06	3.99969e+06	2.43975e+06	845304	1.50258e+06	921465	0	0	391694	511083	609107	0	0	867432	499908	246864
>tr|Q8I3I5|Q8I3I5_PLAF7 Eukaryotic translation initiation factor 3 subunit E OS=Plasmodium falciparum (isolate 3D7) OX=36329 GN=PF3D7_0528200 PE=3 SV=1	61.418	5.6584e-71	1	12	23.8	517	1831400000	57230000	124	0	0	0	0	0	0	0	0	0	0	0	265870	1.58851e+06	1.92873e+06	1.23982e+06	221022	453304	95838.7	0	91876.7	0	0	0	0	0	0	0	0	0	0	0	0	0	0	0	0	0	0	0	0
>tr|Q8IKE3|Q8IKE3_PLAF7 Nucleoside transporter 3, putative OS=Plasmodium falciparum (isolate 3D7) OX=36329 GN=PF3D7_1469400 PE=4 SV=1	50.94	5.0302e-09	1	3	8.7	437	164100000	9653100	13	0	0	0	0	0	0	0	0	0	0	0	0	0	0	582313	2.04641e+06	909560	0	0	0	0	0	0	0	0	0	0	0	0	0	0	0	0	0	0	0	0	0	0	0
>tr|Q8I294|Q8I294_PLAF7 Uncharacterized protein OS=Plasmodium falciparum (isolate 3D7) OX=36329 GN=PF3D7_0104500 PE=4 SV=2	33.175	5.6491e-84	1	5	18.4	277	448940000	23628000	22	0	0	0	0	0	0	0	0	0	0	0	0	0	0	0	410498	329872	0	0	0	228885	0	0	0	0	0	0	0	0	0	0	225657	0	0	0	0	0	0	0	0
>tr|Q8IIW1|Q8IIW1_PLAF7 Syntaxin, Qa-SNARE family OS=Plasmodium falciparum (isolate 3D7) OX=36329 GN=PF3D7_1104100 PE=4 SV=2	41.388	6.7604e-36	1	7	29.7	347	2617600000	137770000	101	0	0	106553	0	97269.4	118331	0	0	0	0	498226	509200	6.2987e+06	4.3543e+06	5.2501e+06	738762	3.02294e+06	2.40621e+06	167994	2.66674e+06	522004	189910	0	2.67595e+06	3.1875e+06	3.14972e+06	2.47351e+06	0	299448	0	282601	0	570365	0	49062.8	0	0	646971	0	0
>tr|Q7K6A0|Q7K6A0_PLAF7 cAMP-dependent protein kinase catalytic subunit OS=Plasmodium falciparum (isolate 3D7) OX=36329 GN=PF3D7_0934800 PE=3 SV=1	40.196	2.7535e-119	1	10	28.4	342	2322100000	105550000	112	0	0	0	0	0	0	0	0	665776	4.45039e+06	2.82061e+06	2.5605e+06	1.54269e+06	33685.6	48379.2	355597	273172	397398	427811	411334	384402	0	0	0	286061	328560	0	0	0	0	0	195021	0	0	0	0	184291	0	216546	0
>tr|C0H5B7|C0H5B7_PLAF7 CDP-diacylglycerol--inositol 3-phosphatidyltransferase OS=Plasmodium falciparum (isolate 3D7) OX=36329 GN=PF3D7_1315600 PE=3 SV=1	23.924	5.805e-81	1	4	18.7	209	759800000	94975000	69	0	0	0	0	0	0	0	0	0	0	0	0	0	0	0	0	0	0	0	0	0	0	0	0	0	0	0	0	0	0	0	0	0	0	0	0	0	0	0	0
>tr|Q8IJ40|Q8IJ40_PLAF7 Acetyl-CoA transporter, putative OS=Plasmodium falciparum (isolate 3D7) OX=36329 GN=PF3D7_1036800 PE=4 SV=2	69.795	6.317e-69	1	11	23.1	590	1793100000	66409000	112	86100.9	0	316316	0	0	0	0	0	0	0	0	0	0	0	0	0	72936.5	235287	47517.8	178640	472352	195540	0	0	0	749132	296072	365439	0	153433	69104.6	136427	115770	0	0	0	123051	0	0	0
>tr|O96230|O96230_PLAF7 Acyl-CoA synthetase OS=Plasmodium falciparum (isolate 3D7) OX=36329 GN=PF3D7_0215000 PE=4 SV=1	102.15	0	3	54	56	885	48796000000	1161800000	2246	0	0	460595	0	0	0	0	0	0	0	0	0	0	0	0	0	42661.5	1.67984e+06	4.5415e+06	1.02928e+07	1.54819e+07	1.00327e+07	6.95808e+06	4.78564e+06	2.60473e+06	4.95972e+06	2.72092e+06	2.33298e+06	2.10461e+06	1.59994e+06	872078	994409	254557	0	102320	962070	96941.4	0	202535	48982.3
>tr|Q8I566|Q8I566_PLAF7 Serine hydroxymethyltransferase OS=Plasmodium falciparum (isolate 3D7) OX=36329 GN=PF3D7_1235600 PE=1 SV=1	49.78	0	1	29	61.5	442	14808000000	528850000	316	0	0	611986	0	0	0	0	1.88111e+06	464648	0	0	0	0	0	206852	3.08919e+06	1.84757e+07	3.52846e+07	1.44068e+07	5.00522e+06	571678	0	0	0	0	0	0	149581	97693.8	0	0	0	0	0	0	0	523041	0	0	0
>tr|Q8IJI7|Q8IJI7_PLAF7 Deoxyribose-phosphate aldolase, putative OS=Plasmodium falciparum (isolate 3D7) OX=36329 GN=PF3D7_1021600 PE=4 SV=1	28.979	0	1	20	67.7	263	6744500000	374700000	236	0	0	0	0	0	0	0	0	0	0	0	0	0	271680	0	0	1.00608e+06	2.32081e+06	1.7773e+06	2.52727e+06	9.0755e+06	1.71296e+06	1.40247e+06	680929	0	0	0	0	0	0	0	0	0	0	0	0	0	0	0	0
>tr|Q8I298|Q8I298_PLAF7 StAR-related lipid transfer protein OS=Plasmodium falciparum (isolate 3D7) OX=36329 GN=PF3D7_0104200 PE=4 SV=1	53.626	0	1	22	68	466	17510000000	700410000	753	0	167751	169603	0	0	0	0	0	333046	1.62481e+06	3.42211e+06	2.12027e+07	4.82797e+07	4.12901e+07	7.69355e+07	9.09179e+07	1.01975e+08	8.56797e+07	5.85234e+07	6.18399e+07	9.91224e+07	5.96673e+07	5.53074e+07	4.03959e+07	3.24782e+07	2.37065e+07	6.74368e+06	7.20825e+06	3.22686e+06	5.25105e+06	4.4305e+06	1.047e+07	1.67454e+06	0	0	1.54248e+06	708306	1.29316e+06	1.38734e+06	1.10098e+06
>tr|Q8II73|Q8II73_PLAF7 Spermidine synthase OS=Plasmodium falciparum (isolate 3D7) OX=36329 GN=PF3D7_1129000 PE=1 SV=1	36.595	0	1	25	85.7	321	134390000000	6719500000	2734	0	0	117305	0	0	0	306718	663701	561169	407747	478014	0	0	934376	2.84865e+08	8.74099e+08	5.34565e+08	3.73355e+08	1.93857e+08	1.45824e+08	1.51359e+08	9.69329e+07	1.02036e+08	1.20268e+08	1.1503e+08	1.10384e+08	5.281e+07	4.41367e+07	4.26076e+07	4.12583e+07	3.19088e+07	2.57605e+07	3.8509e+07	2.23297e+07	1.55571e+07	1.19273e+07	1.64534e+07	1.78566e+07	1.36903e+07	1.40851e+07
>tr|Q8ILG8|Q8ILG8_PLAF7 Uncharacterized protein OS=Plasmodium falciparum (isolate 3D7) OX=36329 GN=PF3D7_1429600 PE=4 SV=1	26.164	0	1	12	46.1	219	13233000000	882190000	596	0	0	0	0	0	0	0	0	0	705523	967075	1.58967e+06	1.64618e+06	477040	3.27142e+06	4.07218e+06	2.77976e+06	2.80643e+06	2.65478e+06	2.7823e+06	3.08072e+06	2.74294e+06	3.35163e+06	3.1839e+06	3.51237e+06	3.9199e+06	3.38264e+06	1.78735e+06	1.78873e+06	2.30758e+06	1.1376e+06	1.26554e+06	748265	396699	947614	0	619933	685131	539613	640240
>tr|Q8ILI5|Q8ILI5_PLAF7 Uncharacterized protein OS=Plasmodium falciparum (isolate 3D7) OX=36329 GN=PF3D7_1428000 PE=4 SV=2	49.81	1.4639e-13	1	3	8.2	414	857620000	47646000	30	0	0	0	0	0	0	0	0	0	0	0	0	0	60072.6	0	0	0	145316	0	0	694708	0	0	0	0	0	0	0	0	0	0	0	0	0	0	0	0	0	0	0
>tr|Q8I0U9|Q8I0U9_PLAF7 Phosphoenolpyruvate/phosphate translocator OS=Plasmodium falciparum (isolate 3D7) OX=36329 GN=PF3D7_0530200 PE=4 SV=1	59.788	0	1	9	23.9	524	11554000000	361070000	556	0	0	0	0	0	0	71981.9	64982.8	119559	0	0	2.0789e+06	1.2522e+07	1.41835e+07	3.86519e+07	1.08934e+07	1.35612e+07	1.03902e+07	7.31291e+06	5.46174e+06	5.51656e+06	5.36407e+06	6.88252e+06	6.96634e+06	6.71352e+06	7.16549e+06	6.25436e+06	6.60336e+06	2.43393e+06	4.48679e+06	4.19821e+06	2.12419e+06	798943	734783	472257	384191	561487	403779	522502	541772
>tr|Q8I328|Q8I328_PLAF7 Alkaline phosphatase, putative OS=Plasmodium falciparum (isolate 3D7) OX=36329 GN=PF3D7_0912400 PE=4 SV=1	52.704	0	1	34	72.2	446	72484000000	2499500000	2187	0	0	0	0	0	0	0	0	0	511782	66961.7	513041	193011	334263	183561	87034.2	115220	198715	424943	1.83042e+06	3.98075e+06	3.50899e+06	1.88132e+06	2.62134e+06	2.31012e+06	3.43978e+06	2.73764e+06	1.59031e+06	989277	3.02284e+06	1.49062e+06	3.58571e+06	1.64449e+06	387186	972176	1.2976e+06	305564	857188	677331	1.71719e+06
>tr|Q8IDH5|Q8IDH5_PLAF7 Thioredoxin-related protein, putative OS=Plasmodium falciparum (isolate 3D7) OX=36329 GN=PF3D7_1352500 PE=4 SV=1	23.988	0	1	11	40.4	208	200260000000	20026000000	2312	0	307204	996621	0	1.15474e+06	2.60611e+07	1.80682e+08	1.54258e+08	7.34127e+07	7.54836e+07	5.16851e+07	6.4495e+07	1.44417e+08	2.63944e+08	3.13088e+08	1.70195e+08	9.19571e+07	1.6319e+08	1.28385e+08	1.74111e+08	2.07392e+08	2.02016e+08	2.18123e+08	1.19093e+08	1.27115e+08	1.44681e+08	1.11622e+08	6.72591e+07	6.67522e+07	7.71863e+07	5.44079e+07	6.98168e+07	7.33936e+07	4.41293e+07	4.91781e+07	5.6081e+07	4.85104e+07	4.834e+07	1.7555e+07	2.52706e+07
>tr|Q8I578|Q8I578_PLAF7 Microgamete surface protein MiGS, putative OS=Plasmodium falciparum (isolate 3D7) OX=36329 GN=PF3D7_1234400 PE=3 SV=2	77.092	0	1	20	39.8	656	5053000000	132970000	281	0	0	0	0	0	0	0	0	0	0	139433	229901	0	173095	170809	135824	159634	0	50775	0	0	0	16933.8	0	0	0	0	80270	0	0	0	0	0	0	0	0	0	64927.8	0	0
>tr|Q8I4U9|Q8I4U9_PLAF7 Bax inhibitor 1, putative OS=Plasmodium falciparum (isolate 3D7) OX=36329 GN=PF3D7_1248500 PE=3 SV=1	32.274	3.1141e-118	1	4	20.4	289	2704200000	270420000	166	0	0	0	0	0	0	0	0	0	0	0	0	0	6.58442e+06	2.10969e+07	3.68645e+07	2.95119e+07	2.56981e+07	1.5065e+07	1.56163e+07	1.69179e+07	8.90089e+06	1.04833e+07	8.60575e+06	7.23343e+06	7.39778e+06	280082	554312	2.05456e+06	506163	0	2.06694e+06	1.12934e+06	605393	1.19919e+06	413694	461431	1.88937e+06	0	0
>tr|O97224|O97224_PLAF7 Palmitoyltransferase OS=Plasmodium falciparum (isolate 3D7) OX=36329 GN=PF3D7_0303400 PE=3 SV=3	73.862	2.1126e-166	1	14	28.1	616	2551700000	68965000	160	0	0	0	0	0	0	0	156026	0	0	0	0	0	0	0	0	125019	443251	0	448944	0	90170.8	126617	0	0	0	0	0	19271.4	120607	54420.6	420425	533729	0	0	0	112564	164068	161020	0
>tr|C6KTB9|C6KTB9_PLAF7 Choline/ethanolaminephosphotransferase, putative OS=Plasmodium falciparum (isolate 3D7) OX=36329 GN=PF3D7_0628300.1 PE=3 SV=1	45.081	3.3748e-72	1	7	15.6	391	8241500000	433760000	186	0	0	0	0	0	0	0	0	0	0	0	0	0	0	0	276283	0	0	0	0	93184.7	0	0	0	468236	540174	434975	0	203604	0	0	0	0	0	0	0	261457	368275	284950	326485
>tr|Q8IJH5|Q8IJH5_PLAF7 Uncharacterized protein OS=Plasmodium falciparum (isolate 3D7) OX=36329 GN=PF3D7_1023000 PE=4 SV=1	48.918	7.0098e-14	1	4	14.3	413	347050000	15089000	36	0	0	0	0	0	0	0	0	0	0	0	0	0	0	0	386149	228398	520099	0	0	0	0	0	0	397366	0	0	0	0	0	0	627849	0	0	0	0	0	0	0	0
>tr|Q7KQK5|Q7KQK5_PLAF7 Apical membrane antigen 1 OS=Plasmodium falciparum (isolate 3D7) OX=36329 GN=PF3D7_1133400 PE=1 SV=1	72.041	0	1	39	55	622	97301000000	2948500000	1435	0	0	0	0	0	0	0	129887	197297	585964	1.49274e+06	2.06048e+06	5.94684e+06	7.94541e+07	8.91147e+07	5.53518e+07	7.86668e+07	7.62371e+07	3.68529e+07	3.16125e+07	2.80325e+07	1.20152e+07	1.46554e+07	1.03629e+07	8.41664e+06	8.22214e+06	4.03525e+06	1.56332e+06	1.20956e+06	2.04292e+06	891285	2.11329e+06	1.64894e+06	758889	629055	1.68566e+06	2.49647e+06	1.79889e+06	507538	553709
>tr|Q8IL94|Q8IL94_PLAF7 Ribonucleoside-diphosphate reductase OS=Plasmodium falciparum (isolate 3D7) OX=36329 GN=PF3D7_1437200 PE=3 SV=1	96.903	4.9862e-101	1	23	30.2	847	5771600000	108900000	211	0	0	0	0	0	0	0	0	0	0	0	48977.1	0	0	194715	63736.2	180047	0	99741.5	115199	774160	283257	382656	99683.3	117464	45244.7	79608.6	65219.8	0	0	71222.1	0	50827.9	0	0	0	0	0	26544.7	25528.8
>sp|Q8I3H7|TIP_PLAF7 T-cell immunomodulatory protein homolog OS=Plasmodium falciparum (isolate 3D7) OX=36329 GN=PFE1445c PE=3 SV=1	82.904	2.5491e-117	1	17	28.1	719	6420700000	200650000	458	0	0	0	0	48935.8	0	0	0	0	0	0	73524.8	0	836849	2.03149e+07	1.64163e+07	8.57157e+06	3.59005e+06	4.02773e+06	3.22792e+06	5.14057e+06	6.93364e+06	7.55376e+06	5.32724e+06	4.50828e+06	3.37438e+06	1.36776e+06	1.46988e+06	775779	1.50279e+06	359090	984356	912925	315184	238335	1.01726e+06	1.25443e+06	1.0459e+06	760075	1.26342e+06
>tr|Q8IIX5|Q8IIX5_PLAF7 PRESAN domain-containing protein OS=Plasmodium falciparum (isolate 3D7) OX=36329 GN=PF3D7_1102500 PE=4 SV=1	73.888	0	2	34	53	624	13333000000	303030000	972	0	0	21792.2	79528.2	440076	0	134840	123273	493654	611457	329269	392403	466944	710824	1.16416e+06	1.43454e+06	2.95352e+06	3.90678e+06	3.03458e+06	3.91874e+06	8.15886e+06	4.2942e+06	4.66426e+06	1.64756e+06	1.37602e+06	1.08204e+06	437007	526914	22441.9	266050	71507.9	102607	276463	56155	0	159729	97272.6	250684	104615	83796
>tr|Q8IKV6|Q8IKV6_PLAF7 Rhoptry neck protein 2 OS=Plasmodium falciparum (isolate 3D7) OX=36329 GN=PF3D7_1452000 PE=1 SV=1	249.48	0	1	25	14.6	2189	1528000000	14148000	108	0	0	131147	68848.5	0	206260	31191.4	37786.3	48447.9	0	0	0	0	0	29786	0	0	0	0	0	0	79217.1	0	0	0	0	0	0	0	0	0	0	0	0	0	0	0	0	29128.9	0
>tr|A0A144A4T5|A0A144A4T5_PLAF7 Uncharacterized protein OS=Plasmodium falciparum (isolate 3D7) OX=36329 GN=PF3D7_1248300 PE=4 SV=1	16.599	6.7459e-76	1	2	20.4	137	1258700000	179820000	47	0	0	0	0	0	0	0	0	0	0	0	0	0	0	0	0	0	0	0	0	0	0	0	0	818764	884660	0	0	0	0	0	0	0	0	0	0	0	0	0	0
>tr|Q8I5H4|Q8I5H4_PLAF7 Polyadenylate-binding protein OS=Plasmodium falciparum (isolate 3D7) OX=36329 GN=PF3D7_1224300 PE=3 SV=1	97.229	0	1	34	40.5	875	26854000000	725780000	853	47247.9	0	61884.3	11256.4	95398.5	40586.3	33090.9	293701	690295	1.04421e+06	1.04148e+06	799081	242695	0	470775	820140	2.51732e+06	4.51008e+06	4.01313e+06	3.83693e+06	8.21822e+06	3.8763e+06	5.72598e+06	4.35367e+06	2.58103e+06	2.02408e+06	1.6373e+06	577657	512396	797282	398699	1.26596e+06	1.94619e+06	2.01434e+06	1.05177e+06	729428	0	0	307469	322464
>tr|Q7K6A4|Q7K6A4_PLAF7 S-adenosylmethionine synthase OS=Plasmodium falciparum (isolate 3D7) OX=36329 GN=PF3D7_0922200 PE=3 SV=1	44.843	0	1	23	64.2	402	23017000000	1000800000	523	0	0	0	277119	0	571307	0	192037	2.37552e+06	4.87601e+06	3.39237e+06	1.20913e+06	1.84524e+06	1.00769e+06	693173	807515	1.78608e+06	3.17586e+06	7.758e+06	1.234e+07	4.50267e+07	2.4625e+07	6.18938e+06	1.69201e+06	1.94736e+06	3.32285e+06	762477	1.34046e+06	492300	851199	554693	1.0976e+06	849590	956990	708285	418456	0	480119	162036	321649
>tr|A0A143ZYA4|A0A143ZYA4_PLAF7 BEM46-like protein, putative OS=Plasmodium falciparum (isolate 3D7) OX=36329 GN=PF3D7_0818600 PE=4 SV=1	34.921	0	1	17	68.5	302	13530000000	615000000	290	0	0	0	341142	0	0	0	0	0	138015	202133	490734	220440	256843	604123	208874	723322	373069	463950	536703	216101	554598	484024	0	0	0	0	0	0	0	0	0	0	733312	0	0	0	0	0	0
>tr|O96259|O96259_PLAF7 Uncharacterized protein OS=Plasmodium falciparum (isolate 3D7) OX=36329 GN=PF3D7_0217900 PE=4 SV=1	60.597	0	1	18	36.4	519	3454700000	127950000	106	0	0	0	0	0	0	0	0	0	0	0	2.0662e+06	2.47044e+06	1.0994e+06	1.63116e+06	1.34956e+06	0	772943	1.2067e+06	7.19026e+06	1.81804e+07	5.67815e+06	2.14398e+06	1.47962e+06	1.05754e+06	0	256399	383566	194757	0	555889	678570	0	0	0	351290	0	0	0	76687.9
>tr|Q7KQL2|Q7KQL2_PLAF7 Ookinete surface protein P25 OS=Plasmodium falciparum (isolate 3D7) OX=36329 GN=PF3D7_1031000 PE=4 SV=1	24.143	0	1	10	49.3	217	31241000000	2403100000	521	0	0	0	0	0	0	0	225509	0	0	0	0	0	0	552502	574831	0	0	0	174090	810859	267489	420784	58723.4	0	0	0	0	0	0	0	0	0	0	0	0	83271.1	86478.6	0	0
>tr|A0A144A3U7|A0A144A3U7_PLAF7 Glutaminyl-peptide cyclotransferase, putative OS=Plasmodium falciparum (isolate 3D7) OX=36329 GN=PF3D7_1446900 PE=4 SV=1	44.682	0	1	26	69.7	383	10994000000	549720000	585	0	0	0	0	0	0	0	0	76048.7	32285.6	8.38754e+06	4.88226e+07	2.66759e+07	2.4098e+07	2.59076e+07	1.59751e+07	6.66442e+06	4.99199e+06	4.43896e+06	3.19036e+06	1.21866e+07	1.01768e+07	8.13864e+06	6.53161e+06	5.75371e+06	5.09538e+06	2.69108e+06	2.19657e+06	2.11625e+06	1.38152e+06	1.3629e+06	1.18818e+06	0	0	829315	711597	730275	91053.4	46372.7	0
>tr|Q8IDJ8|Q8IDJ8_PLAF7 Lysine--tRNA ligase OS=Plasmodium falciparum (isolate 3D7) OX=36329 GN=PF3D7_1350100 PE=1 SV=1	67.59	0	1	31	63.6	583	10921000000	260020000	343	0	0	16294.6	138036	0	0	712581	41225.5	0	204704	0	0	1.02484e+06	866596	140025	480596	270643	0	92366.6	1.96429e+06	1.49158e+07	8.57411e+06	6.72855e+06	2.0754e+06	1.13855e+06	923338	0	0	0	0	0	0	0	0	0	0	0	0	0	0
>tr|Q9U0I2|Q9U0I2_PLAF7 Uncharacterized protein OS=Plasmodium falciparum (isolate 3D7) OX=36329 GN=PF3D7_0410600 PE=4 SV=2	37.064	0	1	9	34.4	326	1127800000	59356000	54	0	0	0	0	0	0	0	943953	1.46988e+06	574937	589329	509750	226694	0	0	0	0	0	0	0	0	0	0	246737	0	681490	0	171635	0	0	0	0	0	0	0	0	0	0	0	0
>tr|C0H4M5|C0H4M5_PLAF7 Uncharacterized protein OS=Plasmodium falciparum (isolate 3D7) OX=36329 GN=PF3D7_0710300 PE=4 SV=1	23.833	1.0802e-06	1	2	7.9	203	202950000	22550000	13	0	0	0	0	0	0	0	0	0	0	0	0	0	0	0	0	0	0	0	0	0	0	0	0	0	0	0	0	0	0	0	0	0	0	0	0	0	0	0	0
>tr|Q8IJT0|Q8IJT0_PLAF7 Uncharacterized protein OS=Plasmodium falciparum (isolate 3D7) OX=36329 GN=PF3D7_1011500 PE=4 SV=1	19.669	2.0311e-29	1	4	17.7	175	14947000000	2135300000	92	0	0	0	0	0	0	0	0	0	0	0	0	0	0	0	0	0	0	0	0	0	0	47459.5	0	0	0	0	0	0	0	0	0	0	0	0	0	0	0	0	0
>tr|Q8II14|Q8II14_PLAF7 PQ-loop repeat-containing protein OS=Plasmodium falciparum (isolate 3D7) OX=36329 GN=PF3D7_1135000.1 PE=4 SV=2	27.188	5.8362e-17	1	4	20.2	233	1013300000	84439000	40	0	0	0	0	0	0	0	0	0	0	0	0	0	0	0	0	0	0	0	0	0	0	0	0	0	0	0	0	0	0	0	0	0	0	0	0	0	0	0	0
>tr|Q8ILB4|Q8ILB4_PLAF7 Cytochrome c oxidase assembly protein COX15, putative OS=Plasmodium falciparum (isolate 3D7) OX=36329 GN=PF3D7_1435000 PE=4 SV=1	50.424	2.506e-52	1	8	21.2	430	1551800000	70535000	56	0	0	0	0	0	0	0	0	0	0	0	0	1.06098e+06	1.94757e+06	1.24173e+06	559593	1.37231e+06	68425.2	365957	698496	722084	0	0	0	0	256515	0	0	0	0	0	106257	266071	0	0	0	0	0	250504	0
>tr|Q8IKQ9|Q8IKQ9_PLAF7 Signal peptide peptidase OS=Plasmodium falciparum (isolate 3D7) OX=36329 GN=PF3D7_1457000 PE=4 SV=2	47.578	0	1	16	21.6	412	38462000000	2958600000	427	0	0	0	0	0	0	0	266833	0	0	391842	2.58145e+07	8.65326e+07	8.32299e+07	8.80999e+07	7.27365e+07	6.7476e+07	3.93154e+07	3.25194e+07	2.48155e+07	3.38528e+07	2.2608e+07	2.86315e+07	2.4407e+07	2.27128e+07	2.40896e+07	1.24395e+07	9.88081e+06	7.24878e+06	1.43697e+06	4.71992e+06	5.73265e+06	2.53161e+06	1.41581e+06	1.87635e+06	1.60618e+06	2.45912e+06	616801	145581	304898
>tr|Q8IIM9|Q8IIM9_PLAF7 UDP-galactose transporter, putative OS=Plasmodium falciparum (isolate 3D7) OX=36329 GN=PF3D7_1113300 PE=4 SV=1	39.424	6.9565e-173	1	5	14	343	5046600000	420550000	101	0	0	0	0	0	0	0	0	0	0	0	0	0	0	0	0	0	0	0	0	48795	0	0	0	0	0	0	0	0	0	0	0	0	0	0	0	0	0	0	0
>tr|Q8IJ28|Q8IJ28_PLAF7 Antigen UB05 OS=Plasmodium falciparum (isolate 3D7) OX=36329 GN=PF3D7_1038000.1 PE=4 SV=2;>tr|A0A143ZXE4|A0A143ZXE4_PLAF7 Antigen UB05 OS=Plasmodium falciparum (isolate 3D7) OX=36329 GN=PF3D7_1038000.2 PE=4 SV=1	13.712	1.9658e-212	2	6	26.1	119	42021000000	8404300000	390	0	0	0	0	0	0	0	0	0	0	0	560587	353862	0	0	489813	3.10951e+06	390000	0	74492.1	899010	0	205043	0	238377	933180	0	296993	286379	0	435737	1.15538e+06	1.09982e+06	651257	1.17083e+06	689808	0	290601	302845	0
>tr|O96200|O96200_PLAF7 GDP-fructose:GMP antiporter, putative OS=Plasmodium falciparum (isolate 3D7) OX=36329 GN=PF3D7_0212000 PE=4 SV=3	36.667	9.8481e-10	1	3	10	311	596150000	59615000	20	0	0	0	0	0	0	0	0	0	0	305458	394191	1.29221e+06	332930	1.34903e+06	0	0	0	0	0	0	0	0	0	363767	0	232176	0	0	0	0	0	0	0	0	0	0	0	0	0
>tr|C0H5K9|C0H5K9_PLAF7 Phosphatidylserine synthase, putative OS=Plasmodium falciparum (isolate 3D7) OX=36329 GN=PF3D7_1366800 PE=4 SV=1	41.979	7.0942e-40	1	7	21.6	357	3184800000	199050000	94	0	0	0	0	0	0	0	265912	0	0	0	0	0	441134	696475	1.33708e+06	1.68407e+06	1.03148e+06	531528	0	144057	0	323226	0	100642	0	107358	0	0	0	0	0	149644	0	45319.8	0	0	0	0	0
>tr|Q8IKD4|Q8IKD4_PLAF7 Mitochondrial pyruvate carrier OS=Plasmodium falciparum (isolate 3D7) OX=36329 GN=PF3D7_1470400 PE=3 SV=2	15.255	6.0483e-110	1	8	52.7	129	2386100000	298270000	70	0	0	3.42158e+06	1.17072e+07	8.13282e+06	4.5106e+06	4.31981e+06	2.57446e+06	4.06001e+06	6.37108e+06	4.30467e+06	3.78783e+06	1.36247e+06	1.11188e+06	2.55341e+06	1.23982e+06	1.29919e+06	606303	437811	0	729121	383048	418890	0	0	0	0	0	0	0	0	0	0	0	0	0	0	0	0	0
>tr|Q8IDS8|Q8IDS8_PLAF7 Mitochondrial pyruvate carrier OS=Plasmodium falciparum (isolate 3D7) OX=36329 GN=PF3D7_1340800 PE=3 SV=1	12.259	7.8336e-28	1	5	51.9	106	1524000000	254010000	28	0	0	2.08154e+06	2.44324e+06	0	2.46504e+06	0	1.86429e+06	3.03099e+06	3.88138e+06	3.02771e+06	0	0	0	0	0	633298	0	0	0	0	0	0	0	0	0	0	0	0	0	0	0	0	0	0	0	0	0	0	0
>tr|Q7K740|Q7K740_PLAF7 Circumsporozoite (CS) protein OS=Plasmodium falciparum (isolate 3D7) OX=36329 GN=PF3D7_0304600 PE=1 SV=1	42.645	4.1686e-219	1	6	15.9	397	11941000000	1085500000	79	0	0	0	0	0	0	0	0	0	100541	0	0	0	0	0	0	0	0	0	0	0	0	0	0	0	0	0	0	0	0	0	0	0	0	0	0	0	0	0	0
>tr|O96164|O96164_PLAF7 Serine repeat antigen 4 OS=Plasmodium falciparum (isolate 3D7) OX=36329 GN=PF3D7_0207700 PE=1 SV=1	108.68	0	2	38	52.4	962	4640000000	72499000	326	0	0	74418	0	0	0	0	0	14388.8	31949.1	0	46777	61722.4	101880	72448.6	57938.2	67672.8	511750	594673	1.24554e+06	2.59013e+06	2.1699e+06	2.42885e+07	3.70254e+07	4.51272e+07	2.53997e+07	5.28512e+06	1.42099e+06	653172	2.17117e+06	1.17644e+06	986134	1.90556e+06	636928	365291	161983	91160.3	140078	111305	228969
>tr|C0H5J6|C0H5J6_PLAF7 Protein transport protein Sec24A OS=Plasmodium falciparum (isolate 3D7) OX=36329 GN=PF3D7_1361100 PE=4 SV=1	106.68	2.2725e-183	1	12	17.3	940	2048200000	68275000	123	0	0	0	0	0	0	0	0	0	0	0	0	0	0	0	1.17792e+06	3.81873e+06	3.8018e+06	1.08924e+06	1.57094e+06	1.26681e+06	304030	229022	101281	1.90905e+06	995573	273955	376931	769091	0	210313	0	0	0	0	0	0	194312	0	133083
>tr|Q8IIX8|Q8IIX8_PLAF7 DnaJ protein, putative OS=Plasmodium falciparum (isolate 3D7) OX=36329 GN=PF3D7_1102200 PE=4 SV=1	67.272	0.00012908	1	1	2.7	566	568170000	16233000	7	0	0	0	77054	0	0	0	0	0	0	0	0	0	0	0	0	0	0	536153	580196	527369	268230	300686	231827	210958	0	0	212249	206059	0	202662	0	0	0	0	0	0	75905.9	0	185275
>tr|Q8IEK6|Q8IEK6_PLAF7 Meiosis-specific nuclear structural protein 1, putative OS=Plasmodium falciparum (isolate 3D7) OX=36329 GN=PF3D7_1311100 PE=4 SV=1	61.231	1.0951e-09	1	5	10.9	495	102290000	3409500	5	0	0	0	0	0	0	0	0	0	0	0	0	0	0	0	0	0	0	0	0	0	0	0	0	0	0	0	0	0	0	0	766117	0	0	0	0	0	0	0	0
>tr|C6KSM4|C6KSM4_PLAF7 Elongation factor G OS=Plasmodium falciparum (isolate 3D7) OX=36329 GN=PF3D7_0602400 PE=4 SV=1	108.31	1.53e-63	1	10	12.5	937	4446700000	72897000	60	0	0	0	0	0	33308.9	0	0	0	38583.1	84355.8	0	1.60555e+06	0	0	210673	230186	1.01181e+06	285119	362285	1.20056e+06	1.03561e+06	1.27972e+06	1.48025e+06	630674	617615	337353	332898	40932.4	230948	0	266706	0	668220	0	0	430118	98141.4	0	0
>tr|Q76NM3|Q76NM3_PLAF7 L-lactate dehydrogenase OS=Plasmodium falciparum (isolate 3D7) OX=36329 GN=PF3D7_1324900 PE=1 SV=1	34.107	0	1	26	76.3	316	186930000000	12462000000	1169	0	0	0	0	59662	54748.6	338010	1.89021e+06	737206	0	0	449378	1.98492e+06	1.28702e+06	1.00959e+06	217424	0	1.90651e+09	5.51317e+08	1.38798e+08	6.87956e+07	2.85998e+07	1.81984e+07	3.89641e+06	9.49466e+06	6.11224e+06	1.67137e+06	4.2615e+06	0	630981	0	0	401768	0	0	0	0	132416	0	0
>tr|Q8I426|Q8I426_PLAF7 Nuclear protein localization protein 4, putative OS=Plasmodium falciparum (isolate 3D7) OX=36329 GN=PF3D7_0507700 PE=4 SV=1	62.574	9.4259e-112	1	9	23.4	531	746010000	20723000	47	0	0	0	0	0	0	0	318760	360963	368719	666167	614039	0	150840	201074	0	0	0	0	425927	183518	0	0	0	0	0	0	0	177751	422795	325364	0	0	57494.8	0	0	0	0	0	0
>tr|Q8IDD9|Q8IDD9_PLAF7 Ubiquitin-conjugating enzyme E2, putative OS=Plasmodium falciparum (isolate 3D7) OX=36329 GN=PF3D7_1356300 PE=3 SV=1	22.883	5.7642e-240	1	7	56.4	202	1914400000	159530000	26	0	0	0	1.38512e+06	0	308781	0	0	0	0	0	0	0	0	0	0	0	0	0	0	0	0	0	0	0	0	0	0	1.93752e+07	0	8.05282e+06	4.51844e+06	4.06033e+06	1.36639e+06	1.4175e+06	0	925698	701036	0	0
>tr|A0A144A0G8|A0A144A0G8_PLAF7 Proline--tRNA ligase OS=Plasmodium falciparum (isolate 3D7) OX=36329 GN=PF3D7_1213800 PE=3 SV=1;>sp|Q8I5R7|SYP_PLAF7 Proline--tRNA ligase OS=Plasmodium falciparum (isolate 3D7) OX=36329 GN=proRS PE=1 SV=1	86.646	1.5546e-152	3	25	38.9	746	4771800000	93565000	217	94208	45373.8	205170	44662.6	0	0	0	0	0	0	0	0	352973	1.16056e+06	380582	624208	296770	125982	64975.4	126861	196778	80426.6	1.26882e+06	2.2516e+06	910989	2.09202e+06	526830	1.06511e+06	329417	26223	0	118935	101858	0	0	1.06585e+06	0	1.14342e+06	610070	541253
>tr|Q8IB24|Q8IB24_PLAF7 Heat shock protein 70 OS=Plasmodium falciparum (isolate 3D7) OX=36329 GN=PF3D7_0818900 PE=3 SV=1	73.914	0	1	50	63.1	677	558120000000	13953000000	6040	0	0	2.48113e+06	3.88265e+06	707301	743746	1.68894e+06	2.86072e+06	5.0921e+06	4.58225e+06	4.97707e+06	6.78125e+06	4.36224e+06	4.95369e+06	3.70794e+06	1.55454e+06	6.43024e+06	5.72905e+07	6.71437e+07	8.98163e+07	9.18978e+07	5.09073e+07	3.34094e+07	2.63542e+07	2.03202e+07	2.53997e+07	2.12122e+07	1.68132e+07	1.40872e+07	2.53108e+07	1.52787e+07	2.14525e+07	2.62505e+07	1.04338e+07	1.53401e+07	1.25697e+07	1.24586e+07	1.84354e+07	1.39803e+07	1.38057e+07
>tr|Q8II24|Q8II24_PLAF7 Heat shock protein 70 OS=Plasmodium falciparum (isolate 3D7) OX=36329 GN=PF3D7_1134000 PE=3 SV=1	73.297	0	1	46	60.6	663	94539000000	2148600000	3194	0	0	0	0	0	0	45083.8	72049.7	381238	1.23337e+06	1.31866e+06	1.05635e+06	1.9554e+06	5.26406e+06	5.51254e+06	1.11686e+07	1.24713e+08	1.73867e+08	8.99814e+07	7.63101e+07	7.38296e+07	3.33597e+07	2.34694e+07	2.15742e+07	1.15686e+07	1.65275e+07	1.50671e+07	1.37708e+07	1.12172e+07	9.56345e+06	8.2069e+06	8.58427e+06	1.79868e+07	8.5976e+06	7.47228e+06	1.24332e+07	1.91159e+07	1.65857e+07	1.39062e+07	1.65497e+07
>tr|Q8I535|Q8I535_PLAF7 Acyl-CoA synthetase OS=Plasmodium falciparum (isolate 3D7) OX=36329 GN=PF3D7_1238800 PE=4 SV=1	92.091	0	1	38	51.1	792	15613000000	339420000	834	0	0	212652	159126	155676	0	149539	0	0	0	0	0	172280	0	241954	489167	448468	1.50809e+07	9.25688e+07	5.96821e+07	2.67076e+07	7.32973e+06	4.14075e+06	3.05268e+06	1.90397e+06	2.94749e+06	2.15287e+06	1.49412e+06	675469	1.02657e+06	657056	698263	504998	0	523708	900978	822902	1.32522e+06	433039	719026
>tr|Q8IBU2|Q8IBU2_PLAF7 Drug/metabolite transporter DMT1, putative OS=Plasmodium falciparum (isolate 3D7) OX=36329 GN=PF3D7_0715800 PE=4 SV=1	50.248	1.1292e-36	1	7	18.9	434	898220000	42772000	62	0	0	0	0	0	0	0	0	0	0	0	0	432171	954472	1.5302e+06	978017	1.3812e+06	624261	121305	0	179984	121305	304760	188587	1.33612e+06	1.3594e+06	0	0	0	0	0	746434	196302	0	0	0	0	0	0	0
>tr|Q8IBJ9|Q8IBJ9_PLAF7 Mago nashi protein homologue, putative OS=Plasmodium falciparum (isolate 3D7) OX=36329 GN=PF3D7_0725200 PE=4 SV=2	17.599	5.8413e-110	1	3	23	148	168880000	15353000	14	0	0	0	0	0	0	0	0	0	0	0	0	0	0	0	0	0	0	0	0	0	0	0	0	921550	0	0	0	0	0	0	0	0	0	0	0	0	0	0	0
>tr|Q8IHP7|Q8IHP7_PLAF7 Uncharacterized protein OS=Plasmodium falciparum (isolate 3D7) OX=36329 GN=PF3D7_1147300 PE=4 SV=1	158.9	9.1745e-08	2	4	2.9	1361	276230000	3784000	4	0	0	0	0	0	0	0	0	0	0	0	0	0	0	0	0	0	0	0	0	0	258240	188894	196185	0	0	0	0	0	0	0	0	0	0	0	0	0	0	0	0
>tr|Q8IHW3|Q8IHW3_PLAF7 Uncharacterized protein OS=Plasmodium falciparum (isolate 3D7) OX=36329 GN=PF3D7_1140200 PE=4 SV=2	52.612	1.2753e-224	1	11	21.5	447	930980000	48999000	39	0	0	0	0	84961.1	0	0	140829	678834	626674	551264	292961	809833	0	0	0	0	0	0	0	1.4756e+06	564799	0	0	0	0	0	0	0	0	0	0	0	0	0	0	0	0	0	0
>tr|K7NTP5|K7NTP5_PLAF7 Heat shock protein 70 OS=Plasmodium falciparum (isolate 3D7) OX=36329 GN=PF3D7_0831700 PE=1 SV=1	75.052	0	1	12	24.6	679	3406000000	85150000	206	0	0	0	0	0	0	0	0	0	0	22829.2	62675.9	0	0	0	74612.7	1.33062e+06	5.96038e+06	2.57542e+06	1.33073e+06	677744	1.32998e+06	609880	934069	1.92513e+06	1.73793e+06	952736	214440	123972	1.29316e+06	178947	444859	730666	306517	97189	169000	227604	189931	132977	39813.8
>tr|Q8ID52|Q8ID52_PLAF7 SNARE associated Golgi protein, putative OS=Plasmodium falciparum (isolate 3D7) OX=36329 GN=PF3D7_1365700 PE=4 SV=1	47.02	3.3462e-252	1	7	25.2	408	7767900000	554850000	463	0	0	0	0	0	0	0	0	0	1.22649e+06	1.0143e+07	2.37393e+07	2.68166e+07	1.80164e+07	2.31393e+07	1.76481e+07	1.9772e+07	1.93614e+07	9.38207e+06	1.1195e+07	1.79857e+07	1.16501e+07	8.70765e+06	1.30279e+07	7.84848e+06	7.53651e+06	8.78491e+06	7.40275e+06	6.46876e+06	8.25738e+06	8.56638e+06	8.60077e+06	0	3.98974e+06	4.66542e+06	5.20279e+06	3.86741e+06	4.48193e+06	4.30689e+06	3.55608e+06
>tr|Q8IB31|Q8IB31_PLAF7 Ubiquitin-like domain-containing protein OS=Plasmodium falciparum (isolate 3D7) OX=36329 GN=PF3D7_0819600 PE=4 SV=1	32.165	0	1	26	85.2	277	39062000000	2055900000	1968	0	0	0	0	449293	0	0	0	191857	266695	1.09125e+06	7.71271e+06	1.07908e+07	1.86175e+07	4.66849e+07	1.23019e+08	1.99413e+08	1.20236e+08	2.92506e+07	4.20065e+07	5.63021e+07	4.4106e+07	6.52897e+07	6.69342e+07	1.07834e+08	1.34353e+08	5.36068e+07	3.8017e+07	3.92847e+07	3.3093e+07	2.08207e+07	4.39949e+07	4.97093e+07	1.29983e+07	1.97826e+07	3.25438e+07	2.27922e+07	1.87487e+07	1.35739e+07	9.30725e+06
>tr|A0A144A0I2|A0A144A0I2_PLAF7 COPI associated protein, putative OS=Plasmodium falciparum (isolate 3D7) OX=36329 GN=PF3D7_1238000 PE=4 SV=1	16.823	6.7799e-34	1	3	16.2	148	994890000	142130000	78	0	0	0	0	0	0	0	0	0	0	0	0	1.06776e+06	2.42303e+06	5.07962e+06	2.16874e+07	3.13385e+06	1.18691e+06	760868	1.71941e+06	660781	0	0	0	334401	0	0	0	0	0	0	0	0	0	0	0	0	0	0	0
>tr|Q8IBB3|Q8IBB3_PLAF7 Leucine--tRNA ligase, putative OS=Plasmodium falciparum (isolate 3D7) OX=36329 GN=PF3D7_0828200 PE=3 SV=1	178.43	1.7815e-05	1	3	1.6	1481	749010000	8230900	22	0	0	0	0	0	0	0	0	0	0	0	0	0	0	0	0	0	0	9805.15	0	0	0	0	0	0	0	0	0	0	0	0	0	0	0	0	0	0	0	0	0
>sp|Q8I3Y6|PFD6_PLAF7 Probable prefoldin subunit 6 OS=Plasmodium falciparum (isolate 3D7) OX=36329 GN=PFE0595w PE=1 SV=2	13.667	1.1533e-92	1	6	37	119	752240000	68386000	21	0	0	0	0	0	0	0	0	0	0	0	0	0	0	0	0	0	0	0	545772	0	0	189635	0	0	0	0	0	0	0	0	0	0	0	0	0	0	0	0	189614
>tr|Q8IL87|Q8IL87_PLAF7 Eukaryotic translation initiation factor 2A OS=Plasmodium falciparum (isolate 3D7) OX=36329 GN=PF3D7_1438000 PE=3 SV=1	76.832	5.4517e-21	1	8	15.6	661	664030000	15810000	14	0	0	0	0	59662	0	0	0	0	0	0	242102	144353	0	121443	0	0	0	0	642632	0	0	0	0	0	0	0	0	0	0	103316	0	0	0	0	91549.7	254367	272823	173941	419123
>tr|Q8ILY9|Q8ILY9_PLAF7 Eukaryotic translation initiation factor 2 subunit gamma, putative OS=Plasmodium falciparum (isolate 3D7) OX=36329 GN=PF3D7_1410600 PE=4 SV=1	51.244	0	2	20	47.7	465	8627800000	287590000	336	0	0	0	0	11367.5	0	0	0	0	0	0	0	0	0	0	0	0	0	645098	2.39076e+06	3.70963e+06	3.21014e+06	2.55118e+06	801631	561127	284442	0	0	0	0	0	0	0	0	0	16006.8	0	0	0	0
>tr|Q8IBH7|Q8IBH7_PLAF7 Eukaryotic translation initiation factor 2 subunit alpha OS=Plasmodium falciparum (isolate 3D7) OX=36329 GN=PF3D7_0728000 PE=4 SV=1	37.82	2.8446e-124	1	10	31.3	329	2625200000	131260000	117	0	0	0	0	0	0	0	0	0	0	0	0	0	0	0	0	0	286759	802309	1.1431e+06	2.10228e+06	1.96556e+06	2.18959e+06	572122	540862	434340	287341	0	0	0	0	0	0	0	87614.1	41618.1	0	0	0	0
>tr|Q8IAQ5|Q8IAQ5_PLAF7 DnaJ protein, putative OS=Plasmodium falciparum (isolate 3D7) OX=36329 GN=PF3D7_0806500 PE=4 SV=1	76.763	1.9964e-08	2	3	5	675	328870000	10962000	14	0	0	0	0	0	0	0	0	0	0	0	0	0	0	0	0	40838.2	0	0	0	22600.6	0	0	0	0	0	0	0	0	0	0	0	0	0	0	0	0	0	0	0
>tr|O96243|O96243_PLAF7 Vacuolar protein sorting-associated protein 45 OS=Plasmodium falciparum (isolate 3D7) OX=36329 GN=PF3D7_0216400 PE=3 SV=1	86.255	5.4332e-38	1	13	19.4	722	881610000	20037000	37	0	0	0	0	0	0	0	105170	0	0	0	0	0	0	0	116024	830912	293405	134988	0	127697	0	0	0	0	0	0	0	0	0	0	0	0	0	0	0	0	0	0	0
>tr|Q8IKW5|Q8IKW5_PLAF7 Elongation factor 2 OS=Plasmodium falciparum (isolate 3D7) OX=36329 GN=PF3D7_1451100 PE=4 SV=1	93.522	0	1	52	77.8	832	115150000000	2303100000	2371	0	36068.7	41610.7	64834.6	0	33943.8	0	79309.1	64137.3	957551	3.83609e+06	3.1803e+07	5.55032e+07	2.40049e+07	1.25866e+07	9.9843e+06	2.82886e+07	1.29062e+08	7.21206e+07	5.5301e+07	4.6032e+07	1.2485e+07	8.59178e+06	9.93478e+06	8.05557e+06	6.56632e+06	5.28597e+06	3.63841e+06	2.80579e+06	6.9729e+06	2.75225e+06	4.07789e+06	3.42877e+06	1.63232e+06	1.8554e+06	3.85662e+06	7.59281e+06	4.22753e+06	3.43872e+06	2.77638e+06
>tr|A0A143ZVX7|A0A143ZVX7_PLAF7 Uncharacterized protein OS=Plasmodium falciparum (isolate 3D7) OX=36329 GN=PF3D7_0717000 PE=4 SV=1	35.938	1.7419e-163	1	2	8.4	298	907300000	82482000	55	0	0	0	0	0	0	0	0	0	0	0	0	0	0	0	3.47841e+06	9.14153e+06	7.47926e+06	2.70558e+06	1.67613e+06	1.2867e+06	0	0	0	0	0	0	0	0	0	0	0	0	0	0	0	0	0	0	292347
>tr|C0H4R4|C0H4R4_PLAF7 Alpha/beta hydrolase, putative OS=Plasmodium falciparum (isolate 3D7) OX=36329 GN=PF3D7_0805000 PE=4 SV=1	28.466	1.7667e-171	1	13	61.2	245	4005100000	235590000	118	0	0	0	131199	0	0	0	0	514618	0	0	0	0	0	0	5.81604e+06	5.80599e+06	8.7921e+06	3.95323e+06	2.13964e+06	68654.9	599372	0	0	0	0	1.85942e+06	1.15601e+06	521158	932069	0	0	0	0	0	0	0	399726	0	327713
>tr|Q8I3X7|Q8I3X7_PLAF7 Uncharacterized protein OS=Plasmodium falciparum (isolate 3D7) OX=36329 GN=PF3D7_0513000 PE=4 SV=1	31.039	2.4453e-09	1	4	18.2	269	230890000	12827000	16	0	0	0	0	0	0	0	0	0	0	0	0	0	0	0	0	0	0	0	0	0	0	0	0	0	0	0	0	0	0	0	0	0	0	0	0	0	0	0	0
>tr|Q8IIB7|Q8IIB7_PLAF7 Ethanolamine kinase OS=Plasmodium falciparum (isolate 3D7) OX=36329 GN=PF3D7_1124600 PE=4 SV=1	49.913	1.1353e-148	1	18	46.3	423	2526400000	90229000	101	0	106818	2.72325e+06	0	0	463622	0	0	86728.4	391609	220842	338645	341650	161296	63163.7	0	571678	1.40216e+06	368106	287744	258621	0	0	0	0	0	0	0	0	0	0	0	0	0	0	0	0	0	42377.9	89898.9
>tr|Q8IBR6|Q8IBR6_PLAF7 Prefoldin subunit 3 OS=Plasmodium falciparum (isolate 3D7) OX=36329 GN=PF3D7_0718500 PE=3 SV=1	22.642	0	1	8	45.3	192	1026000000	93270000	37	0	0	0	0	0	0	0	0	0	0	0	0	0	0	0	0	0	0	0	0	0	4.62362e+06	0	0	0	0	0	0	0	0	0	0	0	0	0	0	0	0	0	0
>tr|Q8I3A4|Q8I3A4_PLAF7 Prefoldin subunit 4 OS=Plasmodium falciparum (isolate 3D7) OX=36329 GN=PF3D7_0904500 PE=3 SV=1	15.325	4.5311e-137	1	4	44.2	129	673230000	112200000	20	0	520692	0	0	0	0	0	0	0	0	0	0	0	0	0	0	337375	0	556312	145919	4.39653e+06	2.88675e+06	1.77846e+06	0	0	0	0	0	0	0	926227	0	1.25697e+06	0	1.87952e+06	0	0	0	0	0
>tr|Q8IDI8|Q8IDI8_PLAF7 Uncharacterized protein OS=Plasmodium falciparum (isolate 3D7) OX=36329 GN=PF3D7_1351100 PE=1 SV=1	18.691	1.4735e-43	1	11	61.5	156	2022800000	183890000	30	0	117696	0	0	0	0	0	0	0	0	0	0	0	0	0	0	0	0	0	0	0	0	0	0	0	0	0	0	0	0	0	0	0	0	0	0	0	0	0	0
>tr|Q8IEH3|Q8IEH3_PLAF7 Uncharacterized protein OS=Plasmodium falciparum (isolate 3D7) OX=36329 GN=PF3D7_1314100 PE=4 SV=1	89.231	1.9198e-09	1	4	5.6	752	246180000	4476000	19	0	0	0	0	0	0	0	0	0	0	0	0	0	0	0	0	0	0	0	0	0	0	0	0	0	0	0	0	0	0	0	0	0	0	0	0	0	0	0	0
>tr|Q8IIG3|Q8IIG3_PLAF7 Alpha/beta hydrolase fold domain containing protein, putative OS=Plasmodium falciparum (isolate 3D7) OX=36329 GN=PF3D7_1120400 PE=4 SV=1	44.726	7.1705e-25	1	8	22.3	382	414280000	18831000	61	0	0	0	0	0	0	0	0	0	706475	603044	1.54375e+06	178058	1.05165e+06	873517	298474	365979	123019	437219	506025	223192	0	253118	0	196746	0	258388	122998	184979	86172.8	0	208482	332729	130385	89888.3	154840	0	0	120585	68230.5
>tr|Q8II82|Q8II82_PLAF7 Prefoldin subunit 5, putative OS=Plasmodium falciparum (isolate 3D7) OX=36329 GN=PF3D7_1128100 PE=4 SV=1	29.141	2.3694e-101	1	11	50	248	1696400000	84821000	43	0	0	0	22347.7	0	0	25999.7	0	0	0	0	0	0	0	0	530692	727068	1.14268e+06	246526	1.84206e+06	1.66195e+06	996187	305183	665299	417811	387598	390837	338697	531073	294569	0	425483	0	0	0	0	227477	0	0	0
>tr|Q8IJW6|Q8IJW6_PLAF7 AP2 domain transcription factor AP2-I OS=Plasmodium falciparum (isolate 3D7) OX=36329 GN=PF3D7_1007700 PE=4 SV=1	182.66	1.7491e-13	1	6	5.6	1597	263570000	5857200	8	0	0	0	0	0	0	0	0	0	0	0	0	0	0	0	0	192979	0	0	0	0	0	0	326168	0	0	0	0	0	0	0	0	0	0	0	0	0	0	0	0
>tr|Q8ILS7|Q8ILS7_PLAF7 Prefoldin subunit 2, putative OS=Plasmodium falciparum (isolate 3D7) OX=36329 GN=PF3D7_1416900 PE=4 SV=1	16.653	6.3813e-87	1	9	53.1	147	1819500000	151620000	64	0	0	225075	493115	0	178852	328454	529877	769260	0	0	0	0	0	0	0	0	1.08321e+06	628145	1.73095e+06	1.04778e+06	355936	203392	0	248335	0	0	272272	0	177074	0	174534	0	0	0	0	0	0	0	0
>tr|O96142|O96142_PLAF7 Aspartate aminotransferase OS=Plasmodium falciparum (isolate 3D7) OX=36329 GN=PF3D7_0204500 PE=1 SV=1	47.005	1.7654e-211	1	19	49.9	405	1254300000	46455000	47	0	0	0	0	0	108003	173084	97555.2	215064	0	122638	124670	83726.2	0	0	0	0	0	245203	729777	2.78516e+06	2.69447e+06	593932	156205	0	0	0	0	0	0	0	0	0	0	0	0	0	0	0	0
>tr|Q8IAR6|Q8IAR6_PLAF7 26S proteasome regulatory subunit RPN10, putative OS=Plasmodium falciparum (isolate 3D7) OX=36329 GN=PF3D7_0807800 PE=4 SV=1	55.066	2.9308e-34	1	10	26	481	2523000000	109690000	80	0	0	0	0	106320	29098.2	463145	356518	0	0	0	402498	0	0	173444	0	0	0	180439	133708	242060	0	5.79202e+06	9.11507e+06	0	0	5.18576e+07	4.16425e+07	2.60378e+07	2.02789e+07	0	0	0	0	0	0	0	1.48427e+06	1.33358e+06	995510
>tr|O96198|O96198_PLAF7 Asparagine--tRNA ligase OS=Plasmodium falciparum (isolate 3D7) OX=36329 GN=PF3D7_0211800 PE=3 SV=1	70.497	0	1	26	46.4	610	8281400000	258790000	281	0	0	310877	643098	389789	0	273341	0	916820	1.45845e+06	0	0	190281	40432.9	182312	0	0	0	67608.3	143665	3.66211e+06	2.70198e+06	3.3565e+06	2.08641e+06	478998	487326	256187	211276	181645	292199	119993	89251.2	1.92693e+06	267955	0	0	0	0	0	0
>tr|Q8I5F9|Q8I5F9_PLAF7 Ubiquitin-activating enzyme E1 OS=Plasmodium falciparum (isolate 3D7) OX=36329 GN=PF3D7_1225800 PE=4 SV=1	131.78	0	1	58	67	1140	8756100000	126900000	213	49743.2	10638.4	130078	156174	418202	186926	0	24303.3	0	0	190429	61401.7	0	0	131570	0	64781.7	105378	72831.7	39407.5	5.0593e+06	4.62119e+06	2.35668e+06	659691	551614	479844	181931	270251	652516	640537	72949.2	202852	0	0	0	0	0	122289	77266.7	0
>tr|Q7KWJ2|Q7KWJ2_PLAF7 Merozoite surface protein 4 OS=Plasmodium falciparum (isolate 3D7) OX=36329 GN=PF3D7_0207000 PE=4 SV=1	30.548	3.9247e-58	1	9	21	272	630900000	57354000	41	0	0	0	0	0	0	0	0	0	0	0	0	0	0	177857	466394	1.73539e+06	8.98121e+06	586884	1.54354e+06	1.49242e+06	502353	292506	0	0	227774	0	0	0	0	0	0	0	0	0	0	0	0	0	0
>tr|A0A144A6N0|A0A144A6N0_PLAF7 Glucose-6-phosphate dehydrogenase-6-phosphogluconolactonase OS=Plasmodium falciparum (isolate 3D7) OX=36329 GN=PF3D7_1453800 PE=3 SV=1;>sp|Q8IKU0|GLUPH_PLAF7 Bifunctional glucose-6-phosphate 1-dehydrogenase/6-phosphogluconol	106.99	0	2	24	29.9	910	2522900000	45872000	92	0	0	214556	125951	0	0	66208.2	120998	0	0	474056	0	0	0	0	0	330941	0	0	384318	1.29898e+06	870723	334920	156015	44293.3	0	0	0	0	0	61627.1	0	0	0	0	0	0	0	0	0
>tr|Q8I6Z1|Q8I6Z1_PLAF7 Acyl-CoA synthetase OS=Plasmodium falciparum (isolate 3D7) OX=36329 GN=PF3D7_0731600 PE=4 SV=1	93.283	0	1	43	49.1	811	35493000000	865680000	1890	0	0	0	0	0	139665	0	0	89890.4	0	101503	0	0	0	23728.7	0	5.61656e+06	3.70413e+07	9.18227e+07	1.68396e+08	2.69701e+08	8.22881e+07	4.52161e+07	2.48547e+07	2.21975e+07	2.03138e+07	1.48438e+07	1.1939e+07	8.11536e+06	8.56395e+06	5.39867e+06	6.75712e+06	3.033e+06	1.27273e+06	1.1067e+06	1.72957e+06	1.46554e+06	2.85934e+06	2.25805e+06	2.28493e+06
>tr|C0H5A0|C0H5A0_PLAF7 Translational activator GCN1, putative OS=Plasmodium falciparum (isolate 3D7) OX=36329 GN=PF3D7_1305300 PE=4 SV=1	418.58	2.0112e-12	1	2	0.7	3525	53378000	252980	1	0	0	0	0	0	0	0	0	0	0	0	0	0	0	0	0	0	0	0	0	0	0	0	0	0	0	0	0	0	0	0	0	0	0	0	0	0	0	0	0
>tr|Q8IIU3|Q8IIU3_PLAF7 RuvB-like helicase OS=Plasmodium falciparum (isolate 3D7) OX=36329 GN=PF3D7_1106000 PE=3 SV=1	53.405	2.7489e-31	1	8	19.6	475	759610000	28134000	31	0	75567.2	0	0	0	0	0	0	0	0	0	0	79439.3	296876	121379	146533	0	0	0	0	0	0	0	0	0	0	0	0	0	0	0	0	0	0	0	0	0	0	0	0
>tr|Q8IL89|Q8IL89_PLAF7 Succinyl-CoA ligase, putative OS=Plasmodium falciparum (isolate 3D7) OX=36329 GN=PF3D7_1437700 PE=4 SV=1	111.28	2.4016e-113	1	25	28.8	973	2823600000	44118000	214	0	0	0	0	0	0	0	0	0	0	0	0	0	0	0	0	0	0	0	151010	617118	235234	203794	49885	0	0	0	0	0	95260.9	0	0	0	0	0	0	44117.7	0	0	0
>tr|A0A143ZWK2|A0A143ZWK2_PLAF7 Serine repeat antigen 5 OS=Plasmodium falciparum (isolate 3D7) OX=36329 GN=PF3D7_0207600 PE=3 SV=1;>sp|Q9TY95|SERA_PLAF7 Serine-repeat antigen protein OS=Plasmodium falciparum (isolate 3D7) OX=36329 GN=SERA PE=1 SV=1	111.77	0	2	72	68	997	51218000000	853630000	1575	0	27721.4	248219	0	0	34828.5	0	20240.8	111527	984642	437811	526735	1.78058e+06	1.78735e+06	538354	2.38864e+06	3.4747e+06	2.43531e+06	1.94027e+06	5.87699e+06	2.41838e+07	2.2535e+08	3.77704e+08	3.30708e+08	2.85934e+08	1.79317e+08	4.1452e+07	1.04272e+07	1.55602e+07	2.31541e+07	1.78555e+07	1.89603e+07	1.9717e+07	9.07518e+06	5.55751e+06	5.19771e+06	4.44415e+06	4.77357e+06	3.41724e+06	3.77132e+06
>tr|O97240|O97240_PLAF7 DNA-(apurinic or apyrimidinic site) lyase OS=Plasmodium falciparum (isolate 3D7) OX=36329 GN=PF3D7_0305600 PE=3 SV=2	72.442	8.6387e-08	1	3	8.3	617	125750000	3493100	15	0	0	0	0	0	0	0	0	0	0	0	46217.2	0	0	83604.5	76483.7	135750	113718	0	0	0	0	0	0	0	0	0	0	0	0	34032.7	0	0	0	0	0	0	0	0	0
>tr|Q8I5P8|Q8I5P8_PLAF7 Serpentine receptor, putative OS=Plasmodium falciparum (isolate 3D7) OX=36329 GN=PF3D7_1215900 PE=4 SV=1	76.856	0	1	10	23.4	655	7516800000	341670000	479	0	0	0	0	0	0	0	0	529348	0	0	0	0	0	535327	1.53179e+06	3.19967e+06	2.00323e+07	8.2559e+07	1.2031e+08	6.95639e+07	1.88471e+07	1.87688e+07	1.31475e+07	5.9844e+06	8.46691e+06	3.96699e+06	1.85275e+06	536767	1.08945e+06	183137	663691	0	0	0	0	0	0	0	0
>tr|Q8IB03|Q8IB03_PLAF7 Chaperone protein ClpB1 OS=Plasmodium falciparum (isolate 3D7) OX=36329 GN=PF3D7_0816600 PE=1 SV=1	122.51	0	1	52	53.4	1070	25069000000	417820000	1008	0	121443	235181	184704	36259.2	40090	798351	185201	7472.28	74198.9	0	0	21026	0	0	0	127369	340676	170682	168280	395556	1.39845e+06	5.70291e+06	1.23538e+07	1.60386e+07	1.97434e+07	1.57052e+07	6.63024e+06	3.06898e+06	1.56417e+06	364497	152925	90683	0	0	0	0	11933.7	0	134723
>tr|C0H4C0|C0H4C0_PLAF7 Serpentine receptor, putative OS=Plasmodium falciparum (isolate 3D7) OX=36329 GN=PF3D7_0422800 PE=4 SV=1	56.052	1.5631e-68	1	6	12.3	470	297710000	11908000	34	0	0	0	0	0	0	0	0	0	0	0	0	0	441579	0	0	0	1.02168e+06	2.72897e+06	2.56674e+06	4.49261e+06	1.36099e+06	717079	633341	0	331882	0	0	0	0	0	0	0	0	0	0	0	0	0	0
>tr|Q8IJR9|Q8IJR9_PLAF7 GMP synthase [glutamine-hydrolyzing] OS=Plasmodium falciparum (isolate 3D7) OX=36329 GN=PF3D7_1012600 PE=1 SV=1	63.931	0	1	26	55.9	555	6702900000	186190000	137	0	0	0	24824	0	0	229319	0	0	0	0	0	175592	323491	452785	114067	295860	181254	0	602176	5.96334e+06	2.90601e+06	4.08117e+06	1.91466e+06	497220	181222	49420.5	74233.9	0	0	0	0	0	0	0	0	0	0	0	0
>tr|C0H5H0|C0H5H0_PLAF7 Endoplasmic reticulum chaperone GRP170 OS=Plasmodium falciparum (isolate 3D7) OX=36329 GN=PF3D7_1344200 PE=4 SV=1	108.18	0	1	78	64.9	932	87338000000	1455600000	1879	28643.1	87276.6	8888.51	181561	0	89946.5	142364	0	123115	535856	1.21845e+06	475738	42354.6	112839	0	0	0	52948.6	209646	1.91931e+06	8.90554e+08	1.10257e+09	6.28716e+08	3.94149e+08	3.16983e+08	1.75053e+08	4.75781e+07	1.59613e+07	6.78707e+06	6.96348e+06	3.31322e+06	5.95181e+06	3.70085e+06	785684	499612	599181	618473	319914	300516	342454
>tr|A0A143ZZC7|A0A143ZZC7_PLAF7 S-antigen OS=Plasmodium falciparum (isolate 3D7) OX=36329 GN=PF3D7_1035200 PE=4 SV=1;>sp|Q03400|SANT_PLAF7 S-antigen protein OS=Plasmodium falciparum (isolate 3D7) OX=36329 GN=PF10_0343 PE=2 SV=2	62.946	1.0215e-38	2	1	2.2	585	138250000	4459700	4	0	0	0	0	0	0	0	0	0	0	0	0	0	0	0	0	0	0	0	0	0	0	1.75243e+06	95646.1	0	0	0	0	0	0	0	0	0	0	0	0	0	0	0	0
>tr|Q8I1R6|Q8I1R6_PLAF7 Bifunctional dihydrofolate reductase-thymidylate synthase OS=Plasmodium falciparum (isolate 3D7) OX=36329 GN=PF3D7_0417200 PE=3 SV=1	71.736	0	1	28	47.5	608	4206500000	110700000	115	0	0	0	49752.7	0	211223	867379	60135	0	0	0	0	708920	0	0	0	0	0	0	0	1.04356e+06	5.35856e+06	5.9298e+06	1.74418e+06	479305	41739.8	128226	0	0	0	114247	0	0	0	0	0	296305	0	0	0
>tr|Q8I377|Q8I377_PLAF7 ATP-dependent protease ATPase subunit ClpY OS=Plasmodium falciparum (isolate 3D7) OX=36329 GN=PF3D7_0907400 PE=4 SV=1	106.46	3.2285e-169	1	19	28.4	922	1880700000	29853000	87	0	0	0	0	0	0	423822	1.42565e+06	0	187508	151930	174047	359725	320771	124078	0	0	0	0	31135.3	84870.1	219234	161571	34814.7	117294	240885	86926.3	92211.1	66106.6	55265.1	91582.5	197244	5.52555e+06	3.36793e+06	2.76124e+06	812743	469072	216271	136099	66476
>tr|Q8IL86|Q8IL86_PLAF7 Translocation protein SEC62, putative OS=Plasmodium falciparum (isolate 3D7) OX=36329 GN=PF3D7_1438100 PE=4 SV=2	43.937	0	1	22	53.8	377	24407000000	1061200000	1277	0	0	0	165476	181973	0	0	0	0	296844	265531	9.85139e+06	3.15998e+07	3.0931e+07	3.64455e+07	2.77574e+07	2.20609e+07	1.64777e+07	8.79242e+06	9.23793e+06	1.57888e+07	8.56818e+06	6.42579e+06	1.07739e+07	8.90068e+06	1.70788e+07	1.25549e+07	1.24131e+07	9.32725e+06	8.26225e+06	8.78543e+06	1.25072e+07	1.33676e+07	7.44434e+06	9.69488e+06	8.67178e+06	6.96009e+06	2.53944e+06	3.45438e+06	2.16927e+06
>tr|Q8IDN6|Q8IDN6_PLAF7 Protein transport protein SEC61 subunit alpha OS=Plasmodium falciparum (isolate 3D7) OX=36329 GN=PF3D7_1346100 PE=3 SV=1	52.223	0	1	13	25.6	472	34366000000	1909200000	738	0	0	258166	156766	0	0	0	0	391937	962292	212525	979435	1.14543e+06	779726	6.83638e+06	8.07346e+06	9.94325e+06	1.48047e+07	1.29115e+07	1.9427e+07	4.05144e+07	1.59423e+07	8.38828e+06	7.34973e+06	6.40166e+06	1.16882e+07	8.30256e+06	5.82546e+06	4.67114e+06	3.03818e+06	4.80246e+06	3.25946e+06	2.90738e+06	3.27417e+06	1.25316e+06	1.68809e+06	509972	1.54586e+06	1.80492e+06	642886
>tr|C0H4W6|C0H4W6_PLAF7 Protein transport protein Sec61 subunit beta OS=Plasmodium falciparum (isolate 3D7) OX=36329 GN=PF3D7_0821800 PE=3 SV=1	8.6298	5.7876e-08	1	2	27.5	80	4938300000	987670000	78	0	274833	251912	0	0	0	0	0	0	0	0	0	0	0	1.42237e+06	2.29901e+06	3.849e+06	4.30319e+06	4.32954e+06	6.40251e+06	5.18851e+06	2.68621e+06	0	1.0759e+06	1.12077e+06	2.40356e+06	0	655204	401355	0	384752	0	829367	427166	0	291395	0	0	163550	0
>tr|Q8I202|Q8I202_PLAF7 Uncharacterized protein OS=Plasmodium falciparum (isolate 3D7) OX=36329 GN=PF3D7_0402400 PE=4 SV=1	31.019	4.2046e-26	1	7	27.2	254	1036800000	79757000	89	0	0	0	0	0	0	0	0	0	0	0	0	0	0	0	0	0	0	0	0	0	0	0	0	0	0	0	681215	0	509030	607986	952958	0	0	0	0	385006	0	0	0
>tr|Q8I6T2|Q8I6T2_PLAF7 Isocitrate dehydrogenase [NADP] OS=Plasmodium falciparum (isolate 3D7) OX=36329 GN=PF3D7_1345700 PE=3 SV=1	53.593	0	1	26	55.1	468	10075000000	314840000	811	0	0	0	0	0	523137	272177	0	0	0	890491	1.76449e+06	1.86608e+06	364455	1.06977e+06	351428	247351	459241	5.86419e+06	2.08662e+07	3.73291e+07	1.72079e+07	1.4066e+07	6.96591e+06	5.43963e+06	6.90506e+06	3.37671e+06	4.77791e+06	2.95003e+06	6.22483e+06	3.51079e+06	5.92863e+06	9.76948e+06	8.59516e+06	4.23927e+06	5.25793e+06	5.20216e+06	7.01999e+06	3.00188e+06	3.00802e+06
>tr|C6KT71|C6KT71_PLAF7 Superoxide dismutase [Fe] OS=Plasmodium falciparum (isolate 3D7) OX=36329 GN=PF3D7_0623500 PE=4 SV=1	31.292	1.2681e-245	1	9	43.6	266	1131600000	66562000	69	0	0	0	0	0	0	0	0	0	0	0	0	647426	3.929e+06	2.42779e+06	1.50248e+06	2.18556e+06	936439	2.46843e+06	575953	841230	242197	539190	476490	1.73063e+06	1.36734e+06	1.09844e+06	1.3594e+06	528629	1.5101e+06	6.63405e+06	7.1893e+07	2.93067e+07	1.05129e+07	5.95647e+06	8.88999e+06	6.04525e+06	2.94072e+06	2.49605e+06	1.92683e+06
>tr|Q8IB60|Q8IB60_PLAF7 Protein transport protein SEC23 OS=Plasmodium falciparum (isolate 3D7) OX=36329 GN=pfsec23 PE=2 SV=1	86.168	0	1	25	42.4	759	4732000000	115410000	158	0	0	0	0	0	0	0	0	0	0	0	0	0	0	0	0	0	0	0	786287	9.10396e+06	968356	584186	525126	763207	498247	0	330412	240547	429769	0	378815	170291	475992	0	54424.8	0	0	0	0
>tr|Q8I2F2|Q8I2F2_PLAF7 PRESAN domain-containing protein OS=Plasmodium falciparum (isolate 3D7) OX=36329 GN=PF3D7_0936800 PE=1 SV=1	45.5	0	1	14	33.4	383	5286600000	251740000	420	0	0	0	0	0	0	42501.7	1.80513e+06	3.55925e+06	6.2533e+06	1.22522e+06	1.10045e+06	1.62841e+06	626621	53991	0	0	0	0	0	55214.3	0	0	0	485506	0	0	2.33784e+06	0	0	1.62047e+06	0	585054	0	0	269394	0	0	0	153200
>tr|Q8I395|Q8I395_PLAF7 High molecular weight rhoptry protein 3 OS=Plasmodium falciparum (isolate 3D7) OX=36329 GN=PF3D7_0905400 PE=4 SV=1	104.85	0	1	57	62.4	897	93869000000	1676200000	4863	0	0	48105.1	82418.2	0	0	20554	62736.2	903465	712137	1.02265e+06	2.48473e+06	6.74644e+06	1.5084e+07	3.04157e+07	1.83868e+07	5.45074e+06	658199	326030	445589	1.97921e+06	2.94072e+06	9.15497e+06	1.08702e+07	1.75571e+07	1.9263e+07	1.68354e+07	1.10881e+07	5.28893e+06	5.61413e+06	2.87151e+06	3.86995e+06	2.57298e+06	2.25583e+06	1.24395e+07	2.92262e+07	7.99568e+07	1.62968e+08	2.0262e+08	2.07149e+08
>tr|Q8IKQ7|Q8IKQ7_PLAF7 MA3 domain-containing protein, putative OS=Plasmodium falciparum (isolate 3D7) OX=36329 GN=PF3D7_1457300 PE=4 SV=1	75.986	0	2	27	43	639	6228300000	194630000	206	0	0	0	0	0	0	0	0	0	0	134850	0	156682	1.30565e+06	4.69548e+06	1.39845e+06	704200	1.10299e+06	1.65666e+06	1.19146e+06	1.54396e+06	1.1848e+06	1.02146e+06	510311	558407	306051	128649	85118.8	55253.4	0	0	261203	0	0	0	0	0	0	0	0
>tr|Q8IIQ7|Q8IIQ7_PLAF7 RNA-binding protein, putative OS=Plasmodium falciparum (isolate 3D7) OX=36329 GN=PF3D7_1110400 PE=4 SV=1	173.92	1.7702e-254	1	5	4	1483	1009800000	12467000	52	0	152629	189466	0	61088.5	62513.9	72569.3	40239.2	265404	93906.4	233869	0	0	0	0	0	0	0	0	0	0	0	0	0	321850	238546	168079	107971	0	0	0	0	0	0	0	0	0	0	0	0
>tr|Q9U0K0|Q9U0K0_PLAF7 Sporozoite invasion-associated protein 1 OS=Plasmodium falciparum (isolate 3D7) OX=36329 GN=PF3D7_0408600 PE=4 SV=1	112.93	0	1	31	39.6	984	9521600000	190430000	288	0	0	0	0	0	0	77139.8	162894	111093	128152	83042.6	0	0	0	0	0	95829.2	0	0	0	0	0	0	0	0	0	0	0	0	0	0	0	0	0	673374	0	0	0	0	0
>tr|Q8II69|Q8II69_PLAF7 rRNA (Cytosine-C(5))-methyltransferase, putative OS=Plasmodium falciparum (isolate 3D7) OX=36329 GN=PF3D7_1129400 PE=3 SV=1	74.368	1.0802e-09	1	3	7.3	634	80957000	3238300	8	0	0	0	0	0	0	0	0	0	0	0	0	0	0	0	0	0	0	0	0	207741	0	153285	0	0	0	0	0	0	0	0	0	0	0	0	0	0	0	0	0
>tr|Q8I1U8|Q8I1U8_PLAF7 Ubiquitin carboxyl-terminal hydrolase OS=Plasmodium falciparum (isolate 3D7) OX=36329 GN=PF3D7_0413900 PE=3 SV=1	98.47	1.4051e-256	1	24	37	853	2721100000	54422000	87	0	0	46890.2	0	0	117866	1.82238e+06	716983	176788	0	173603	0	0	0	0	0	2.24006e+06	701078	36849.7	0	0	0	0	0	977700	156978	88922.1	94841.8	0	0	0	131856	75542.9	0	0	0	106014	0	0	114289
>tr|Q8I2U6|Q8I2U6_PLAF7 CRAL/TRIO domain-containing protein, putative OS=Plasmodium falciparum (isolate 3D7) OX=36329 GN=PF3D7_0920700 PE=4 SV=1	70.602	1.2662e-15	1	5	10.5	593	168340000	4549700	8	0	0	0	0	0	0	0	0	0	0	0	0	0	0	0	0	226239	0	0	0	0	0	0	0	0	0	0	0	0	0	352550	0	0	0	0	0	0	0	0	0
>sp|Q8I3W2|RPIA_PLAF7 Ribose-5-phosphate isomerase OS=Plasmodium falciparum (isolate 3D7) OX=36329 GN=PF3D7_0514600 PE=1 SV=1	26.204	2.5524e-06	1	2	8.9	236	115660000	8896800	4	0	0	0	0	0	0	0	0	0	0	0	0	0	0	0	0	0	0	0	0	0	0	0	0	0	0	0	0	0	0	0	0	0	0	0	0	0	0	0	0
>tr|Q8I384|Q8I384_PLAF7 Arginase OS=Plasmodium falciparum (isolate 3D7) OX=36329 GN=PF3D7_0906500 PE=1 SV=1	46.493	2.0675e-21	1	3	12.4	411	129270000	5620600	6	0	124617	0	0	0	0	0	0	0	0	0	0	0	0	0	0	0	0	0	0	0	0	0	0	0	0	0	0	0	0	0	0	0	0	0	0	0	0	0	0
>tr|C0H579|C0H579_PLAF7 PUB domain-containing protein, putative OS=Plasmodium falciparum (isolate 3D7) OX=36329 GN=PF3D7_0931400 PE=4 SV=1	37.16	8.2911e-33	1	7	21.6	310	775460000	43081000	50	0	0	0	280780	0	0	3.49618e+06	0	313416	2.46727e+06	3.22305e+06	3.32528e+06	3.89905e+06	876406	0	0	0	0	0	0	0	0	0	0	825314	0	0	989943	0	234694	0	0	0	0	0	0	0	0	0	0
>tr|O77321|O77321_PLAF7 DNA polymerase delta small subunit, putative OS=Plasmodium falciparum (isolate 3D7) OX=36329 GN=PF3D7_0308000 PE=4 SV=1	57.721	3.1299e-109	1	8	20.5	498	757490000	31562000	28	0	0	0	0	0	0	0	0	0	0	0	0	300199	208440	142607	105717	0	0	0	0	0	0	0	0	0	0	0	0	0	0	0	0	0	0	0	0	0	0	0	0
>tr|Q8I3T4|Q8I3T4_PLAF7 FACT complex subunit SPT16, putative OS=Plasmodium falciparum (isolate 3D7) OX=36329 GN=PF3D7_0517400 PE=4 SV=1	132.68	0	1	26	26.2	1141	3008400000	48523000	125	0	0	50989.8	0	0	0	0	97359.4	0	0	0	0	0	0	39526	154555	525666	225932	427769	261256	153581	98973.2	0	0	0	0	0	0	0	142798	51371.8	44410.8	0	0	0	108617	0	74937.6	0	0
>tr|Q8IIS9|Q8IIS9_PLAF7 Polyadenylate-binding protein-interacting protein 1, putative OS=Plasmodium falciparum (isolate 3D7) OX=36329 GN=PF3D7_1107300 PE=4 SV=1	381.87	5.569e-119	1	18	6.4	3334	1281400000	7861200	73	0	0	0	0	83554.8	46929.4	0	0	8711.99	60355.2	55025.9	34637	0	0	32308.9	0	6370.34	0	0	0	0	0	0	0	0	12781.3	0	0	0	32566	0	0	0	0	0	0	0	0	0	0
>tr|Q8IKB2|Q8IKB2_PLAF7 Protein disulfide-isomerase OS=Plasmodium falciparum (isolate 3D7) OX=36329 GN=PF3D7_1472600 PE=4 SV=1	66.517	0	1	22	43.9	553	3026100000	89003000	156	0	52800.4	278209	0	0	0	0	69009.4	0	0	22300.1	892883	1.16776e+08	5.13496e+07	1.76365e+07	2.54991e+06	174375	54750.8	0	90457.6	155835	92287.3	1.00037e+06	0	0	483707	0	0	78723.9	0	0	0	0	45616.1	0	230578	0	0	0	0
>tr|Q8IIJ6|Q8IIJ6_PLAF7 Ubiquitin carboxyl-terminal hydrolase UCH54 OS=Plasmodium falciparum (isolate 3D7) OX=36329 GN=PF3D7_1117100 PE=4 SV=1	54.46	0	1	15	44.1	465	2813100000	122310000	103	0	0	0	0	0	0	0	52543.3	123273	0	0	0	1.77698e+06	168354	0	1.02113e+06	355058	157486	0	0	0	0	0	0	0	0	0	187974	0	0	0	0	0	0	0	0	0	0	0	0
>tr|Q8I570|Q8I570_PLAF7 V-type K+-independent H+-translocating inorganic pyrophosphatase OS=Plasmodium falciparum (isolate 3D7) OX=36329 GN=PF3D7_1235200 PE=3 SV=2	117.1	2.8316e-16	1	7	6.7	1057	744290000	21265000	28	343280	51808.9	0	0	63823	0	0	0	0	0	0	0	0	0	0	0	0	86800.3	0	58815.4	60358.3	241129	137485	71725.8	56143.4	82046.8	0	0	0	0	0	0	61567.9	0	0	0	0	0	36795.8	0
>tr|C6KSX2|C6KSX2_PLAF7 Nucleolar GTP-binding protein 1 OS=Plasmodium falciparum (isolate 3D7) OX=36329 GN=PF3D7_0612900 PE=3 SV=1	79.533	1.165e-05	1	2	3.8	686	1902800000	46409000	2	0	0	0	0	0	0	0	0	0	72214.7	53813.2	0	0	0	0	0	0	0	0	0	0	0	0	0	48641.6	0	0	0	0	0	0	0	0	0	0	0	0	0	0	0
>tr|Q8IL38|Q8IL38_PLAF7 U6 snRNA-associated Sm-like protein LSm5 OS=Plasmodium falciparum (isolate 3D7) OX=36329 GN=LSM5 PE=3 SV=1	11.37	1.3109e-82	1	1	24.8	101	42838000	8567700	2	0	0	0	0	0	0	0	0	0	0	0	0	0	0	0	0	0	0	0	0	0	0	0	0	0	0	0	0	0	0	0	0	0	0	0	0	0	0	0	0
>tr|Q8IDK2|Q8IDK2_PLAF7 Peptidase, putative OS=Plasmodium falciparum (isolate 3D7) OX=36329 GN=PF3D7_1349700 PE=4 SV=1	29.566	3.7181e-07	1	2	8.6	255	105750000	8812400	9	0	0	0	0	0	0	0	0	0	0	548947	750540	1.18342e+06	2.76272e+06	1.21982e+06	2.248e+06	729777	872014	937032	1.33919e+06	0	0	0	0	0	0	0	0	0	0	0	0	0	0	0	0	0	0	0	0
>tr|Q9U0J0|Q9U0J0_PLAF7 Replication protein A1, large subunit OS=Plasmodium falciparum (isolate 3D7) OX=36329 GN=PF3D7_0409600 PE=4 SV=1	134.2	1.7763e-150	1	6	7.9	1145	454730000	6787000	15	0	0	0	0	0	0	0	0	0	0	0	0	0	0	0	0	43464.7	0	103574	0	0	0	84479.6	0	0	0	10333.8	0	0	0	0	0	0	0	0	0	0	0	0	0
>tr|Q8I5S1|Q8I5S1_PLAF7 Kelch domain-containing protein, putative OS=Plasmodium falciparum (isolate 3D7) OX=36329 GN=PF3D7_1213400 PE=4 SV=1	66.005	0	1	23	49.3	576	4705400000	117630000	161	0	0	0	67251.6	0	0	0	0	548524	0	0	0	0	0	0	0	0	0	0	0	0	0	0	0	0	0	0	0	0	0	0	0	0	0	0	0	0	0	0	0
>tr|C6KTA3|C6KTA3_PLAF7 ATPase OS=Plasmodium falciparum (isolate 3D7) OX=36329 GN=PF3D7_0626700 PE=4 SV=1	43.649	0	1	21	53.8	372	8532400000	304730000	130	0	0	0	0	0	0	0	0	0	0	0	0	2.52251e+06	1.42607e+07	1.66566e+07	1.4756e+06	0	183878	16549.7	17377.2	0	0	0	0	790880	0	43433	169211	182577	0	468627	3.87567e+06	0	16320	0	0	0	244187	0	0
>tr|A0A143ZZM5|A0A143ZZM5_PLAF7 Uncharacterized protein OS=Plasmodium falciparum (isolate 3D7) OX=36329 GN=PF3D7_1206300 PE=4 SV=1	330.87	1.6603e-05	1	3	1.2	2760	1163200000	8022200	3	0	0	0	0	0	0	0	0	0	0	0	0	0	0	0	0	0	0	0	0	0	0	0	0	0	0	0	0	0	0	0	0	0	0	0	0	0	0	0	0
>tr|C6S3B4|C6S3B4_PLAF7 DUF89 domain-containing protein OS=Plasmodium falciparum (isolate 3D7) OX=36329 GN=PF3D7_0209400 PE=4 SV=1	54.468	1.5494e-65	1	15	30.7	450	1525400000	44866000	38	0	86748.5	159169	54816.4	0	0	0	0	0	320125	614081	538428	150724	1.15273e+06	1.34819e+06	159274	114681	122765	125062	150872	313109	0	0	138321	0	0	130448	0	111601	66499.2	0	0	0	0	0	0	0	0	0	0
>tr|Q8I628|Q8I628_PLAF7 Uncharacterized protein OS=Plasmodium falciparum (isolate 3D7) OX=36329 GN=PF3D7_1201700 PE=4 SV=2	29.671	7.6516e-36	1	3	12.6	247	100520000	8376900	6	0	0	0	0	0	0	0	0	0	0	0	402593	0	0	0	0	0	0	0	0	0	172280	0	0	0	0	0	0	0	0	0	0	0	0	0	0	0	0	0	0
>tr|Q8I4S1|Q8I4S1_PLAF7 Thymidylate kinase OS=Plasmodium falciparum (isolate 3D7) OX=36329 GN=PF3D7_1251300 PE=1 SV=1	24.691	2.2096e-138	1	10	55.7	210	1540700000	96294000	36	0	0	0	0	139327	339205	0	0	205445	634420	0	584927	2.03784e+06	5.39634e+06	1.24765e+06	0	0	0	0	0	0	0	0	0	0	0	0	0	0	0	0	0	129697	0	0	0	0	0	89079.8	0
>tr|Q8IL80|Q8IL80_PLAF7 Thioredoxin peroxidase 1 OS=Plasmodium falciparum (isolate 3D7) OX=36329 GN=PF3D7_1438900 PE=4 SV=1	21.807	0	1	12	72.8	195	6337400000	452670000	365	0	0	0	0	0	0	0	0	330337	2.10133e+06	4.47462e+06	1.07421e+06	1.28723e+06	0	0	0	0	0	0	0	0	0	0	0	1.11061e+06	719364	98389	605530	0	0	842638	1.03676e+07	2.0518e+07	1.88185e+07	1.49994e+07	1.92852e+07	4.1471e+06	2.25086e+06	95224.9	1.45464e+06
>tr|A0A5K1K9F7|A0A5K1K9F7_PLAF7 Uncharacterized protein OS=Plasmodium falciparum (isolate 3D7) OX=36329 GN=PF3D7_1347400 PE=4 SV=1	16.847	1.8009e-20	1	2	17.3	139	530540000	106110000	8	113358	0	0	0	0	0	0	0	0	0	0	0	0	0	0	0	0	0	0	0	0	0	0	0	0	0	0	0	0	0	0	0	0	0	0	0	0	0	0	0
>tr|Q8IEI6|Q8IEI6_PLAF7 EMP1-trafficking protein OS=Plasmodium falciparum (isolate 3D7) OX=36329 GN=PF3D7_1302000 PE=4 SV=1	36.532	0	1	8	25	312	2254800000	161050000	150	0	0	0	0	0	0	0	739852	1.39919e+06	3.01278e+06	9.74716e+06	7.0348e+06	2.93881e+06	4.50267e+06	4.60214e+06	4.39102e+06	329089	71064.5	3.27015e+06	8.79623e+06	3.19723e+06	1.80513e+06	420107	268240	741291	1.17114e+06	127453	677659	385799	452415	0	0	1.57613e+06	0	0	0	128258	306517	0	0
>tr|Q8IL56|Q8IL56_PLAF7 FACT complex subunit SSRP1 OS=Plasmodium falciparum (isolate 3D7) OX=36329 GN=PF3D7_1441400 PE=3 SV=1	58.786	1.3687e-15	1	5	13	506	136340000	4010100	20	0	0	0	0	63323.5	0	0	0	0	0	0	0	0	0	0	88786.6	0	140745	104446	100089	0	0	0	0	0	0	0	0	0	0	0	0	0	0	0	0	0	0	0	102981
>tr|Q8IAR7|Q8IAR7_PLAF7 Tyrosine--tRNA ligase OS=Plasmodium falciparum (isolate 3D7) OX=36329 GN=PF3D7_0807900 PE=1 SV=1	43.453	0	1	16	54.4	373	2651900000	106080000	164	0	0	0	0	0	0	44745.2	0	289077	7.30338e+06	1.34332e+07	1.29686e+07	1.24914e+07	7.25693e+06	1.5175e+06	1.20321e+06	892671	600514	602610	1.03658e+06	923920	124310	628145	89030	97850.4	115263	201741	48804.6	0	70027.4	0	600366	0	0	0	0	0	250452	0	0
>tr|Q8IM75|Q8IM75_PLAF7 Epoxide hydrolase 2 OS=Plasmodium falciparum (isolate 3D7) OX=36329 GN=PF3D7_1401300 PE=4 SV=1	55.198	1.3197e-153	1	10	26.2	473	889160000	34199000	135	0	0	0	0	0	0	0	505961	861792	923497	921751	200990	0	868956	363217	1.20501e+06	434869	256610	890364	534364	874586	608271	696380	338158	0	148110	99014.5	0	0	0	0	0	0	0	0	0	0	0	0	0
>tr|Q8IIF7|Q8IIF7_PLAF7 Palmitoyltransferase OS=Plasmodium falciparum (isolate 3D7) OX=36329 GN=PF3D7_1121000 PE=3 SV=2	34.779	3.7942e-31	1	5	16.7	293	1647300000	149750000	50	0	0	0	0	0	0	0	0	0	1.89455e+06	5.63106e+06	1.06818e+07	3.39883e+06	5.29676e+06	1.70386e+06	4.31684e+06	929688	792594	504258	1.55348e+06	804933	392604	873432	0	0	0	169793	0	0	196175	148597	116099	438690	675733	491485	208228	40093.2	0	0	0
>tr|Q8IJ22|Q8IJ22_PLAF7 Esterase, putative OS=Plasmodium falciparum (isolate 3D7) OX=36329 GN=PF3D7_1038900 PE=4 SV=1	41.77	7.0883e-214	1	16	49	359	5843300000	265600000	172	0	0	0	0	926143	0	1.04704e+06	7.95345e+06	7.77303e+06	7.56117e+06	6.02557e+06	4.1453e+06	7.0093e+06	2.0063e+06	2.13869e+06	1.42364e+06	1.01701e+06	383217	62067.4	352306	733619	181116	344317	0	774160	613880	0	0	0	0	0	178301	1.03385e+06	0	0	0	3.8509e+06	0	0	0
>tr|Q8IDB7|Q8IDB7_PLAF7 CUGBP Elav-like family member 1 OS=Plasmodium falciparum (isolate 3D7) OX=36329 GN=PF3D7_1359400 PE=4 SV=1	57.114	1.6513e-244	1	12	34.8	509	3887900000	144000000	83	0	0	0	0	556302	844236	165465	275436	1.56555e+06	1.23866e+06	197339	0	171328	336613	536841	235097	1.16543e+06	0	0	0	0	0	0	175021	0	0	0	67158.5	91310.5	0	0	0	0	347153	297649	264547	0	0	0	0
>tr|Q8II87|Q8II87_PLAF7 CRAL/TRIO domain-containing protein, putative OS=Plasmodium falciparum (isolate 3D7) OX=36329 GN=PF3D7_1127600 PE=4 SV=2	34.966	2.386e-235	1	13	43.1	297	3144900000	149760000	136	0	0	0	0	0	0	37354.5	2.74833e+06	8.59167e+06	1.72693e+07	1.08289e+07	8.48257e+06	1.43454e+07	6.44537e+06	4.30859e+06	4.54722e+06	4.76278e+06	2.41086e+06	2.28885e+06	2.32472e+06	3.82466e+06	1.90312e+06	2.05318e+06	1.61412e+06	1.03472e+06	0	0	92358.2	416985	325205	0	0	0	0	0	0	0	0	0	0
>tr|Q8I3Q7|Q8I3Q7_PLAF7 U6 snRNA-associated Sm-like protein LSm2 OS=Plasmodium falciparum (isolate 3D7) OX=36329 GN=PF3D7_0520300 PE=3 SV=1	12.056	1.9062e-125	1	5	62.1	103	658850000	94121000	22	0	0	0	0	0	0	1.10532e+07	0	0	0	6.11943e+06	0	6.873e+06	4.09927e+06	0	0	0	0	0	0	0	0	0	0	0	0	0	0	0	0	0	0	0	0	0	0	0	0	0	0
>tr|Q8IE05|Q8IE05_PLAF7 Trafficking protein particle complex subunit 2, putative OS=Plasmodium falciparum (isolate 3D7) OX=36329 GN=PF3D7_1332300 PE=4 SV=1	18.565	1.2148e-33	1	3	35	163	257190000	28577000	9	0	0	1.1685e+06	407091	0	0	0	0	0	0	0	0	0	2.31361e+06	0	0	0	0	0	877517	0	0	0	0	0	0	0	0	0	0	0	0	0	0	0	0	0	0	0	0
>tr|Q8IJW4|Q8IJW4_PLAF7 Eukaryotic translation initiation factor 3 subunit D OS=Plasmodium falciparum (isolate 3D7) OX=36329 GN=PF3D7_1007900 PE=3 SV=1	63.109	4.0591e-211	1	20	44.4	543	4113200000	111170000	188	0	241573	0	0	416594	0	89139	1.16173e+06	1.51274e+06	2.1734e+06	2.7296e+06	3.68868e+06	4.81961e+06	3.83238e+06	3.8091e+06	3.53269e+06	2.924e+06	1.50809e+06	1.09527e+06	859358	1.06924e+06	548873	0	376296	0	0	245869	41559.9	371672	193688	141147	161687	0	0	0	0	0	400424	227340	229329
>tr|Q8IIT3|Q8IIT3_PLAF7 U6 snRNA-associated Sm-like protein LSm4 OS=Plasmodium falciparum (isolate 3D7) OX=36329 GN=LSM4 PE=3 SV=2	14.202	8.0076e-118	1	2	24.6	126	107440000	15349000	12	0	0	0	0	0	0	0	0	0	0	871072	0	0	0	0	0	0	0	0	0	0	0	0	0	0	0	0	0	0	0	0	0	0	0	0	0	0	0	0	0
>tr|Q8IJC9|Q8IJC9_PLAF7 DNA-directed RNA polymerase II subunit RPB7, putative OS=Plasmodium falciparum (isolate 3D7) OX=36329 GN=PF3D7_1027400 PE=4 SV=1	20.34	7.442e-39	1	7	57.1	177	682860000	52528000	21	0	0	0	0	0	0	0	0	0	193191	239224	695279	1.7518e+06	873072	232377	0	0	0	0	0	0	0	0	0	0	0	0	0	0	0	0	0	0	0	0	0	0	0	0	0
>tr|Q8I0V2|Q8I0V2_PLAF7 ATP synthase subunit beta OS=Plasmodium falciparum (isolate 3D7) OX=36329 GN=PF3D7_1235700 PE=3 SV=1	58.393	0	1	39	82.1	535	199100000000	6422500000	1741	0	0	122395	731026	76788.4	0	73588.3	924121	4.33081e+06	1.44925e+07	4.36182e+06	1.57338e+07	5.79604e+07	1.75624e+08	4.01387e+07	7.56942e+06	2.19625e+06	692877	229837	147380	103598	504438	0	0	0	0	0	0	68950.1	0	0	0	0	369026	0	0	0	2.35255e+06	1.52682e+07	9.27349e+06
>tr|Q8IL22|Q8IL22_PLAF7 Histidine--tRNA ligase, putative OS=Plasmodium falciparum (isolate 3D7) OX=36329 GN=PF3D7_1445100 PE=4 SV=1	133.67	0	1	40	36.7	1132	3715800000	44236000	133	0	0	0	0	33788.3	81202.3	657066	173518	182460	928503	343788	469008	111210	402604	0	38674.1	57194.2	261277	0	244769	512290	0	0	0	0	0	0	0	162301	0	343883	49536.9	0	1.23464e+06	5.22703e+06	0	0	0	0	209075
>tr|O97244|O97244_PLAF7 Activator of Hsp90 ATPase OS=Plasmodium falciparum (isolate 3D7) OX=36329 GN=PF3D7_0306200 PE=4 SV=3	41.59	3.4479e-283	1	13	45.6	349	3132800000	136210000	88	0	0	0	391207	108522	0	0	62818.7	4.54531e+06	6.76083e+06	2.31361e+06	2.10514e+06	1.4374e+07	1.82746e+06	145919	0	133909	0	0	0	0	0	0	0	0	2.26197e+06	0	0	0	0	0	1.14056e+06	1.38247e+06	0	0	0	548735	576874	264505	257933
>tr|C6S3G6|C6S3G6_PLAF7 Protein YIPF OS=Plasmodium falciparum (isolate 3D7) OX=36329 GN=PF3D7_1146900 PE=3 SV=1	21.802	3.7088e-104	1	1	11.4	185	369270000	73855000	9	0	0	0	0	0	0	0	0	0	0	0	0	0	0	0	0	0	0	0	0	0	0	3.74646e+07	0	0	0	0	0	0	0	0	0	0	0	0	0	0	0	0	0
>tr|Q8I2U8|Q8I2U8_PLAF7 ADP-ribosylation factor, putative OS=Plasmodium falciparum (isolate 3D7) OX=36329 GN=PF3D7_0920500 PE=4 SV=1	22.115	9.4844e-42	1	6	35.6	191	1373000000	105620000	62	0	0	0	0	0	0	443124	0	0	810986	0	0	0	0	0	0	0	0	0	0	0	0	0	0	0	0	0	0	0	0	0	0	0	0	0	0	0	0	263309	0
>tr|Q8IK17|Q8IK17_PLAF7 Uncharacterized protein OS=Plasmodium falciparum (isolate 3D7) OX=36329 GN=PF3D7_1001900 PE=4 SV=1	32.138	0	1	8	38.4	276	3877500000	204080000	178	0	324083	1.42565e+07	2.47446e+07	5.98091e+06	5.19126e+06	4.64415e+06	3.83196e+06	6.14144e+06	2.19403e+07	2.98157e+07	3.48105e+07	3.44147e+07	2.01265e+07	2.61997e+07	1.3011e+07	7.80594e+06	1.62872e+06	3.02644e+06	5.75794e+06	6.06409e+06	1.73772e+06	651955	0	1.51137e+06	2.76135e+06	587657	72749.2	67789.2	0	640092	0	0	360434	0	0	420044	0	0	121210
>tr|Q8IBC0|Q8IBC0_PLAF7 Uncharacterized protein OS=Plasmodium falciparum (isolate 3D7) OX=36329 GN=PF3D7_0828900 PE=4 SV=1	21.074	1.5835e-20	1	5	25.4	185	208950000	23217000	11	0	0	553995	0	0	0	0	0	0	0	0	0	0	0	0	0	0	0	0	0	0	0	0	0	0	0	0	0	0	0	0	0	0	0	0	0	0	0	0	0
>tr|Q8IBW3|Q8IBW3_PLAF7 GPCR-like receptor SR25 OS=Plasmodium falciparum (isolate 3D7) OX=36329 GN=PF3D7_0713400 PE=4 SV=1	43.095	3.6471e-15	1	3	9	357	747630000	49842000	98	0	0	0	0	0	0	0	0	0	0	0	0	2.87987e+06	7.21788e+06	2.6878e+06	920301	0	750296	451145	0	640293	1.63624e+06	1.02143e+06	930227	686115	1.17591e+06	0	0	0	413197	0	0	0	0	0	694485	1.0704e+06	0	0	0
>tr|Q8I3V0|Q8I3V0_PLAF7 BolA-like protein, putative OS=Plasmodium falciparum (isolate 3D7) OX=36329 GN=PF3D7_0515800 PE=1 SV=1	9.5981	3.3582e-20	1	2	26.2	84	251570000	41928000	10	0	0	0	0	0	0	0	0	0	0	0	0	0	0	0	0	0	0	0	0	0	0	0	0	0	0	0	0	0	0	0	0	0	0	0	0	0	0	0	0
>tr|Q8IHM0|Q8IHM0_PLAF7 Erythrocyte membrane protein 1, PfEMP1 OS=Plasmodium falciparum (isolate 3D7) OX=36329 GN=PF3D7_1150400 PE=1 SV=1	359.21	9.6987e-08	1	3	1.4	3119	2590600000	13780000	16	0	0	2247.26	0	0	39208.5	0	51249.1	26239.9	41975.8	0	0	0	0	0	0	0	0	0	0	0	0	105555	430742	593456	272008	0	76120.7	57317	0	0	0	0	0	0	0	0	0	0	0
>tr|C6KSX9|C6KSX9_PLAF7 Syntaxin-binding protein, putative OS=Plasmodium falciparum (isolate 3D7) OX=36329 GN=PF3D7_0613700 PE=3 SV=1	82.767	0	1	22	37.4	703	2902700000	74428000	243	0	0	59321.3	38182	0	0	0	0	1.01712e+06	0	0	0	79755.7	0	3.86424e+06	1.25506e+07	7.1784e+06	2.96167e+06	906460	655447	702348	1.80767e+06	2.09932e+06	1.6337e+06	2.01096e+06	348222	361206	182524	117771	769059	374466	661458	534978	0	0	281532	324824	254314	38135.5	88323.1
>tr|A0A143ZZ50|A0A143ZZ50_PLAF7 Cysteine--tRNA ligase OS=Plasmodium falciparum (isolate 3D7) OX=36329 GN=PF3D7_1015200.3 PE=3 SV=1;>tr|A0A143ZXE7|A0A143ZXE7_PLAF7 Cysteine--tRNA ligase OS=Plasmodium falciparum (isolate 3D7) OX=36329 GN=PF3D7_1015200.2 PE=3	69.423	0	3	28	59	593	6368700000	155330000	218	0	0	199741	99148.8	299236	394265	0	0	0	0	0	0	0	228176	6.02758e+06	3.61291e+06	2.61912e+06	1.1612e+06	573053	260748	92731.7	327110	468966	2.57891e+06	3.44253e+06	1.87804e+06	0	54594.1	0	114268	176375	167148	0	0	292950	0	0	58712.8	0	0
>tr|Q8IM01|Q8IM01_PLAF7 Uncharacterized protein OS=Plasmodium falciparum (isolate 3D7) OX=36329 GN=PF3D7_1409400 PE=4 SV=2	30.538	0	1	9	29.8	262	15317000000	1178300000	391	0	0	0	0	0	0	0	79885.9	580080	994536	0	0	0	259436	4.06721e+07	1.00111e+08	1.29919e+08	6.93279e+07	5.47264e+07	6.31796e+07	7.77662e+07	3.55587e+07	3.4565e+07	3.39533e+07	2.45943e+07	2.7114e+07	1.28078e+07	1.45147e+07	135157	5.1266e+06	3.54603e+06	1.43581e+07	5.41899e+06	3.9853e+06	5.21052e+06	4.01027e+06	2.27403e+06	4.85919e+06	1.80809e+06	3.33152e+06
>tr|Q8I501|Q8I501_PLAF7 Rab GDP dissociation inhibitor OS=Plasmodium falciparum (isolate 3D7) OX=36329 GN=PF3D7_1242800 PE=1 SV=1	52.339	0	1	24	66	459	9818300000	350650000	375	0	0	1.25252e+06	92928.6	87060.7	0	0	586048	181804	1.5047e+06	4.57039e+07	1.76651e+07	7.20719e+06	1.19443e+06	198598	780721	413684	783133	513771	234282	0	151560	158068	0	0	1.30004e+06	0	0	157041	0	0	0	0	491823	0	0	0	0	0	0
>tr|Q8I5I0|Q8I5I0_PLAF7 Vacuolar iron transporter OS=Plasmodium falciparum (isolate 3D7) OX=36329 GN=PF3D7_1223700 PE=4 SV=1	30.984	0	1	13	52.4	273	24659000000	2054900000	484	0	0	0	0	0	0	164322	1.29432e+06	2.4351e+06	4.44108e+06	3.18591e+06	1.82122e+06	1.71624e+06	1.59317e+06	1.44163e+07	1.32935e+08	3.35872e+08	1.174e+08	3.48507e+07	2.42853e+07	2.6315e+07	1.8882e+07	1.87646e+07	1.78915e+07	1.34723e+07	1.29326e+07	5.40481e+06	5.01147e+06	4.08975e+06	4.02837e+06	5.04586e+06	5.92334e+06	6.24409e+06	4.30658e+06	3.07543e+06	3.74476e+06	3.38422e+06	2.63838e+06	1.65751e+06	1.51137e+06
>tr|C6KSW5|C6KSW5_PLAF7 Eukaryotic translation initiation factor 3 subunit L OS=Plasmodium falciparum (isolate 3D7) OX=36329 GN=PF3D7_0612100 PE=3 SV=1	78.129	0	1	16	28.8	656	2755500000	86109000	193	0	0	0	70527.9	0	0	0	178725	322411	485093	338888	113368	493675	1.20331e+06	2.49076e+06	1.64894e+06	1.59994e+06	124459	904512	1.14098e+06	1.50777e+06	141792	0	0	56344.5	433377	0	0	0	0	0	0	0	0	0	0	0	0	0	0
>tr|Q8IEJ0|Q8IEJ0_PLAF7 CX3CL1-binding protein 2 OS=Plasmodium falciparum (isolate 3D7) OX=36329 GN=PF3D7_1301700 PE=4 SV=1	28.255	5.2563e-156	1	4	21.6	245	655490000	50422000	19	0	0	0	0	0	0	0	0	232557	358740	0	0	0	0	0	0	0	0	0	0	0	0	0	0	0	0	0	0	0	0	0	0	0	0	0	0	0	0	0	0
>tr|A0A143ZY93|A0A143ZY93_PLAF7 PAP2-like protein, putative OS=Plasmodium falciparum (isolate 3D7) OX=36329 GN=PF3D7_0805600 PE=4 SV=1	35.849	7.3479e-147	1	3	12.3	308	914390000	114300000	84	0	0	0	0	0	0	0	0	0	401768	599827	0	3.07776e+06	2.0117e+06	3.63185e+06	4.65378e+06	3.29861e+06	0	0	0	0	0	0	0	0	0	0	0	0	0	0	0	0	0	0	0	0	0	0	182809
>tr|Q8ID33|Q8ID33_PLAF7 NADH-cytochrome b5 reductase, putative OS=Plasmodium falciparum (isolate 3D7) OX=36329 GN=PF3D7_1367500 PE=4 SV=1	42.595	2.4439e-33	1	11	29	362	1277600000	51104000	67	0	0	0	0	0	0	0	0	0	223721	273849	600081	129147	137094	0	0	0	0	0	0	0	0	0	0	0	0	0	0	0	0	0	0	0	0	0	0	0	0	0	0
>sp|C6KSX0|PF12_PLAF7 Merozoite surface protein P12 OS=Plasmodium falciparum (isolate 3D7) OX=36329 GN=PF12 PE=1 SV=1	39.434	1.82e-158	1	15	49	347	3190900000	138730000	381	0	0	0	0	0	0	0	871887	805367	3.43174e+06	2.00588e+06	3.02707e+06	2.35213e+06	2.31901e+06	6.33277e+06	5.88503e+06	5.19517e+06	1.08553e+07	3.73397e+06	2.71002e+06	7.64096e+06	5.31941e+06	1.12786e+07	8.37812e+06	9.75192e+06	5.02861e+06	2.62854e+06	2.24006e+06	1.77148e+06	1.80238e+06	1.9772e+06	5.42629e+06	2.45732e+06	0	356042	2.70738e+06	2.16588e+06	1.82725e+06	867411	38359.8
>tr|Q8IIC3|Q8IIC3_PLAF7 Endoplasmic reticulum oxidoreductin, putative OS=Plasmodium falciparum (isolate 3D7) OX=36329 GN=PF3D7_1124000 PE=4 SV=2	55.046	0	1	20	52.3	465	9440100000	363080000	514	0	0	0	0	0	0	0	0	212482	0	55782.5	84013	0	855675	1.50925e+06	61515	88297.7	0	82983.3	127242	231456	691025	886099	358476	546111	887676	953445	195371	92591	136512	451452	720179	0	166354	0	0	0	0	0	0
>tr|Q8I3N7|Q8I3N7_PLAF7 Inner membrane complex protein OS=Plasmodium falciparum (isolate 3D7) OX=36329 GN=PF3D7_0522600 PE=4 SV=1	55.563	1.1625e-303	1	10	19.7	483	9087900000	504880000	373	0	0	0	0	0	0	0	0	165782	1.52068e+06	1.02187e+07	2.69214e+07	3.50888e+07	1.95741e+07	9.83181e+06	6.36124e+06	2.63796e+06	1.96355e+06	2.3479e+06	1.10363e+06	2.32493e+06	5.00173e+06	4.78701e+06	5.98186e+06	1.27834e+06	2.22631e+06	1.13347e+06	99854.7	139062	778456	0	379238	676442	87900.9	431092	467495	749947	1.11442e+06	227615	91862.9
>tr|Q8I254|Q8I254_PLAF7 Mitochondrial carrier protein, putative OS=Plasmodium falciparum (isolate 3D7) OX=36329 GN=PF3D7_0108800 PE=3 SV=1	42.501	0	1	16	53.6	360	4678400000	222780000	246	0	0	0	0	0	0	0	0	29590.3	0	0	1.52205e+06	4.24901e+06	5.16914e+06	1.83085e+06	1.05855e+06	911793	1.69222e+06	494808	1.03253e+06	402604	703650	535243	63957.4	0	854881	0	0	0	0	0	0	175994	0	0	0	0	153507	0	0
>sp|C6KSX1|PF12P_PLAF7 Surface protein P12p OS=Plasmodium falciparum (isolate 3D7) OX=36329 GN=PFS12P PE=3 SV=1	43.46	2.9074e-98	1	13	31.8	371	2256700000	102580000	163	0	0	0	0	0	0	0	0	0	0	0	0	0	0	972313	1.10331e+06	590123	414086	604409	2.39626e+06	5.64281e+06	3.93154e+06	1.94545e+06	0	0	0	0	0	0	0	0	0	0	0	0	0	0	0	0	0
>tr|C0H4D2|C0H4D2_PLAF7 Longevity-assurance (LAG1) protein, putative OS=Plasmodium falciparum (isolate 3D7) OX=36329 GN=PF3D7_0508200 PE=4 SV=1	42.502	2.0623e-221	1	10	28.7	355	7906800000	343770000	173	0	0	0	0	0	0	0	0	0	0	0	0	0	0	0	0	0	0	0	0	0	0	0	0	0	0	0	0	0	0	0	0	0	0	0	0	0	0	0	0
>tr|C6KSQ7|C6KSQ7_PLAF7 Elongation of fatty acids protein OS=Plasmodium falciparum (isolate 3D7) OX=36329 GN=PF3D7_0605900 PE=3 SV=1	34.732	2.311e-168	1	6	18.8	293	3710100000	285390000	103	0	0	378519	0	0	0	0	0	0	0	0	0	0	0	0	0	0	0	0	0	0	0	0	0	0	0	518639	0	0	0	0	0	0	0	0	0	0	0	0	0
>tr|A0A143ZYK6|A0A143ZYK6_PLAF7 RHOMBOID-like protein OS=Plasmodium falciparum (isolate 3D7) OX=36329 GN=PF3D7_1114100.2 PE=3 SV=1	31.524	0	1	1	4.3	276	692500000	49465000	64	0	0	0	0	0	0	0	0	0	181063	0	94942.4	0	0	2.03593e+06	3.01109e+06	2.65404e+06	2.08122e+06	858755	812457	681533	319131	0	261309	0	0	0	0	0	0	0	0	0	0	0	0	0	0	0	0
>tr|Q8IIM2|Q8IIM2_PLAF7 RHOMBOID-like protein OS=Plasmodium falciparum (isolate 3D7) OX=36329 GN=PF3D7_1114100.1 PE=3 SV=2	31.723	0	1	5	18.7	278	3709400000	264960000	195	0	0	0	0	0	0	0	0	258230	640547	221784	2.27245e+06	5.06194e+06	1.5011e+07	4.21123e+07	2.72875e+07	3.43089e+07	2.10154e+07	1.14596e+07	1.19231e+07	1.38438e+07	1.40067e+07	7.83377e+06	6.44643e+06	0	3.96382e+06	2.844e+06	0	0	0	0	0	0	0	0	0	1.1539e+06	0	808076	0
>sp|Q76NM1|ERD2_PLAF7 ER lumen protein-retaining receptor OS=Plasmodium falciparum (isolate 3D7) OX=36329 GN=ERD2 PE=3 SV=1	26.446	0	1	8	39.8	221	9838000000	756770000	412	0	0	0	0	0	0	0	1.61063e+06	2.71203e+06	2.20017e+07	2.71024e+07	3.41205e+07	5.17454e+07	7.08856e+07	3.27692e+07	6.63712e+07	2.48801e+07	2.19488e+07	1.79878e+06	3.04601e+06	3.71894e+06	1.35538e+06	6.78591e+06	433346	3.12792e+06	0	1.87085e+06	685755	835029	920079	231499	0	379577	0	670675	0	0	367598	123432	0
>tr|C6KT97|C6KT97_PLAF7 Oxidoreductase, short-chain dehydrogenase family, putative OS=Plasmodium falciparum (isolate 3D7) OX=36329 GN=PF3D7_0626100 PE=4 SV=1	44.758	0	1	12	31.1	383	2261000000	107670000	105	0	0	0	0	0	0	0	0	0	0	0	0	0	0	0	0	0	0	0	0	0	0	0	0	0	0	0	0	0	245298	0	0	0	0	0	0	0	0	0	0
>tr|A0A5K1K917|A0A5K1K917_PLAF7 6-cysteine protein OS=Plasmodium falciparum (isolate 3D7) OX=36329 GN=PF3D7_1346700 PE=4 SV=1;>sp|Q8I6T1|P4548_PLAF7 Gametocyte surface protein P45/48 OS=Plasmodium falciparum (isolate 3D7) OX=36329 GN=PF45/48 PE=1 SV=1	51.486	0	4	25	57.4	448	297730000000	12405000000	2620	0	0	0	0	0	0	0	357079	340274	403694	1.2593e+06	982790	1.76428e+06	8.85253e+06	2.01201e+07	2.65648e+07	1.84926e+07	1.55825e+07	9.8789e+06	8.44056e+06	7.98986e+06	7.41862e+06	4.48891e+06	3.68963e+06	1.64978e+06	0	207434	399345	393620	0	155158	204831	0	0	0	0	243700	156978	194302	0
>tr|Q8I207|Q8I207_PLAF7 PRESAN domain-containing protein OS=Plasmodium falciparum (isolate 3D7) OX=36329 GN=PF3D7_0401800 PE=4 SV=1	60.269	7.0817e-76	1	1	2.7	560	208940000	6145200	52	0	0	0	0	0	0	0	0	0	0	0	0	0	0	0	0	88529.5	0	0	214228	0	508501	575900	568916	0	0	0	0	0	0	0	0	0	0	0	0	0	0	0	0
>tr|C6KSR5|C6KSR5_PLAF7 Coatomer alpha subunit, putative OS=Plasmodium falciparum (isolate 3D7) OX=36329 GN=PF3D7_0606700 PE=4 SV=1	176.94	2.0492e-159	1	26	20	1512	9180100000	110600000	112	0	0	0	0	0	0	0	493824	1.61444e+06	2.87775e+06	1.19781e+06	3.10062e+06	0	1.09336e+06	159274	402456	58310.7	354476	51429	194715	0	226705	306644	0	12396.1	0	0	0	0	71205.2	53267.1	0	66056.9	0	0	38519.6	0	28801.9	0	19530.7
>tr|Q8IL71|Q8IL71_PLAF7 Vesicle-associated membrane protein, putative OS=Plasmodium falciparum (isolate 3D7) OX=36329 GN=PF3D7_1439800 PE=4 SV=1	27.686	0	1	21	84.6	241	30659000000	1703300000	1258	0	0	3.60127e+06	5.32534e+06	4.43367e+06	5.46714e+06	3.25628e+07	2.32567e+07	2.38642e+07	3.80667e+07	1.23358e+07	1.27316e+07	3.64994e+07	9.29656e+06	1.66703e+07	1.49179e+07	8.71189e+06	8.6649e+06	6.13383e+06	1.17898e+07	2.61764e+07	1.16956e+07	1.49115e+07	7.19714e+06	8.46627e+06	7.64149e+06	4.57738e+06	2.9858e+06	927169	3.74931e+06	1.83582e+06	5.3046e+06	3.95599e+06	8.48564e+06	6.41076e+06	6.06546e+06	2.9149e+06	2.51594e+06	705935	303712
>tr|Q8IBS1|Q8IBS1_PLAF7 Thioredoxin-like protein OS=Plasmodium falciparum (isolate 3D7) OX=36329 GN=PF3D7_0717900 PE=4 SV=1	53.377	5.3702e-31	1	10	23.8	449	1447900000	55689000	91	0	92367.7	0	0	0	0	0	0	0	0	0	578958	401757	594112	1.2848e+06	46234.1	278061	279225	208461	298273	586969	0	450658	192460	148787	0	107559	0	0	0	0	0	0	0	0	0	0	0	0	0
>tr|Q8IKS4|Q8IKS4_PLAF7 Hemolysin III OS=Plasmodium falciparum (isolate 3D7) OX=36329 GN=PF3D7_1455400 PE=4 SV=2	33.071	9.2801e-160	1	4	16	282	6627900000	552330000	240	0	0	0	0	0	0	0	370825	1.1813e+07	3.42973e+07	6.40061e+07	7.67408e+07	7.50582e+07	5.13358e+07	3.51841e+07	4.42933e+07	4.0198e+07	4.08139e+07	2.30906e+07	2.48981e+07	2.82029e+07	2.50071e+07	2.98961e+07	2.7369e+07	2.2679e+07	2.38155e+07	1.42269e+07	1.4302e+07	3.35798e+06	1.05295e+07	8.64786e+06	6.82072e+06	5.19782e+06	2.30737e+06	704189	1.70703e+06	2.91712e+06	0	1.64407e+06	1.76259e+06
>tr|Q8IDE0|Q8IDE0_PLAF7 Mitochondrial import inner membrane translocase subunit TIM23, putative OS=Plasmodium falciparum (isolate 3D7) OX=36329 GN=PF3D7_1356200 PE=4 SV=1	18.171	3.3882e-143	1	5	28.1	167	1818900000	259840000	157	0	0	1.28702e+07	9.82663e+07	5.42502e+07	3.89969e+07	2.8914e+07	1.13665e+07	1.04932e+07	1.73433e+07	6.76326e+06	4.31991e+06	0	1.40618e+06	1.92344e+06	2.14387e+06	1.70534e+06	589064	445113	1.56544e+06	1.24723e+06	0	0	1.8609e+06	2.16747e+06	1.49517e+06	0	0	0	351195	0	1.44438e+06	0	0	0	0	0	0	1.05626e+06	1.55602e+06
>tr|Q8IB73|Q8IB73_PLAF7 Dicarboxylate/tricarboxylate carrier OS=Plasmodium falciparum (isolate 3D7) OX=36329 GN=PF3D7_0823900 PE=3 SV=1	35.386	0	1	23	65.1	318	25716000000	1224600000	1231	0	0	0	138057	0	87259.6	485622	3.2002e+06	7.91525e+07	2.31604e+08	1.12426e+08	8.90099e+07	7.32719e+07	2.75839e+07	1.35051e+07	6.71903e+06	5.94938e+06	1.56174e+06	850278	2.63351e+06	6.15848e+06	7.14243e+06	5.86747e+06	3.94646e+06	4.87347e+06	6.65723e+06	4.86321e+06	4.14827e+06	3.71481e+06	4.58278e+06	1.2957e+06	6.16356e+06	6.37097e+06	1.14183e+06	787758	2.89648e+06	3.93397e+06	4.81855e+06	2.79034e+06	7.58117e+06
>tr|Q8IES2|Q8IES2_PLAF7 Uncharacterized protein OS=Plasmodium falciparum (isolate 3D7) OX=36329 GN=PF3D7_1304300 PE=4 SV=1	25.736	5.1744e-30	1	8	47.9	213	617090000	30855000	39	0	138067	0	0	341343	466077	2.12831e+06	545539	1.15517e+06	1.67031e+06	169243	472871	239435	274590	846849	754974	414647	254864	0	61958.4	0	0	0	0	0	0	0	0	0	0	0	0	0	0	0	0	0	0	56539.2	0
>tr|C6KTA2|C6KTA2_PLAF7 Uncharacterized protein OS=Plasmodium falciparum (isolate 3D7) OX=36329 GN=PF3D7_0626600 PE=4 SV=1	17.002	7.4525e-08	1	3	22.1	145	269670000	26967000	13	0	0	0	0	0	0	0	0	0	0	0	0	0	0	0	0	0	0	0	0	0	0	0	0	0	0	0	0	0	0	0	0	0	0	0	0	0	0	0	0
>tr|Q8ID84|Q8ID84_PLAF7 Calcium load-activated calcium channel OS=Plasmodium falciparum (isolate 3D7) OX=36329 GN=PF3D7_1362300 PE=3 SV=1	22.064	5.4425e-42	1	5	22.8	189	3133500000	284870000	102	0	0	0	0	848310	2.47129e+06	1.07326e+07	3.68074e+06	1.85688e+06	5.23708e+06	1.16564e+06	322094	0	0	336793	0	158174	951064	0	495982	409070	1.86429e+06	986864	1.55285e+06	0	865686	0	1.85148e+06	408752	712084	0	0	0	0	0	0	0	0	0	330306
>tr|A0A5K1K7X4|A0A5K1K7X4_PLAF7 Early transcribed membrane protein 5 OS=Plasmodium falciparum (isolate 3D7) OX=36329 GN=PF3D7_0532100 PE=4 SV=1	19.03	0	1	8	25.4	181	82825000000	16565000000	1163	0	0	0	0	0	0	1.79137e+06	3.00072e+06	4.38859e+07	1.09358e+08	1.59602e+08	3.80614e+08	6.1552e+08	6.14494e+08	6.67342e+08	8.84533e+08	1.64407e+09	2.05064e+09	2.04165e+09	2.91299e+09	3.18358e+09	1.32988e+09	7.51503e+08	4.37452e+08	1.9881e+08	1.72661e+08	2.99744e+08	4.99485e+08	2.8295e+08	2.4388e+08	2.6314e+08	1.41549e+08	1.21242e+08	6.06007e+07	3.41428e+07	4.32129e+07	4.13705e+07	4.49452e+07	3.58391e+07	4.69728e+07
>tr|Q8I526|Q8I526_PLAF7 ATP-dependent zinc metalloprotease FTSH 1 OS=Plasmodium falciparum (isolate 3D7) OX=36329 GN=PF3D7_1239700 PE=3 SV=1	100.96	3.3434e-166	1	18	27	880	1724600000	26533000	117	0	0	0	10190.6	141179	0	0	0	0	242335	144099	364106	629944	413980	0	0	0	0	0	0	0	0	0	0	0	0	0	0	0	0	0	0	0	0	0	0	0	0	0	0
>tr|Q8I5C4|Q8I5C4_PLAF7 T-complex protein 1 subunit gamma OS=Plasmodium falciparum (isolate 3D7) OX=36329 GN=PF3D7_1229500 PE=3 SV=1	60.662	0	1	32	61.3	542	14202000000	355050000	569	0	0	0	0	0	0	0	0	0	14427.9	0	0	683533	4.54045e+06	3.69704e+06	2.67457e+06	998272	987308	528999	919677	1.63179e+06	73276.2	0	0	191064	132427	1.27104e+06	1.01045e+06	530587	453981	91470.3	598197	775281	367862	452531	361365	325903	171074	199201	143126
>tr|Q8IDN4|Q8IDN4_PLAF7 DNA/RNA-binding protein Alba 2 OS=Plasmodium falciparum (isolate 3D7) OX=36329 GN=PF3D7_1346300 PE=4 SV=1	24.984	5.5062e-250	1	9	45.5	211	11123000000	926950000	265	0	160100	721894	2.9294e+06	400202	170883	1.47602e+06	1.3503e+06	973181	811134	459600	0	2.14292e+06	2.8405e+06	7.60096e+06	1.51264e+07	1.6429e+07	1.65179e+07	1.1577e+07	8.0197e+06	4.20393e+06	1.2176e+06	939466	676390	641024	420478	0	0	838384	0	138237	0	0	0	0	0	0	0	0	0
>tr|C6KT55|C6KT55_PLAF7 Nascent polypeptide-associated complex subunit alpha, putative OS=Plasmodium falciparum (isolate 3D7) OX=36329 GN=PF3D7_0621800 PE=4 SV=1	20.623	2.0817e-297	1	7	44	184	5695300000	569530000	150	0	0	0	0	0	0	0	3.79916e+06	647034	726772	2.19636e+06	6.22081e+06	1.31168e+07	1.36152e+07	2.29065e+07	2.22165e+07	2.31382e+07	1.31782e+07	3.72434e+06	1.11548e+07	1.10014e+07	5.1085e+06	3.66741e+06	3.24972e+06	682961	520279	463897	0	1.50555e+06	378984	0	0	0	0	0	0	0	0	0	0
>tr|Q8I2N0|Q8I2N0_PLAF7 Phosphatidylserine decarboxylase proenzyme OS=Plasmodium falciparum (isolate 3D7) OX=36329 GN=PF3D7_0927900 PE=3 SV=1	41.547	1.921e-124	1	8	26.3	353	1842600000	80114000	145	0	0	0	0	0	0	0	0	149010	2.66219e+06	5.91234e+06	3.47311e+06	1.5556e+06	2.34832e+06	1.68555e+06	1.45232e+06	1.53454e+06	101243	448478	515623	1.29178e+06	720391	535730	335417	477347	1.41242e+06	0	228208	294432	0	0	0	0	0	0	0	0	218588	0	0
>tr|C0H5I7|C0H5I7_PLAF7 T-complex protein 1 subunit delta OS=Plasmodium falciparum (isolate 3D7) OX=36329 GN=PF3D7_1357800 PE=3 SV=1	57.977	0	1	31	67.7	529	14396000000	369130000	465	0	19483.1	0	0	36627.5	0	25032.5	0	0	66354.3	327067	5.261e+06	1.6773e+07	1.11538e+07	7.48307e+06	6.5532e+06	2.9676e+06	1.99847e+06	761027	475178	1.34152e+06	0	230038	710221	392011	534195	328369	75118.5	0	282865	140819	0	144999	74101.6	281278	0	0	0	90052.3	0
>tr|Q8IKV3|Q8IKV3_PLAF7 Derlin OS=Plasmodium falciparum (isolate 3D7) OX=36329 GN=PF3D7_1452300 PE=3 SV=1	41.703	1.6113e-09	1	4	10.2	354	593760000	32987000	32	0	0	0	0	0	0	0	0	210524	351058	224271	483707	0	0	0	0	0	0	0	0	0	0	0	0	0	0	0	0	0	0	0	0	0	0	0	0	0	0	0	0
>tr|Q8IM57|Q8IM57_PLAF7 Translocation associated membrane protein, putative OS=Plasmodium falciparum (isolate 3D7) OX=36329 GN=PF3D7_1403700 PE=4 SV=2	43.939	6.3232e-149	1	10	23.7	359	4317300000	253960000	188	0	0	0	0	0	0	420742	0	688993	0	1.11844e+06	1.10712e+06	997563	719893	582683	699787	0	0	0	0	0	0	0	0	0	0	586482	0	0	0	0	0	0	0	0	195582	0	0	0	0
>tr|A0A144A2J9|A0A144A2J9_PLAF7 Hsp70/Hsp90 organizing protein OS=Plasmodium falciparum (isolate 3D7) OX=36329 GN=PF3D7_1434300 PE=4 SV=1;>sp|Q8ILC1|STI1L_PLAF7 STI1-like protein OS=Plasmodium falciparum (isolate 3D7) OX=36329 GN=PF14_0324 PE=4 SV=1	66.056	0	2	38	64.5	564	13725000000	311940000	275	0	0	0	477357	0	0	52728.5	0	0	0	60404.9	76746.1	83095.5	311088	4.72902e+06	3.73101e+06	5.06226e+06	2.64388e+06	3.0386e+06	988398	309586	243425	263775	111506	0	34846.5	0	0	0	0	0	313893	0	0	0	0	13298.8	0	0	0
>tr|O97247|O97247_PLAF7 T-complex protein 1 subunit beta OS=Plasmodium falciparum (isolate 3D7) OX=36329 GN=PF3D7_0306800 PE=3 SV=4	59.198	0	1	37	78	533	16090000000	412570000	619	0	0	0	0	102799	129676	42121.8	164819	207625	214525	0	1.55698e+06	7.25618e+06	4.39515e+07	1.48279e+07	3.58825e+06	1.98439e+06	921338	322792	262484	409303	154512	344846	325015	0	180735	510914	0	0	429652	0	287849	0	0	0	0	0	39668.9	0	342306
>tr|Q8IBP0|Q8IBP0_PLAF7 Uncharacterized protein OS=Plasmodium falciparum (isolate 3D7) OX=36329 GN=PF3D7_0721100 PE=4 SV=1	29.25	0	1	15	48	244	31350000000	2411500000	378	0	0	0	0	385249	3.49767e+06	1.98355e+07	3.99313e+07	2.5406e+07	6.05044e+06	4.60606e+06	2.60134e+06	2.67161e+07	2.76167e+08	2.93141e+08	9.1537e+07	4.65802e+07	3.40031e+07	1.46787e+07	1.25771e+07	8.92565e+06	4.51865e+06	8.44352e+06	4.90755e+06	6.06303e+06	5.92916e+06	6.18272e+06	4.49611e+06	5.19486e+06	4.11588e+06	91539.1	70802	0	0	1.15104e+06	0	0	0	0	0
>tr|Q8IEP9|Q8IEP9_PLAF7 V-type proton ATPase subunit H OS=Plasmodium falciparum (isolate 3D7) OX=36329 GN=PF3D7_1306600 PE=3 SV=2	53.829	0	1	17	43.3	455	2327200000	75071000	176	0	0	0	0	0	0	0	0	0	0	4.98512e+06	1.20924e+07	1.38417e+07	6.53278e+06	8.47527e+06	1.87064e+06	1.09802e+06	599160	692549	673606	402805	0	139623	282177	0	0	0	0	0	0	0	0	0	0	0	0	0	296792	148851	0
>sp|Q76NM6|VATA_PLAF7 V-type proton ATPase catalytic subunit A OS=Plasmodium falciparum (isolate 3D7) OX=36329 GN=vapA PE=1 SV=1	68.576	0	1	43	78.6	611	26565000000	681150000	1883	0	64647.3	161465	138745	95793.2	122268	687078	148396	0	0	0	338623	5.82133e+07	1.08109e+08	5.91467e+07	4.71611e+07	1.79296e+07	1.28893e+07	1.01964e+07	1.08246e+07	1.59888e+07	8.7721e+06	7.05819e+06	5.08173e+06	3.29766e+06	3.95937e+06	2.05921e+06	1.80037e+06	1.21771e+06	853358	1.02831e+06	730941	946387	275077	1.42015e+06	2.36546e+06	2.03212e+06	2.95966e+06	1.36311e+06	1.33454e+06
>tr|Q8I3N0|Q8I3N0_PLAF7 DnaJ protein, putative OS=Plasmodium falciparum (isolate 3D7) OX=36329 GN=PF3D7_0523400 PE=4 SV=2	61.902	5.292e-130	1	15	28.3	533	2833600000	83342000	216	0	0	112098	94946.6	0	0	440161	237869	0	2.08905e+06	520766	353026	1.28691e+06	2.05921e+06	3.25142e+06	1.89169e+06	992451	1.01799e+06	623700	356264	815812	315998	72874	178577	0	0	0	0	0	0	329173	393757	413493	42400.1	151052	0	285183	999616	436753	874776
>tr|Q8IK92|Q8IK92_PLAF7 Vacuole membrane protein 1, putative OS=Plasmodium falciparum (isolate 3D7) OX=36329 GN=PF3D7_1474600 PE=4 SV=1	46.189	0	1	12	31.7	394	18571000000	1238100000	575	0	0	0	0	0	0	0	0	0	375259	7.52561e+06	2.62822e+07	3.78762e+07	4.60553e+07	1.75656e+07	3.31036e+07	2.64875e+07	1.62925e+07	1.01284e+07	9.4263e+06	1.21432e+07	6.63299e+06	7.29375e+06	7.35799e+06	5.47804e+06	5.05707e+06	5.8445e+06	4.88871e+06	6.66199e+06	4.62257e+06	4.36404e+06	4.38393e+06	2.54409e+06	1.54237e+06	1.63814e+06	1.25866e+06	0	237192	0	255552
>tr|Q8ID85|Q8ID85_PLAF7 RuvB-like helicase OS=Plasmodium falciparum (isolate 3D7) OX=36329 GN=PF3D7_1362200 PE=3 SV=1	54.629	1.921e-49	1	15	35	483	1830300000	57196000	94	0	174672	0	0	0	232705	51980.3	0	0	0	0	0	0	0	0	0	0	0	0	0	0	0	0	0	0	0	0	0	0	0	0	0	0	0	255965	0	1.27792e+06	0	114141	97341.4
>tr|Q8IJG0|Q8IJG0_PLAF7 Uncharacterized protein OS=Plasmodium falciparum (isolate 3D7) OX=36329 GN=PF3D7_1024500 PE=4 SV=1	30.918	4.1577e-43	1	4	18.2	264	556660000	32745000	69	0	0	0	0	0	0	541338	550703	613996	911190	0	794393	1.34364e+06	744931	521031	0	0	292336	0	213445	273468	504332	0	0	0	0	0	0	0	0	0	0	0	253161	0	0	0	0	0	0
>tr|Q8IK69|Q8IK69_PLAF7 Lysophospholipase, putative OS=Plasmodium falciparum (isolate 3D7) OX=36329 GN=PF3D7_1476700 PE=4 SV=1	41.349	7.5533e-11	1	3	14.4	353	114560000	4981000	10	0	0	0	0	0	0	0	0	0	0	0	0	0	0	0	0	0	0	0	0	0	0	0	0	0	0	0	0	0	0	0	0	0	0	0	0	0	0	0	0
>tr|Q8I5E9|Q8I5E9_PLAF7 Parasitophorous vacuolar protein 2 OS=Plasmodium falciparum (isolate 3D7) OX=36329 GN=PF3D7_1226900 PE=4 SV=1	57.333	0	1	22	57.2	495	13770000000	510010000	830	0	0	69045.3	388561	56875.7	671014	3.83069e+06	364719	1.28067e+06	8.31262e+06	3.00368e+07	7.35545e+07	8.67951e+07	5.34618e+07	2.14144e+07	6.8294e+06	5.16459e+06	5.51973e+06	1.54184e+06	2.91278e+06	6.83776e+06	4.26382e+06	6.19975e+06	4.20594e+06	7.18719e+06	5.31274e+06	5.14935e+06	1.66386e+06	3.173e+06	2.31012e+06	2.79913e+06	3.8745e+06	3.91217e+06	1.36988e+06	2.34398e+06	1.98725e+06	3.11152e+06	2.69151e+06	2.69997e+06	3.27269e+06
>tr|Q8I5V2|Q8I5V2_PLAF7 Uncharacterized protein OS=Plasmodium falciparum (isolate 3D7) OX=36329 GN=PF3D7_1209700 PE=4 SV=1	25.765	9.1194e-113	1	7	29.9	214	1093700000	72914000	106	0	0	0	0	0	0	0	852172	2.43658e+06	1.03272e+07	1.2285e+07	1.62375e+07	1.47274e+07	7.28507e+06	3.10189e+06	1.63878e+06	0	0	0	269817	37115.3	263648	288950	0	472151	455484	0	0	0	0	0	0	0	0	0	0	0	0	0	0
>tr|Q8I251|Q8I251_PLAF7 Elongation of fatty acids protein OS=Plasmodium falciparum (isolate 3D7) OX=36329 GN=PF3D7_0109300 PE=3 SV=1	39.288	3.4242e-73	1	6	23.6	322	1863200000	155270000	91	0	0	0	0	0	0	0	0	0	0	0	0	0	0	523295	0	0	0	0	1.00325e+06	0	0	0	0	0	0	0	0	0	0	0	0	0	0	0	0	0	0	0	0
>tr|C6KT09|C6KT09_PLAF7 Malate:quinone oxidoreductase OS=Plasmodium falciparum (isolate 3D7) OX=36329 GN=PF3D7_0616800 PE=4 SV=1	59.506	0	1	25	57.4	521	24080000000	729700000	819	0	0	0	0	0	0	0	0	0	0	1.43729e+06	7.97314e+07	1.65073e+08	5.51899e+07	2.07022e+07	5.95086e+06	4.94607e+06	4.57156e+06	1.96598e+06	1.50301e+06	5.13263e+06	2.12736e+06	1.61761e+06	2.37044e+06	2.84791e+06	1.21496e+06	370032	485760	390276	559349	908206	1.32416e+06	990959	172714	64745.8	588768	1.16977e+06	975350	74492.1	87347.5
>tr|O96252|O96252_PLAF7 ATP synthase subunit alpha OS=Plasmodium falciparum (isolate 3D7) OX=36329 GN=PF3D7_0217100 PE=3 SV=1	61.77	0	1	28	49.5	551	22584000000	610370000	903	0	60853.6	134649	0	0	0	0	0	0	0	0	282463	0	0	0	0	0	0	0	0	0	0	0	0	0	372508	86821.5	47832	0	0	0	0	0	0	371132	445240	140110	92447.1	94277.8	0
>tr|O96268|O96268_PLAF7 Saccharopine dehydrogenase, putative OS=Plasmodium falciparum (isolate 3D7) OX=36329 GN=PF3D7_0219100 PE=4 SV=1	49.891	0	1	16	41.3	426	5997700000	206820000	224	0	0	0	0	0	77350.3	0	0	0	0	0	270484	755217	138745	0	0	0	0	0	8989.14	28068.5	117485	113241	176397	0	0	0	0	0	0	0	0	0	0	0	0	0	0	0	0
>tr|Q8IJ34|Q8IJ34_PLAF7 ADP/ATP transporter on adenylate translocase OS=Plasmodium falciparum (isolate 3D7) OX=36329 GN=PF3D7_1037300 PE=3 SV=1	33.726	0	1	30	78.1	301	353710000000	15379000000	3957	0	0	410160	0	0	330359	1.32088e+07	4.06435e+08	1.00381e+09	1.30819e+09	1.26025e+09	1.01112e+09	7.30888e+08	5.49391e+08	4.54965e+08	2.38102e+08	1.84714e+08	1.87931e+08	9.96272e+07	8.41643e+07	1.19167e+08	8.26754e+07	8.13314e+07	8.68056e+07	5.81191e+07	5.68842e+07	4.41251e+07	4.43092e+07	2.83987e+07	3.00919e+07	1.90651e+07	3.58254e+07	3.44729e+07	1.77867e+07	2.27488e+07	2.75955e+07	1.93339e+07	2.07138e+07	1.34797e+07	1.84503e+07
>sp|Q08210|PYRD_PLAF7 Dihydroorotate dehydrogenase (quinone), mitochondrial OS=Plasmodium falciparum (isolate 3D7) OX=36329 GN=PFF0160c PE=1 SV=1	65.558	0	1	26	47.6	569	13066000000	326650000	1090	0	0	0	60964.7	0	0	0	0	0	2.32007e+06	4.29737e+07	6.19086e+07	4.02742e+07	1.68513e+07	1.29295e+07	1.23104e+07	7.11131e+06	5.30777e+06	4.68839e+06	3.89768e+06	4.80183e+06	2.78526e+06	2.95797e+06	3.72614e+06	3.19565e+06	3.72381e+06	2.03826e+06	1.8736e+06	1.77508e+06	1.24681e+06	706263	553021	512724	370212	112945	142628	96559.4	0	315353	291998
>tr|Q8I1X3|Q8I1X3_PLAF7 TMEM33 domain-containing protein, putative OS=Plasmodium falciparum (isolate 3D7) OX=36329 GN=PF3D7_0405600 PE=4 SV=2	37.813	0	1	14	46.3	315	9785200000	489260000	536	0	0	155084	0	0	0	0	0	0	164957	1.68312e+06	4.287e+06	6.58082e+06	5.78059e+06	2.61753e+06	2.0953e+06	0	1.43824e+06	370847	0	1.80788e+06	1.15919e+06	1.0044e+06	75423.3	151835	725745	1.33909e+06	423589	1.25168e+06	586747	1.20183e+06	1.63899e+06	271299	0	0	0	192355	381471	195995	181582
>tr|Q8I623|Q8I623_PLAF7 Mitochondrial phosphate carrier protein OS=Plasmodium falciparum (isolate 3D7) OX=36329 GN=PF3D7_1202200 PE=3 SV=1	36.801	0	1	21	58.3	324	39230000000	1868100000	627	0	0	0	0	0	0	0	0	4.2325e+06	2.6223e+07	2.95469e+07	2.74283e+07	1.67264e+07	7.61175e+06	7.68763e+06	6.36918e+06	3.64296e+06	3.84678e+06	1.22638e+06	1.36205e+06	1.88556e+06	0	801494	2.29541e+06	1.97836e+06	3.94064e+06	2.00514e+06	1.03451e+06	882829	1.72629e+06	523496	1.98006e+06	1.29686e+06	1.26416e+06	0	1.29062e+06	2.84347e+06	792234	106299	49966.5
>tr|Q8IAM8|Q8IAM8_PLAF7 Serine/threonine-protein phosphatase OS=Plasmodium falciparum (isolate 3D7) OX=36329 GN=PF3D7_0802800 PE=3 SV=1	70.075	9.6179e-11	1	4	7.9	604	341380000	10345000	13	0	0	0	0	0	0	0	0	0	0	0	0	0	0	0	0	0	0	0	0	0	0	0	0	0	0	0	0	0	0	0	0	0	0	0	0	0	0	0	0
>tr|Q8II43|Q8II43_PLAF7 T-complex protein 1 subunit alpha OS=Plasmodium falciparum (isolate 3D7) OX=36329 GN=PF3D7_1132200 PE=3 SV=1	60.26	0	1	30	63.6	544	12069000000	301710000	459	0	0	0	128691	0	78548.3	126152	0	0	0	0	176206	4.0253e+06	7.55376e+06	8.85528e+06	3.64656e+06	4.24594e+06	2.6496e+06	1.12733e+06	1.05222e+06	1.04057e+06	499887	615742	423726	1.00347e+06	1.18141e+06	736487	637415	405218	93576.2	218916	324358	0	0	0	97981.6	401588	102048	0	0
>tr|Q8I356|Q8I356_PLAF7 Uncharacterized protein OS=Plasmodium falciparum (isolate 3D7) OX=36329 GN=PF3D7_0909600 PE=4 SV=1	72.244	3.5217e-163	3	16	29.3	604	1759900000	43998000	202	0	0	0	0	0	0	0	0	0	0	0	0	0	1.95159e+06	1.39528e+07	9.53815e+06	6.04546e+06	5.57709e+06	2.85077e+06	2.18715e+06	1.59645e+06	610758	362666	105040	302442	316475	0	0	0	0	0	202482	0	0	0	0	0	72958.7	0	0
>sp|O77323|TCPH_PLAF7 T-complex protein 1 subunit eta OS=Plasmodium falciparum (isolate 3D7) OX=36329 GN=MAL3P3.6 PE=3 SV=1	59.577	0	1	27	60.9	539	8439700000	263740000	413	0	0	86282.9	0	416805	0	0	0	0	0	0	3.05268e+06	1.76481e+07	1.11516e+07	3.69767e+06	730973	239626	0	0	0	254864	0	0	0	1.04947e+06	673342	0	158343	134893	133073	143210	114088	0	1.33295e+06	0	0	0	0	0	0
>tr|Q8IHU9|Q8IHU9_PLAF7 Dolichol-phosphate mannosyltransferase subunit 1 OS=Plasmodium falciparum (isolate 3D7) OX=36329 GN=PF3D7_1141600 PE=3 SV=1	30.101	0	1	14	52.5	259	4005800000	267050000	287	0	0	0	0	4.99443e+06	2.23128e+07	5.67275e+07	1.65423e+07	1.07453e+07	1.70883e+07	1.66693e+07	1.03012e+07	1.49073e+07	9.02237e+06	1.22437e+07	5.40111e+06	6.38611e+06	1.15612e+07	2.26176e+06	5.82927e+06	2.26969e+06	1.84915e+06	2.02016e+06	3.03278e+06	1.08098e+06	0	274971	942863	0	482130	0	360867	670125	0	0	0	0	0	81090.1	199011
>tr|Q8ILK2|Q8ILK2_PLAF7 Nascent polypeptide-associated complex subunit beta OS=Plasmodium falciparum (isolate 3D7) OX=36329 GN=PF3D7_1426100 PE=3 SV=1	19.393	2.9552e-113	1	7	48.5	171	4749600000	395800000	166	0	0	0	0	408234	2.48885e+06	3.7945e+06	2.28906e+06	2.55076e+06	2.60103e+06	1.77952e+06	2.55214e+06	1.99064e+06	2.44494e+06	2.12588e+06	1.59475e+06	958239	954789	505073	633267	0	315215	0	0	0	0	0	0	0	0	0	0	0	0	0	0	0	0	0	0
>tr|Q8IJJ0|Q8IJJ0_PLAF7 Apicoplast integral membrane protein, putative OS=Plasmodium falciparum (isolate 3D7) OX=36329 GN=PF3D7_1021300 PE=4 SV=2	55.217	3.0957e-16	1	8	15.6	454	789700000	31588000	27	0	0	0	0	0	0	0	0	0	0	0	0	0	0	0	677289	0	0	0	140406	0	0	0	0	0	0	0	0	0	0	0	0	0	0	0	0	0	0	0	0
>tr|A0A143ZYV5|A0A143ZYV5_PLAF7 Ubiquitin-like domain-containing protein OS=Plasmodium falciparum (isolate 3D7) OX=36329 GN=PF3D7_1125200 PE=4 SV=1	28.254	5.8947e-14	1	6	21.8	238	1561900000	111570000	45	0	0	476109	0	77214.9	0	0	0	0	0	0	0	0	0	0	0	0	0	66955.3	0	0	0	0	0	0	0	0	0	0	0	0	0	0	0	0	0	0	0	0	0
>tr|Q8IEQ3|Q8IEQ3_PLAF7 Uncharacterized protein OS=Plasmodium falciparum (isolate 3D7) OX=36329 GN=PF3D7_1306200 PE=4 SV=1	56.811	7.3538e-91	1	14	37.4	478	4795400000	177610000	256	0	0	0	0	0	0	0	0	0	90775.1	0	272907	0	824362	447473	151824	0	0	0	0	0	0	0	0	0	75044.5	0	89923.2	0	0	0	120469	0	0	0	0	0	211509	678612	86377.1
>tr|C6KST5|C6KST5_PLAF7 T-complex protein 1 subunit zeta OS=Plasmodium falciparum (isolate 3D7) OX=36329 GN=PF3D7_0608700 PE=3 SV=1	61.533	0	1	25	50.8	543	9590100000	282060000	478	0	0	34989.4	0	0	0	0	0	0	0	0	944164	7.52138e+06	7.50667e+06	3.38454e+06	1.23168e+06	1.16839e+06	647870	425779	931000	185074	904544	286685	648516	1.15009e+06	1.05239e+06	253362	0	244525	0	0	224991	295225	75067.7	142099	211763	0	351883	0	114300
>tr|Q8I563|Q8I563_PLAF7 Vesicle transport v-SNARE protein VTI1, putative OS=Plasmodium falciparum (isolate 3D7) OX=36329 GN=PF3D7_1236000 PE=4 SV=1	49.145	4.9585e-28	1	10	31.5	410	2058000000	85749000	67	0	0	0	0	0	0	0	0	0	0	1.56491e+06	695988	293109	212577	268018	921370	1.00725e+06	0	0	107432	0	0	178598	245499	0	0	175391	140956	705025	805473	860575	0	1.02188e+06	0	0	488374	124427	100841	0	98251.5
>tr|Q8I5J2|Q8I5J2_PLAF7 Uncharacterized protein OS=Plasmodium falciparum (isolate 3D7) OX=36329 GN=PF3D7_1222100 PE=4 SV=1	60.181	0	1	23	58.9	518	6232500000	173120000	299	0	0	0	710443	0	142512	0	126268	327692	2.2644e+07	7.92943e+07	2.30673e+07	1.54809e+07	1.06077e+07	1.05834e+07	1.14321e+07	8.22383e+06	3.06252e+06	104840	203498	116215	0	0	0	0	0	0	59722.3	0	0	0	240589	0	0	0	0	0	0	0	0
>tr|Q8IJ76|Q8IJ76_PLAF7 Early transcribed membrane protein 10.2 OS=Plasmodium falciparum (isolate 3D7) OX=36329 GN=PF3D7_1033200 PE=4 SV=1	38.925	0	1	16	43.4	355	44123000000	2206100000	1202	0	724211	3.59354e+07	5.56704e+07	1.97275e+07	3.63322e+07	1.76598e+08	3.48507e+08	3.08591e+08	2.64801e+08	1.46173e+08	1.89201e+08	7.72181e+07	6.51468e+07	6.02557e+07	3.48571e+07	3.59322e+07	3.46655e+07	2.18641e+07	2.59404e+07	3.63767e+07	2.60145e+07	2.24345e+07	1.83085e+07	1.69264e+07	2.33816e+07	1.18744e+07	1.16257e+07	6.13425e+06	1.28194e+07	8.60882e+06	4.45674e+06	7.55482e+06	2.6496e+06	3.63746e+06	4.59442e+06	4.27949e+06	4.88871e+06	2.86474e+06	4.18171e+06
>tr|Q8IEA0|Q8IEA0_PLAF7 Palmitoyltransferase OS=Plasmodium falciparum (isolate 3D7) OX=36329 GN=PF3D7_1321400 PE=3 SV=1	36.491	8.4321e-15	1	4	14.7	313	390340000	26023000	30	0	0	0	0	0	0	0	0	986430	8.15367e+06	8.80713e+06	6.72908e+06	5.14829e+06	2.96315e+06	2.47044e+06	2.30536e+06	1.39126e+06	724624	1.24522e+06	1.05344e+06	749259	1.18861e+06	1.30438e+06	1.11442e+06	355619	0	269944	0	0	355873	0	0	0	0	0	0	0	0	0	0
>tr|A0A143ZZP8|A0A143ZZP8_PLAF7 DUF1084 domain-containing protein OS=Plasmodium falciparum (isolate 3D7) OX=36329 GN=PF3D7_0908300.2 PE=4 SV=1;>tr|C0H526|C0H526_PLAF7 DUF1084 domain-containing protein OS=Plasmodium falciparum (isolate 3D7) OX=36329 GN=PF3D	31.059	4.7078e-28	2	2	11.8	263	276930000	25176000	35	0	0	0	0	0	0	0	0	0	0	0	0	0	0	676855	0	0	0	403144	0	982356	872713	640145	0	0	0	0	0	0	0	0	0	0	0	0	0	0	0	0	0
>tr|A0A5K1K8Y8|A0A5K1K8Y8_PLAF7 DNA/RNA-binding protein Alba 4 OS=Plasmodium falciparum (isolate 3D7) OX=36329 GN=PF3D7_1347500 PE=4 SV=1	42.159	0	1	20	59.4	372	36762000000	1934800000	873	0	0	0	0	0	219625	114744	230885	2.11636e+06	2.3498e+06	1.91476e+06	4.33335e+06	8.70818e+06	1.57168e+07	1.47348e+07	1.35358e+07	1.38649e+07	1.60026e+07	1.77963e+07	1.69582e+07	1.56269e+07	7.98255e+06	6.99618e+06	3.54645e+06	530534	3.27417e+06	2.14366e+06	1.17866e+06	1.01391e+06	0	0	328115	0	147401	0	0	0	0	258081	135231
>tr|C0H4Q4|C0H4Q4_PLAF7 Alpha/beta hydrolase, putative OS=Plasmodium falciparum (isolate 3D7) OX=36329 GN=PF3D7_0731800 PE=4 SV=1	78.378	1.9106e-27	2	11	19.6	675	513180000	12219000	41	0	0	0	0	0	0	0	0	0	0	0	0	0	0	0	0	0	0	0	0	0	0	0	0	0	0	0	0	0	0	0	0	0	5987.15	0	0	0	0	0	0
>sp|Q6LFH8|OAT_PLAF7 Ornithine aminotransferase OS=Plasmodium falciparum (isolate 3D7) OX=36329 GN=OAT PE=1 SV=1	46.055	0	1	32	83.3	414	101540000000	3760900000	1120	0	314517	304326	287490	0	122818	3.81789e+06	5.70059e+06	1.83952e+07	1.61042e+07	7.21682e+06	6.22441e+06	6.14271e+06	4.71061e+06	2.43943e+07	2.5133e+07	2.45234e+07	1.85614e+07	9.44016e+06	8.36161e+06	9.94822e+06	1.08998e+07	1.65073e+07	3.18697e+07	9.8697e+07	2.15033e+08	4.59738e+07	1.93656e+07	1.71836e+07	1.51062e+07	6.77035e+06	6.77628e+06	1.62153e+07	1.25612e+06	1.61253e+06	1.29993e+06	934027	1.19019e+06	196291	0
>tr|Q8ILV5|Q8ILV5_PLAF7 26S proteasome regulatory subunit RPN13, putative OS=Plasmodium falciparum (isolate 3D7) OX=36329 GN=PF3D7_1414000 PE=4 SV=2	29.487	2.3118e-126	1	8	42.3	253	1640000000	117140000	74	0	0	205826	346327	161550	0	0	0	0	0	0	0	336814	0	0	2.08419e+06	1.3302e+06	0	181508	403017	0	0	0	0	0	0	0	0	0	0	428880	0	0	0	0	0	0	0	0	0
>tr|C0H5H6|C0H5H6_PLAF7 VPS13 domain-containing protein, putative OS=Plasmodium falciparum (isolate 3D7) OX=36329 GN=PF3D7_1346400 PE=4 SV=1	697.04	1.3396e-14	1	9	1.8	5988	2587400000	7267800	14	4311.97	14516.8	0	8508.92	0	0	0	0	0	0	146353	45094.4	33413.6	28100.3	23244	7719.9	13222.6	0	3131.2	0	0	0	0	31598.8	240610	121739	49392.9	40671	22117	45354.7	33071.8	0	0	0	0	0	0	0	2877.33	0
>tr|Q8IKQ1|Q8IKQ1_PLAF7 Uncharacterized protein OS=Plasmodium falciparum (isolate 3D7) OX=36329 GN=PF3D7_1457900 PE=4 SV=1	419.39	6.8888e-06	2	3	0.8	3455	347210000	1771500	3	0	0	0	0	0	0	0	0	0	0	0	0	0	0	0	0	0	2656.69	0	0	0	0	0	0	0	0	0	0	0	0	0	0	0	0	0	0	0	0	0	0
>tr|C0H570|C0H570_PLAF7 RNA-binding protein, putative OS=Plasmodium falciparum (isolate 3D7) OX=36329 GN=PF3D7_0929200 PE=4 SV=1	33.598	1.6131e-269	1	11	34.6	289	3026800000	201790000	102	0	216673	520787	1.15263e+06	879327	483749	880734	453643	1.32776e+06	698718	0	0	144512	0	65956.4	0	0	0	0	0	0	0	510702	497601	0	0	0	0	0	0	0	0	0	0	0	0	0	0	0	0
>tr|Q8IJN8|Q8IJN8_PLAF7 Ribonucleoside-diphosphate reductase small chain, putative OS=Plasmodium falciparum (isolate 3D7) OX=36329 GN=PF3D7_1015800 PE=4 SV=2	40.387	0	1	21	61.5	335	7254800000	329770000	175	0	35949.2	0	0	0	0	0	0	50417.3	366137	0	0	0	481971	6.74231e+06	1.105e+07	1.39782e+07	5.04692e+06	1.92355e+06	1.05514e+06	1.47687e+06	522724	169285	209604	1.71592e+06	405800	441452	215075	152872	145253	88403.6	0	0	0	0	0	0	0	0	0
>tr|Q8IM38|Q8IM38_PLAF7 Ribonucleoside-diphosphate reductase small chain, putative OS=Plasmodium falciparum (isolate 3D7) OX=36329 GN=PF3D7_1405600 PE=4 SV=1	40.599	0	1	22	69.6	349	7551000000	302040000	182	0	189286	0	621520	0	247573	1.16099e+06	973456	0	195752	137475	904206	208905	390466	4.51325e+06	7.20306e+06	7.87525e+06	3.71418e+06	2.36769e+06	1.38385e+06	2.48663e+06	2.12334e+06	0	97832.4	338634	501930	0	0	0	0	0	0	0	105780	0	0	0	0	0	0
>tr|Q8IKT2|Q8IKT2_PLAF7 6-phosphogluconate dehydrogenase, decarboxylating OS=Plasmodium falciparum (isolate 3D7) OX=36329 GN=PF3D7_1454700 PE=1 SV=1	52.993	0	1	22	50	468	9255900000	298580000	216	0	0	0	0	0	0	0	0	937021	1.55094e+06	790604	309078	460722	461579	1.24871e+06	1.66449e+07	2.21075e+07	5.70143e+06	376868	97828.2	0	0	317998	0	0	0	0	0	0	0	0	0	220694	0	177973	0	0	0	0	0
>tr|A0A5K1K8S0|A0A5K1K8S0_PLAF7 RHOMBOID-like protein OS=Plasmodium falciparum (isolate 3D7) OX=36329 GN=PF3D7_0828000 PE=3 SV=1	30.684	2.8212e-12	1	3	14.2	267	227080000	37846000	18	0	0	0	0	0	0	0	0	0	0	0	0	0	0	0	0	0	0	0	0	0	0	0	0	0	0	0	0	0	0	0	0	0	0	0	0	0	0	0	0
>tr|Q8I310|Q8I310_PLAF7 Phospholipid or glycerol acyltransferase, putative OS=Plasmodium falciparum (isolate 3D7) OX=36329 GN=PF3D7_0914200 PE=4 SV=1	49.338	0	1	21	49.8	418	10501000000	437560000	515	0	0	0	296813	0	0	0	0	0	0	0	0	1.21665e+06	7.14073e+06	9.65255e+06	5.92694e+06	2.50907e+06	1.5356e+06	704401	295765	1.094e+06	1.56925e+06	1.04169e+06	615922	962408	2.25594e+06	155496	104951	94531.8	565021	600102	182884	829420	478892	489855	0	0	168714	0	112638
>tr|O77388|O77388_PLAF7 Protein YOP1, putative OS=Plasmodium falciparum (isolate 3D7) OX=36329 GN=PF3D7_0316700 PE=3 SV=1	26.04	0	1	13	46.2	221	15441000000	1403700000	349	0	0	0	0	0	0	0	1.18977e+06	8.1778e+06	2.41986e+06	958662	1.45433e+07	5.14671e+07	6.64135e+07	4.15768e+07	1.56502e+07	1.59084e+07	6.59934e+06	7.42772e+06	3.17861e+06	5.69826e+06	4.99136e+06	2.68008e+06	3.01204e+06	0	0	0	699618	0	400551	0	0	0	224864	0	0	0	68188.2	0	0
>tr|Q8I3L4|Q8I3L4_PLAF7 Acyl-CoA synthetase OS=Plasmodium falciparum (isolate 3D7) OX=36329 GN=PF3D7_0525100 PE=4 SV=1	76.851	0	1	29	51.4	673	9325600000	245410000	512	0	0	0	116935	0	0	623224	2.10493e+06	3.66084e+06	1.89677e+06	1.01621e+06	1.78778e+06	3.59481e+06	1.29739e+06	2.00725e+06	5.77667e+06	1.05145e+07	5.65921e+06	1.48872e+06	2.28652e+06	1.28321e+06	442341	304972	189741	459325	292865	177338	243435	140649	148343	120120	0	432287	229001	304601	383503	129612	122035	0	0
>sp|Q8I1T8|ASNA_PLAF7 ATPase ASNA1 homolog OS=Plasmodium falciparum (isolate 3D7) OX=36329 GN=PFD0725c PE=3 SV=1	43.317	5.7712e-231	1	9	36.1	379	1339400000	66972000	62	0	0	0	104344	76374.7	48096.6	0	0	0	0	0	0	0	0	0	0	1.40978e+06	0	0	0	0	195180	0	0	0	0	0	0	392625	0	423546	0	0	0	0	0	0	0	0	0
>tr|Q8I478|Q8I478_PLAF7 Protein Mpv17, putative OS=Plasmodium falciparum (isolate 3D7) OX=36329 GN=PF3D7_0502200 PE=4 SV=1	53.225	1.103e-05	1	2	6.1	443	79764000	2750500	7	0	0	0	0	0	0	0	0	0	368963	0	0	206884	0	0	0	0	0	0	0	0	0	0	0	0	0	0	0	0	0	0	0	0	0	0	0	0	0	0	0
>tr|Q8IL91|Q8IL91_PLAF7 YrhK domain-containing protein OS=Plasmodium falciparum (isolate 3D7) OX=36329 GN=PF3D7_1437500 PE=4 SV=1	30.804	4.9648e-40	1	2	4.8	271	582910000	97152000	39	0	0	0	0	0	0	0	0	0	0	0	746614	660865	1.38819e+06	2.25012e+06	1.0174e+06	1.7791e+06	1.50512e+06	0	0	1.10299e+06	0	235647	154618	788647	0	0	0	0	0	0	0	0	0	0	0	0	0	0	0
>tr|Q8IIC9|Q8IIC9_PLAF7 Translation elongation factor EF-1, subunit alpha, putative OS=Plasmodium falciparum (isolate 3D7) OX=36329 GN=PF3D7_1123400 PE=4 SV=1	62.881	0	1	23	58.9	555	4131700000	129120000	106	0	53649.1	0	0	0	721290	102285	0	0	0	26764.8	0	0	439864	296918	900777	1.019e+06	420276	705755	488056	0	0	0	0	0	0	247541	0	0	0	0	0	0	0	0	0	0	0	0	0
>tr|C6KTB0|C6KTB0_PLAF7 Mitochondrial import inner membrane translocase subunit TIM22, putative OS=Plasmodium falciparum (isolate 3D7) OX=36329 GN=PF3D7_0627400 PE=4 SV=1	21.447	4.5058e-09	1	3	24.9	193	257990000	28665000	11	0	0	0	0	610980	1.33813e+07	9.76282e+06	1.48248e+06	0	800488	2.02059e+06	2.60992e+06	0	3.88053e+06	4.68659e+06	4.82321e+06	4.20393e+06	4.02519e+06	1.92175e+06	1.59518e+06	799642	0	0	0	0	0	0	0	0	0	0	0	0	0	0	0	0	0	0	0
>tr|Q8IE73|Q8IE73_PLAF7 PRELI domain-containing protein, putative OS=Plasmodium falciparum (isolate 3D7) OX=36329 GN=PF3D7_1324400 PE=4 SV=1	21.689	1.2752e-121	1	9	47.5	183	838890000	64530000	56	0	0	0	3.67587e+06	8.29262e+06	3.90286e+07	1.42914e+07	9.05878e+06	2.92336e+07	5.05528e+07	1.31305e+07	1.39221e+07	1.15929e+07	6.34759e+06	2.85998e+06	2.80029e+06	308432	561116	299331	1.17241e+06	759821	1.59084e+06	871157	939307	363513	1.43824e+06	0	1.60925e+06	1.22871e+06	1.3557e+06	269309	2.84908e+06	0	1.31231e+06	1.80047e+06	0	371005	0	309067	0
>tr|Q8IIN1|Q8IIN1_PLAF7 Protein tyrosine phosphatase OS=Plasmodium falciparum (isolate 3D7) OX=36329 GN=PF3D7_1113100 PE=4 SV=1	25.102	4.1889e-24	1	2	11.9	218	819910000	102490000	144	0	0	0	9.23391e+06	6.18578e+06	3.14009e+06	4.75558e+06	2.91945e+06	4.45113e+06	6.78115e+06	3.3874e+06	969848	1.54026e+06	0	0	1.70788e+06	1.32819e+06	0	787133	568873	1.19855e+06	0	846416	0	786467	0	0	0	0	0	1.5937e+06	636219	1.75719e+06	0	1.42131e+06	2.08736e+06	564376	866966	0	0
>tr|C6KSL9|C6KSL9_PLAF7 Uncharacterized protein OS=Plasmodium falciparum (isolate 3D7) OX=36329 GN=PF3D7_0601900 PE=4 SV=1	14.725	2.0543e-237	1	4	54.7	128	940720000	156790000	70	0	0	0	0	283257	3.6291e+06	8.99168e+06	0	0	0	0	0	0	429568	0	0	74751.3	0	0	0	0	0	0	0	0	0	0	0	0	0	0	0	0	0	0	0	0	0	0	0
>tr|O96193|O96193_PLAF7 Ras-related protein Rab-5A OS=Plasmodium falciparum (isolate 3D7) OX=36329 GN=PF3D7_0211200 PE=1 SV=1	26.671	2.6083e-249	1	13	74.9	235	1763700000	110230000	183	0	128416	77574.7	0	313236	743153	6.14345e+06	9.72186e+06	5.68937e+06	3.28454e+06	1.64629e+06	2.59722e+06	579741	2.64378e+06	0	361375	1.46533e+06	0	784223	0	0	0	0	0	0	0	0	130194	0	471061	0	0	0	0	209932	130766	437600	259870	252684	267722
>tr|C0H5G2|C0H5G2_PLAF7 Ras-related protein Rab-11B OS=Plasmodium falciparum (isolate 3D7) OX=36329 GN=PF3D7_1340700 PE=4 SV=2	25.931	1.8738e-141	1	12	53.3	229	2925200000	162510000	158	0	335565	0	255087	396403	164269	949572	1.04217e+06	602028	748360	0	0	0	0	0	0	0	0	353058	0	0	0	0	0	0	0	0	0	89336.9	0	0	46148.4	0	0	0	0	272537	1.76672e+06	1.74206e+06	0
>tr|Q7K6B0|Q7K6B0_PLAF7 Ras-related protein Rab-18 OS=Plasmodium falciparum (isolate 3D7) OX=36329 GN=PF3D7_0807300 PE=4 SV=1	23.162	6.1745e-244	1	9	48.3	201	12132000000	933270000	837	0	0	2.597e+06	1.74143e+07	2.00238e+07	1.30374e+07	1.19506e+07	9.04565e+06	1.14945e+07	1.51338e+07	1.45602e+07	1.39708e+07	1.00962e+07	5.63709e+06	4.39928e+06	4.49653e+06	5.11496e+06	2.93977e+06	3.73026e+06	2.83881e+06	5.91562e+06	4.83696e+06	4.85315e+06	4.7468e+06	5.71392e+06	5.46259e+06	5.85519e+06	3.8345e+06	3.63354e+06	4.49981e+06	4.04107e+06	1.61909e+07	1.2412e+07	6.0153e+06	9.49953e+06	8.23378e+06	8.21494e+06	6.51521e+06	4.84194e+06	6.56442e+06
>tr|Q8I5A9|Q8I5A9_PLAF7 Ras-related protein Rab-2 OS=Plasmodium falciparum (isolate 3D7) OX=36329 GN=PF3D7_1231100 PE=4 SV=1	24.423	0	1	23	88.3	213	23140000000	1361200000	1372	0	1.35813e+06	1.65095e+07	5.98165e+07	3.26157e+07	2.84516e+07	2.40123e+07	1.01984e+07	8.74057e+06	8.08404e+06	6.01372e+06	721523	1.28099e+06	2.26991e+06	3.72317e+06	3.22634e+06	3.11363e+06	1.35559e+07	2.99363e+06	726455	6.10155e+06	1.12352e+06	2.81246e+06	4.47441e+06	4.76193e+06	4.4997e+06	4.99972e+06	3.26284e+06	3.31258e+06	4.43367e+06	6.61659e+06	4.97062e+06	4.24192e+06	1.24448e+07	1.42226e+06	2.15689e+06	3.81492e+06	3.38137e+06	3.3348e+06	3.98921e+06
>tr|Q7KQK0|Q7KQK0_PLAF7 cAMP-dependent protein kinase regulatory subunit OS=Plasmodium falciparum (isolate 3D7) OX=36329 GN=PF3D7_1223100 PE=1 SV=1	50.832	0	1	24	54.2	441	8988200000	309940000	419	0	0	85917.8	0	0	0	990324	3.93154e+06	1.31125e+07	1.70185e+07	9.61488e+06	8.26627e+06	5.46598e+06	1.18702e+06	527295	364275	144406	370804	255341	97200.6	82400.2	339862	260875	0	82200.2	564344	44532.5	390720	724698	636463	1.36342e+06	1.99032e+06	232335	496088	184302	0	380900	273775	511422	369704
>tr|Q8I5H9|Q8I5H9_PLAF7 Citrate/oxoglutarate carrier protein, putative OS=Plasmodium falciparum (isolate 3D7) OX=36329 GN=PF3D7_1223800 PE=3 SV=1	34.886	6.8405e-22	1	8	25.6	308	1668500000	83426000	107	0	0	0	0	0	0	0	2.73256e+06	7.65979e+06	6.88824e+06	4.14107e+06	3.10284e+06	2.24959e+06	1.2667e+06	684400	0	0	0	0	0	374159	0	0	0	0	0	0	211784	0	0	0	0	0	0	200027	0	0	0	0	0
>tr|Q8IJV6|Q8IJV6_PLAF7 Adenylate kinase OS=Plasmodium falciparum (isolate 3D7) OX=36329 GN=PF3D7_1008900 PE=3 SV=1	27.61	0	1	24	71.1	242	58781000000	3457700000	1870	0	0	2.03445e+06	2.38398e+06	3.93778e+06	1.80249e+07	4.30213e+08	5.28343e+08	4.0671e+08	5.12872e+08	3.57767e+08	3.35258e+08	7.10158e+08	7.24687e+08	6.66728e+08	4.58415e+08	2.82198e+08	1.33739e+08	5.64746e+07	2.55436e+07	3.64656e+07	2.80569e+07	1.36268e+07	1.25908e+07	1.22818e+07	2.17604e+07	8.64331e+06	7.91313e+06	7.14909e+06	4.34224e+06	3.01998e+06	8.55612e+06	3.57333e+06	1.09654e+06	2.92315e+06	1.47369e+06	3.9036e+06	2.37192e+06	2.07096e+06	1.64364e+06
>tr|C0H4Z2|C0H4Z2_PLAF7 Early transcribed membrane protein 8 OS=Plasmodium falciparum (isolate 3D7) OX=36329 GN=PF3D7_0829600 PE=4 SV=1	19.787	0	1	7	36.5	170	2942200000	367770000	154	0	0	0	0	106543	0	0	0	181857	305501	278791	0	0	0	0	0	0	0	0	0	0	0	0	0	0	0	0	0	0	0	0	0	0	0	0	0	0	0	0	0
>tr|Q8IAX8|Q8IAX8_PLAF7 DNA/RNA-binding protein Alba 1 OS=Plasmodium falciparum (isolate 3D7) OX=36329 GN=PF3D7_0814200 PE=4 SV=1	27.258	0	1	15	46.4	248	46177000000	3298300000	1031	0	0	190228	735153	649331	1.05556e+06	962461	7.30963e+06	1.07791e+07	3.47386e+07	3.19448e+07	2.33181e+07	5.55391e+06	6.15647e+06	2.56314e+06	5.73022e+06	5.88757e+06	1.80545e+06	1.99731e+06	2.9585e+06	2.55372e+06	871982	1.33919e+06	2.75256e+06	337586	533401	607605	771535	1.85455e+06	151052	0	545423	0	1.18945e+06	1.29326e+06	1.91021e+06	577614	0	0	1.08818e+06
>tr|Q8I2H3|Q8I2H3_PLAF7 V-type proton ATPase subunit E, putative OS=Plasmodium falciparum (isolate 3D7) OX=36329 GN=PF3D7_0934500 PE=3 SV=2	27.19	5.4695e-214	1	12	56.6	235	4275000000	328840000	180	0	0	0	0	89529.5	5.19052e+06	1.09686e+08	3.41904e+07	2.30282e+07	1.87265e+07	1.2612e+07	7.98763e+06	6.24758e+06	3.90678e+06	2.90929e+06	1.57909e+06	1.03566e+06	0	281489	1.04892e+06	513041	594027	615414	386360	414340	514353	324496	0	0	207805	143031	160692	0	182545	267648	337660	840542	786954	626166	246843
>tr|Q8IC43|Q8IC43_PLAF7 Small exported membrane protein 1 OS=Plasmodium falciparum (isolate 3D7) OX=36329 GN=PF3D7_0702400 PE=4 SV=1	14.195	8.3166e-17	1	4	35.8	123	2397600000	266400000	131	0	0	294336	0	0	0	127083	569582	0	0	277130	264526	0	0	145972	0	0	138755	0	299659	218821	0	177592	0	343565	116786	292537	0	192714	246039	289278	303607	0	302569	210726	473770	0	0	0	0
>tr|Q8IL82|Q8IL82_PLAF7 Uncharacterized protein OS=Plasmodium falciparum (isolate 3D7) OX=36329 GN=PF3D7_1438600 PE=4 SV=1	33.149	5.5876e-29	1	6	24.5	277	1058500000	66158000	40	0	0	0	0	0	0	1.13929e+06	321205	0	982779	2.51034e+06	2.49298e+06	300792	506438	509993	289204	0	0	0	0	0	0	0	0	0	0	0	685300	594832	254928	0	0	0	406541	0	0	0	0	0	0
>tr|Q8I0P6|Q8I0P6_PLAF7 Elongation factor 1-alpha OS=Plasmodium falciparum (isolate 3D7) OX=36329 GN=PF3D7_1357000 PE=3 SV=1	48.958	0	1	39	76.5	443	349030000000	12035000000	4787	0	62912.9	1.88482e+06	2.63087e+06	1.50343e+06	2.84368e+06	5.521e+06	1.95953e+06	3.75651e+06	1.55422e+07	5.01273e+07	3.13035e+08	4.59971e+08	2.28853e+08	1.37253e+08	4.31303e+07	2.28991e+07	2.53901e+07	1.09453e+07	1.54459e+07	2.09233e+07	1.73857e+07	1.23813e+07	9.73837e+06	1.53242e+07	1.63222e+07	1.19887e+07	8.53675e+06	5.07337e+06	8.40775e+06	5.42216e+06	1.04672e+07	9.68578e+06	4.80246e+06	6.53828e+06	8.57792e+06	1.31242e+07	1.13305e+07	8.35452e+06	6.36007e+06
>tr|A0A144A026|A0A144A026_PLAF7 Merozoite surface protein 9 OS=Plasmodium falciparum (isolate 3D7) OX=36329 GN=PF3D7_1228600 PE=4 SV=1;>sp|Q8I5D2|ABRA_PLAF7 101 kDa malaria antigen OS=Plasmodium falciparum (isolate 3D7) OX=36329 GN=ABRA PE=1 SV=1	86.622	6.6593e-278	2	17	28	743	7264100000	172950000	710	0	0	536502	70017.9	0	0	592567	2.84124e+06	1.61497e+06	9.82705e+06	1.23591e+07	1.12501e+07	7.93705e+06	5.79889e+06	6.58865e+06	5.53254e+06	7.78583e+06	5.85424e+06	3.82752e+06	4.97146e+06	5.54344e+06	3.50613e+06	6.22631e+06	5.63942e+06	7.3346e+06	2.21953e+06	9.13328e+06	2.17869e+07	1.72407e+07	1.24797e+07	5.07782e+06	7.23566e+06	3.61016e+06	1.05025e+06	3.30189e+06	3.42422e+06	5.51074e+06	8.42109e+06	1.73783e+07	3.58867e+07
>tr|Q8ILZ7|Q8ILZ7_PLAF7 CUGBP Elav-like family member 2, putative OS=Plasmodium falciparum (isolate 3D7) OX=36329 GN=PF3D7_1409800 PE=4 SV=1	59.274	0	1	13	31.1	514	3932300000	157290000	143	0	0	0	64580.7	0	61427.1	33938.5	0	257669	0	0	0	153422	0	0	0	0	0	41553.6	0	0	0	207868	283574	385334	189529	0	0	0	0	0	0	0	0	0	0	0	0	0	0
>tr|Q8I506|Q8I506_PLAF7 Uncharacterized protein OS=Plasmodium falciparum (isolate 3D7) OX=36329 GN=PF3D7_1242300 PE=4 SV=1	22.132	1.1915e-09	1	3	21.5	186	1395900000	279170000	23	0	0	0	0	0	0	0	0	0	0	0	0	0	0	0	0	711131	0	2.14239e+06	1.02067e+07	0	1.06627e+06	964758	2.04588e+06	0	0	0	0	0	327321	0	2.72188e+06	3.33438e+06	1.89053e+06	0	1.39665e+06	0	0	0	0
>tr|Q8IDW4|Q8IDW4_PLAF7 Nuclear movement protein, putative OS=Plasmodium falciparum (isolate 3D7) OX=36329 GN=PF3D7_1336800 PE=4 SV=1	46.016	8.4589e-54	1	12	29	386	1763500000	62983000	58	0	0	0	146427	0	111654	120448	524015	311183	0	345523	838754	1.68873e+06	671479	411916	237986	143824	0	0	0	0	0	0	0	0	0	0	0	0	0	0	0	0	0	0	0	0	0	0	0
>tr|A0A143ZWS9|A0A143ZWS9_PLAF7 Uncharacterized protein OS=Plasmodium falciparum (isolate 3D7) OX=36329 GN=PF3D7_0810700 PE=4 SV=1	16.803	3.8346e-09	1	3	19.1	141	861520000	95724000	44	0	0	3.05564e+06	1.61931e+07	1.33993e+07	1.09855e+07	0	0	3.62402e+06	1.71836e+06	0	0	0	0	0	0	0	0	0	0	0	0	0	0	0	0	0	0	0	0	0	0	0	0	0	0	0	0	0	0
>tr|Q8I599|Q8I599_PLAF7 Cytochrome b5, putative OS=Plasmodium falciparum (isolate 3D7) OX=36329 GN=PF3D7_1232300 PE=3 SV=1	18.244	1.2274e-181	1	5	35.7	157	3437800000	572970000	193	0	0	0	0	0	1.05173e+06	6.31669e+06	1.90926e+07	1.8463e+07	1.71211e+07	1.91878e+07	1.76227e+07	2.80452e+07	3.14961e+07	4.63727e+07	3.00718e+07	3.90424e+07	3.71016e+07	2.05022e+07	3.81535e+07	4.39261e+07	2.25943e+07	1.50459e+07	8.12933e+06	5.39423e+06	4.18467e+06	4.93644e+06	3.19416e+06	2.01794e+06	2.45838e+06	2.0118e+06	3.28665e+06	1.35919e+06	0	0	0	0	0	210387	0
>tr|Q8IFP3|Q8IFP3_PLAF7 Tubulin alpha chain OS=Plasmodium falciparum (isolate 3D7) OX=36329 GN=PF3D7_0422300 PE=3 SV=1	49.691	0	1	5	14	450	3647000000	165770000	103	0	0	0	0	0	0	433758	0	0	789578	537719	577932	307712	207826	112723	0	0	0	0	0	0	0	0	0	0	0	0	0	0	0	0	0	0	0	0	0	0	0	0	0
>tr|Q6ZLZ9|Q6ZLZ9_PLAF7 Tubulin alpha chain OS=Plasmodium falciparum (isolate 3D7) OX=36329 GN=PF3D7_0903700 PE=3 SV=1	50.296	0	1	22	64.7	453	34751000000	1510900000	1029	0	0	0	94472.5	0	245414	138163	160057	518692	3.11892e+06	1.70164e+07	2.43965e+07	2.8186e+07	1.69433e+07	9.53159e+06	5.42746e+06	2.09435e+06	2.13308e+06	594673	1.6156e+06	1.60057e+06	1.16924e+06	507432	537349	743407	976165	0	281923	270992	575657	271701	952546	309723	0	0	241584	245552	217170	235118	1.02019e+06
>tr|A0A143ZWL7|A0A143ZWL7_PLAF7 Tubulin beta chain OS=Plasmodium falciparum (isolate 3D7) OX=36329 GN=PF3D7_1008700 PE=3 SV=1;>sp|Q7KQL5|TBB_PLAF7 Tubulin beta chain OS=Plasmodium falciparum (isolate 3D7) OX=36329 GN=PF10_0084 PE=3 SV=1	49.75	0	2	25	70.8	445	33756000000	1534400000	1152	0	719788	294961	299151	0	0	1.44226e+06	509972	450817	3.08443e+06	6.77395e+06	1.65909e+07	1.46777e+07	1.04702e+07	9.3827e+06	6.26388e+06	6.28155e+06	4.41346e+06	2.51997e+06	2.09001e+06	3.23078e+06	722380	1.89677e+06	1.49041e+06	904216	900280	597901	1.79423e+06	1.41602e+06	1.48332e+06	1.04838e+06	1.63274e+06	569328	56873.6	282886	613383	754064	0	871072	509210
>tr|Q8IE22|Q8IE22_PLAF7 ER lumen protein retaining receptor 1, putative OS=Plasmodium falciparum (isolate 3D7) OX=36329 GN=PF3D7_1330400.1 PE=4 SV=1	32.805	0	1	9	32.4	284	22807000000	1900600000	912	0	0	0	0	0	0	1.45994e+06	3.09046e+07	6.23605e+07	2.55372e+08	2.06122e+08	1.54851e+08	1.02949e+08	9.33233e+07	6.43785e+07	6.22399e+07	3.12591e+07	1.70672e+07	2.0972e+07	6.13711e+06	9.99023e+06	1.34533e+07	1.21538e+07	4.93115e+06	1.39972e+07	1.22416e+07	558778	3.05363e+06	7.51217e+06	3.15797e+06	1.75645e+06	1.15305e+07	2.51478e+06	1.4229e+06	4.51632e+06	69161.8	6.68178e+06	3.64296e+06	1.87064e+06	2.18493e+06
>tr|Q8I5U8|Q8I5U8_PLAF7 Syntaxin, Qa-SNARE family OS=Plasmodium falciparum (isolate 3D7) OX=36329 GN=PF3D7_1210100 PE=4 SV=1	36.847	4.473e-14	1	3	12.3	310	377360000	19861000	25	0	0	482786	184947	0	0	0	0	439737	1.18924e+06	687818	595901	391027	186481	281024	137824	264145	194154	239986	128617	0	0	91768.7	201371	0	0	222800	0	0	0	0	0	0	0	0	0	0	0	0	0
>tr|A0A143ZX23|A0A143ZX23_PLAF7 Vesicle transport v-SNARE protein, putative OS=Plasmodium falciparum (isolate 3D7) OX=36329 GN=PF3D7_0314100.1 PE=4 SV=1;>tr|A0A143ZY06|A0A143ZY06_PLAF7 Vesicle transport v-SNARE protein, putative OS=Plasmodium falciparum (i	23.774	3.1726e-32	2	5	30.8	198	506820000	42235000	16	0	0	0	0	0	0	0	0	156692	0	141486	0	0	0	0	0	0	0	0	0	0	0	0	0	0	0	0	0	0	0	0	0	0	0	0	0	0	0	0	0
>tr|Q8II93|Q8II93_PLAF7 Protein phosphatase, putative OS=Plasmodium falciparum (isolate 3D7) OX=36329 GN=PF3D7_1127000 PE=4 SV=2	34.461	0	1	22	66.9	287	36035000000	2119700000	1684	0	100748	455960	238176	153719	411176	2.5696e+07	2.28451e+08	2.9476e+08	3.40581e+08	1.43422e+08	1.82555e+08	1.69052e+08	1.09633e+08	1.20046e+08	1.0377e+08	4.75315e+07	5.37349e+07	3.23745e+07	3.67354e+07	5.23581e+07	4.52045e+07	3.42137e+07	3.24348e+07	3.19279e+07	3.69619e+07	2.96538e+07	1.61645e+07	8.52416e+06	1.37591e+07	9.90282e+06	2.1026e+07	1.13876e+07	5.95456e+06	4.20996e+06	4.71992e+06	4.84172e+06	2.80209e+06	1.17517e+06	3.65196e+06
>tr|Q8I3B7|Q8I3B7_PLAF7 Protein RER1 OS=Plasmodium falciparum (isolate 3D7) OX=36329 GN=PF3D7_0903100 PE=3 SV=1	24.197	5.3927e-153	1	5	30.3	201	3099000000	281730000	103	0	0	0	0	0	0	133813	1.16681e+06	3.76286e+06	3.85778e+06	3.61322e+06	299765	0	0	2.12874e+06	0	2.26102e+06	216250	0	0	358973	340698	271013	778265	339354	428838	776826	269658	127993	288918	0	0	0	0	0	0	0	137655	0	0
>sp|P27362|PGK_PLAF7 Phosphoglycerate kinase OS=Plasmodium falciparum (isolate 3D7) OX=36329 GN=PGK PE=1 SV=1	45.426	0	1	40	89.4	416	161630000000	5387800000	1918	0	0	119083	232525	0	0	162989	0	1.68428e+06	1.44681e+07	1.65031e+08	8.59167e+08	3.09395e+08	8.94184e+07	3.25448e+07	1.57412e+07	1.02895e+07	1.58322e+07	1.14077e+07	1.34057e+07	2.25721e+07	9.12365e+06	7.63228e+06	4.74871e+06	1.5938e+06	813346	1.09358e+06	703523	49803.5	218302	388403	642166	203762	41141.9	37876.2	36501.6	112977	1.07104e+06	0	0
>tr|C0H4C5|C0H4C5_PLAF7 Uncharacterized protein OS=Plasmodium falciparum (isolate 3D7) OX=36329 GN=PF3D7_0504900 PE=4 SV=1	20.093	7.8886e-11	1	5	17.4	172	1474000000	163780000	40	0	0	0	301363	192693	0	3.15385e+06	2.45404e+06	1.6228e+06	2.80431e+06	2.39615e+06	2.25022e+06	0	0	0	0	0	0	0	0	1.61137e+06	1.70047e+06	0	0	0	0	0	0	0	0	0	0	0	0	0	0	0	0	0	497273
>tr|Q4VWQ3|Q4VWQ3_PLAF7 Thioredoxin 3 OS=Plasmodium falciparum (isolate 3D7) OX=36329 GN=trx3 PE=1 SV=1	20.941	3.706e-81	1	5	38.3	180	1034700000	147810000	67	0	0	0	2.45118e+06	590112	5.06861e+06	6.43965e+06	0	1.3429e+06	350095	1.80164e+06	227446	3.59068e+06	5.39857e+06	8.65919e+06	9.29286e+06	1.08955e+07	1.04946e+07	1.0386e+07	5.68873e+06	8.65421e+06	3.9562e+06	2.96305e+06	91015.3	536724	703512	0	0	0	0	0	307914	0	0	0	0	0	0	0	0
>tr|Q8IKF0|Q8IKF0_PLAF7 Eukaryotic initiation factor 4A OS=Plasmodium falciparum (isolate 3D7) OX=36329 GN=PF3D7_1468700 PE=3 SV=1	45.31	0	1	29	73.6	398	57556000000	2502400000	918	0	376497	786022	2.20303e+06	1.44956e+06	1.74957e+06	1.81772e+06	1.27771e+06	1.31379e+06	1.86661e+06	1.62047e+07	2.05043e+07	1.61571e+07	1.25612e+07	4.83495e+06	2.62843e+06	3.94678e+06	825357	532428	1.48195e+06	796266	662082	858130	968737	85965.4	1.98524e+06	613816	1.44692e+06	1.00708e+06	1.85476e+06	1.81053e+06	2.88633e+06	2.26991e+06	913116	2.58505e+06	2.35911e+06	1.86302e+06	1.70756e+06	1.40173e+06	987573
>tr|Q8IIA9|Q8IIA9_PLAF7 Mitochondrial import inner membrane translocase subunit TIM44, putative OS=Plasmodium falciparum (isolate 3D7) OX=36329 GN=PF3D7_1125400 PE=4 SV=2	55.81	2.5628e-154	1	11	25.5	470	2853000000	101890000	240	0	265224	431875	635214	581392	800097	525232	191699	251224	125834	2.10599e+06	1.15337e+07	2.24123e+07	1.62396e+07	1.41676e+07	5.56809e+06	7.65916e+06	6.82633e+06	3.53481e+06	4.0635e+06	5.30301e+06	2.13075e+06	2.36673e+06	480321	686845	664336	313226	206757	465706	456870	0	0	0	0	0	0	0	0	0	0
>tr|Q8IBZ2|Q8IBZ2_PLAF7 Prodrug activation and resistance esterase OS=Plasmodium falciparum (isolate 3D7) OX=36329 GN=PF3D7_0709700 PE=4 SV=1	42.357	0	1	14	48.9	368	2963200000	134690000	242	0	0	84684.9	0	0	0	160502	0	451420	1.91476e+07	1.33485e+07	1.60999e+07	1.75942e+07	7.35428e+06	2.97035e+06	1.40332e+06	760413	890777	1.08828e+06	1.174e+06	1.03102e+06	610419	671913	0	633478	912608	490204	0	0	863189	109982	991488	781842	0	1.05755e+06	1.09887e+06	646801	1.62798e+06	81425.6	1.01335e+06
>sp|Q8IE47|SIR5_PLAF7 NAD-dependent protein deacylase Sir2A OS=Plasmodium falciparum (isolate 3D7) OX=36329 GN=Sir2A PE=1 SV=1	30.344	4.3787e-11	1	3	17.6	273	433930000	24107000	9	0	0	0	0	0	0	0	229298	0	99371.1	0	0	358560	0	0	0	0	0	0	0	0	0	0	0	0	0	0	0	0	0	0	0	0	0	0	0	0	0	0	0
>tr|C0H574|C0H574_PLAF7 Uncharacterized protein OS=Plasmodium falciparum (isolate 3D7) OX=36329 GN=PF3D7_0929900 PE=4 SV=1	23.077	3.9524e-94	1	4	24.6	191	1076400000	63319000	80	0	298527	1.49655e+07	1.6138e+07	2.14853e+06	6.21213e+06	7.45228e+06	1.00429e+07	5.50365e+06	3.27681e+06	2.50885e+06	1.86862e+06	1.62354e+06	185434	941783	0	0	361322	358412	443335	567371	259775	0	0	0	0	0	0	0	0	0	0	0	0	0	0	93640.8	0	0	0
>tr|Q8IE98|Q8IE98_PLAF7 Vesicle transport protein OS=Plasmodium falciparum (isolate 3D7) OX=36329 GN=PF3D7_1321800 PE=3 SV=1	29.267	2.0934e-23	1	4	22.8	259	182920000	20325000	38	0	0	0	0	0	0	0	0	0	1.42364e+07	1.81868e+06	9.84684e+06	9.90346e+06	0	4.38944e+06	0	862808	870289	0	616610	0	0	0	0	0	0	0	0	0	0	0	0	0	0	0	0	0	0	0	0
>tr|Q8IKD1|Q8IKD1_PLAF7 Uncharacterized protein OS=Plasmodium falciparum (isolate 3D7) OX=36329 GN=PF3D7_1470700 PE=4 SV=1	68.666	4.7629e-12	1	4	6.7	580	191300000	5313900	13	0	0	0	0	0	0	0	0	823812	874162	504268	280262	0	0	0	0	0	0	0	38338.7	0	0	0	0	0	0	0	0	0	0	0	0	0	0	0	0	0	0	0	0
>tr|O97336|O97336_PLAF7 Uncharacterized protein OS=Plasmodium falciparum (isolate 3D7) OX=36329 GN=PF3D7_0301700 PE=4 SV=2	37.389	3.1627e-24	1	4	15.1	317	794250000	49641000	85	0	0	0	0	0	0	0	0	0	79140.9	1.81878e+06	1.95836e+06	2.35488e+06	3.00273e+06	2.4825e+06	1.30967e+06	0	392667	507094	534364	516904	422975	0	0	0	0	580101	268865	358740	344761	258166	295659	0	0	0	0	0	0	130522	339481
>tr|Q8IKE6|Q8IKE6_PLAF7 Uncharacterized protein OS=Plasmodium falciparum (isolate 3D7) OX=36329 GN=PF3D7_1469100 PE=4 SV=1	31.373	3.1114e-05	1	1	6.9	260	173790000	9146800	7	0	0	135676	320665	0	0	361037	243118	0	140311	131549	0	0	0	0	0	0	0	0	0	0	0	0	0	0	0	0	0	0	121337	0	0	0	0	0	0	0	0	0	0
>tr|O77349|O77349_PLAF7 ATP synthase F0 subunit d-like protein, putative OS=Plasmodium falciparum (isolate 3D7) OX=36329 GN=PF3D7_0311800 PE=4 SV=2	73.523	2.8472e-10	1	5	9.9	609	387930000	9461600	8	0	0	89842.8	0	0	0	141835	0	0	0	8442.46	0	0	0	0	0	158989	0	0	0	0	0	0	263870	295448	0	0	0	0	0	0	0	0	0	0	0	0	0	0	0
>tr|Q8IJU2|Q8IJU2_PLAF7 Succinate dehydrogenase subunit 4, putative OS=Plasmodium falciparum (isolate 3D7) OX=36329 GN=PF3D7_1010300 PE=4 SV=1	13.736	1.3538e-64	1	4	23.7	118	6881100000	1376200000	248	0	0	0	0	0	0	0	1.6901e+07	1.00955e+07	1.21855e+07	0	1.08998e+07	503337	0	0	0	0	0	2.39763e+06	3.09056e+06	0	3.05035e+06	4.95665e+06	0	4.24414e+06	5.66101e+06	0	4.5851e+06	4.54944e+06	5.09824e+06	4.13081e+06	6.51733e+06	0	0	0	4.05218e+06	2.98019e+06	3.63449e+06	2.92442e+06	0
>tr|Q8IM52|Q8IM52_PLAF7 Uncharacterized protein OS=Plasmodium falciparum (isolate 3D7) OX=36329 GN=PF3D7_1404200 PE=4 SV=1	12.843	9.8177e-184	1	5	56.8	111	2516700000	314590000	89	0	0	0	0	0	0	0	0	0	0	0	0	0	0	0	0	0	0	0	0	0	0	0	0	0	0	0	0	0	0	0	0	0	0	0	0	0	0	0	0
>tr|C0H4A3|C0H4A3_PLAF7 Rab5-interacting protein, putative OS=Plasmodium falciparum (isolate 3D7) OX=36329 GN=PF3D7_0414300 PE=4 SV=1	13.207	2.8349e-29	1	3	30.4	112	1545100000	257520000	134	0	581826	3.79281e+07	2.93627e+07	4.03493e+06	0	1.1122e+07	1.71179e+07	3.7836e+07	5.23147e+07	2.02683e+07	2.02598e+07	1.48057e+07	8.85687e+06	1.13823e+07	6.43711e+06	2.32017e+06	2.81564e+06	1.52724e+06	3.15596e+06	5.05073e+06	2.83098e+06	2.49944e+06	2.03424e+06	2.39806e+06	2.13667e+06	1.90429e+06	0	0	0	0	1.2103e+06	0	0	0	0	649690	989414	0	0
>tr|Q9TY94|Q9TY94_PLAF7 ATP-dependent RNA helicase UAP56 OS=Plasmodium falciparum (isolate 3D7) OX=36329 GN=PF3D7_0209800 PE=4 SV=1	52.223	0	1	23	60.2	457	16613000000	664540000	702	0	0	392424	946514	482881	533835	136734	228758	1.14839e+06	1.64259e+06	2.53732e+06	5.32163e+06	1.37358e+07	1.06458e+07	8.1033e+06	2.21752e+06	449812	522279	139009	213646	0	357132	0	843632	1.34681e+06	1.13432e+06	649426	0	27304.5	0	541571	1.15961e+06	1.50957e+06	524798	0	960250	584059	239023	0	451886
>tr|Q8IDG9|Q8IDG9_PLAF7 Uncharacterized protein OS=Plasmodium falciparum (isolate 3D7) OX=36329 GN=PF3D7_1353100 PE=4 SV=1	32.783	0	1	11	40	285	11932000000	795440000	249	0	0	0	0	0	0	0	2.18059e+06	786139	5.26692e+06	33013.6	382932	9.78038e+06	2.07392e+06	1.76682e+06	524406	0	638378	424488	727291	278844	420499	445441	570598	0	0	0	354042	260367	2.37509e+06	182111	598906	0	326475	446140	370349	0	386858	247340	481855
>tr|Q8I334|Q8I334_PLAF7 Uncharacterized protein OS=Plasmodium falciparum (isolate 3D7) OX=36329 GN=PF3D7_0911800 PE=4 SV=1	32.931	1.2701e-32	1	6	37.7	276	715290000	59608000	78	0	0	0	0	0	0	0	0	1.21824e+06	2.79754e+06	1.40004e+06	0	0	0	0	3.05374e+06	0	0	475781	0	568207	0	0	0	0	221752	0	0	0	0	0	0	0	0	0	0	0	0	0	0
>tr|Q8IJ82|Q8IJ82_PLAF7 Derlin OS=Plasmodium falciparum (isolate 3D7) OX=36329 GN=PF3D7_1032500 PE=3 SV=1	30.995	3.4465e-40	1	4	16.3	263	2886000000	320670000	108	0	0	0	0	0	0	0	0	0	0	0	0	466648	0	417853	0	0	0	0	0	0	0	0	0	0	0	0	0	0	0	0	0	0	0	0	0	0	0	0	0
>tr|Q8II88|Q8II88_PLAF7 Protein disulfide-isomerase, putative OS=Plasmodium falciparum (isolate 3D7) OX=36329 GN=PF3D7_1127500 PE=4 SV=1	51.185	0	2	18	53.8	424	5705200000	271680000	327	0	0	0	0	0	0	0	0	0	0	1.28617e+06	3.77725e+06	3.09183e+06	1.17485e+07	1.10956e+07	9.09708e+06	5.74122e+06	4.55505e+06	3.1875e+06	1.93614e+06	4.35018e+06	2.64727e+06	3.18602e+06	1.52258e+06	1.41517e+06	0	0	822172	0	497549	606144	0	718719	0	0	0	0	0	0	208567
>tr|Q8IJS0|Q8IJS0_PLAF7 Phosphoglucomutase, putative OS=Plasmodium falciparum (isolate 3D7) OX=36329 GN=PF3D7_1012500 PE=3 SV=1	68.3	3.1037e-22	1	9	21.1	593	627620000	19613000	24	0	0	0	0	0	0	0	0	0	0	0	0	0	295765	147845	0	137432	0	0	0	0	0	0	0	0	0	0	0	0	0	0	0	0	0	75815.9	0	0	0	0	0
>sp|Q8IBS5|CDPK4_PLAF7 Calcium-dependent protein kinase 4 OS=Plasmodium falciparum (isolate 3D7) OX=36329 GN=CPK4 PE=1 SV=3	60.779	3.2424e-143	1	16	33.7	528	2668800000	92026000	86	0	0	0	0	0	0	0	0	0	0	0	0	0	0	0	0	0	0	0	0	0	0	0	0	0	0	0	133157	20185.8	0	0	39529.2	0	0	0	0	0	0	0	0
>tr|C6KTA4|C6KTA4_PLAF7 Pyruvate kinase OS=Plasmodium falciparum (isolate 3D7) OX=36329 GN=PF3D7_0626800 PE=1 SV=1	55.66	0	1	36	81.4	511	125720000000	3697500000	1834	0	137083	191095	415028	42026.6	0	2.91141e+06	4.94903e+06	5.1629e+06	4.13028e+06	3.99747e+06	3.85217e+07	1.21358e+08	1.09178e+08	7.12645e+07	4.93802e+07	3.09427e+07	3.15533e+07	2.4188e+07	7.46011e+07	4.82321e+07	2.61457e+07	1.56343e+07	9.42672e+06	1.1649e+07	1.09389e+07	3.11226e+06	2.47076e+06	2.90961e+06	4.32679e+06	1.95138e+06	467706	621721	411197	766456	284622	189191	345872	1.1813e+06	498617
>tr|Q76NN6|Q76NN6_PLAF7 Ran-specific GTPase-activating protein 1, putative OS=Plasmodium falciparum (isolate 3D7) OX=36329 GN=PF3D7_0419600 PE=4 SV=1	33.195	0	1	13	42.5	280	10986000000	646220000	171	0	0	0	0	0	0	0	0	0	0	0	1.5338e+06	1.2031e+07	5.37719e+07	8.59559e+06	1.89085e+06	109643	705703	17614.3	0	0	0	0	0	0	0	0	0	0	0	0	0	0	0	0	0	0	0	0	0
>tr|Q8ILQ3|Q8ILQ3_PLAF7 Uncharacterized protein OS=Plasmodium falciparum (isolate 3D7) OX=36329 GN=PF3D7_1419700 PE=4 SV=1	59.692	7.113e-302	1	14	32.6	509	2790700000	121330000	252	0	22556.2	0	0	490278	714094	378159	0	0	0	0	0	0	1.66904e+06	3.33353e+06	814944	1.47062e+06	3.51227e+06	561963	1.24903e+06	1.51581e+06	488384	122585	111104	0	0	0	0	106701	0	0	0	0	0	0	0	0	0	0	0
>tr|Q8IKN3|Q8IKN3_PLAF7 Bax inhibitor 1, putative OS=Plasmodium falciparum (isolate 3D7) OX=36329 GN=PF3D7_1459800 PE=3 SV=2	27.896	2.2383e-122	1	2	10.7	243	181450000	25921000	31	0	0	1.22765e+06	0	0	0	0	0	0	2.97236e+06	4.67653e+06	2.62261e+06	0	2.72442e+06	3.13871e+06	2.67045e+06	0	0	0	0	0	867358	0	0	0	0	0	0	0	0	0	0	0	0	0	1.19358e+06	0	0	0	0
>tr|Q8IEE9|Q8IEE9_PLAF7 Choline-phosphate cytidylyltransferase OS=Plasmodium falciparum (isolate 3D7) OX=36329 GN=PF3D7_1316600 PE=1 SV=1	104.78	8.9904e-13	1	4	8.5	896	218570000	4460500	7	0	0	0	0	0	0	0	0	0	0	0	0	0	0	0	0	0	0	0	0	0	0	0	0	0	0	0	0	0	0	0	0	0	0	0	0	0	0	0	0
>tr|Q76NN7|Q76NN7_PLAF7 Peptidyl-prolyl cis-trans isomerase OS=Plasmodium falciparum (isolate 3D7) OX=36329 GN=PF3D7_0322000 PE=3 SV=1	18.952	0	1	9	57.3	171	27426000000	2742600000	362	0	0	2.61436e+07	9.31392e+06	84871.2	90780.4	1.55602e+06	1.40692e+06	879538	2.39319e+07	2.57235e+07	4.88575e+07	7.01904e+07	3.0294e+07	5.7208e+07	1.65423e+08	1.00556e+08	6.39309e+07	2.03138e+07	0	569096	304866	0	0	0	0	0	0	0	0	266230	0	0	0	0	0	0	0	0	0
>tr|C6KSR6|C6KSR6_PLAF7 VFT protein OS=Plasmodium falciparum (isolate 3D7) OX=36329 GN=PF3D7_0606800 PE=1 SV=1	34.502	0	1	16	64.5	299	11159000000	557940000	777	0	93496.8	0	229033	89245.9	0	2.03688e+06	8.64279e+06	1.41157e+07	1.9245e+07	9.17127e+06	1.45687e+07	4.09112e+07	8.61855e+07	1.3739e+08	1.22183e+08	7.52233e+07	7.78615e+07	6.74157e+07	6.95343e+07	7.9271e+07	4.17832e+07	3.58592e+07	1.74481e+07	5.51825e+06	3.57481e+06	470490	0	0	0	0	0	0	0	0	0	0	0	65277	0
>tr|Q8IIK6|Q8IIK6_PLAF7 Palmitoyltransferase OS=Plasmodium falciparum (isolate 3D7) OX=36329 GN=PF3D7_1115900 PE=3 SV=2	34.72	1.949e-07	1	3	10.6	293	227320000	18943000	10	0	0	0	0	0	0	0	0	0	0	0	0	0	0	1.81264e+06	1.37189e+06	331459	0	0	0	0	0	0	221181	112585	0	0	0	0	0	0	0	0	0	0	0	0	0	0	0
>tr|Q8IJN5|Q8IJN5_PLAF7 Uncharacterized protein OS=Plasmodium falciparum (isolate 3D7) OX=36329 GN=PF3D7_1016100 PE=4 SV=1	30.008	9.5721e-100	1	6	26.1	257	1970600000	151580000	87	0	0	0	0	0	0	0	0	0	0	0	0	0	0	0	0	0	0	0	0	0	0	0	0	0	0	0	0	0	0	0	0	0	0	0	0	0	17476.7	0	0
>tr|Q8IJG6|Q8IJG6_PLAF7 Chromodomain-helicase-DNA-binding protein 1 homolog, putative OS=Plasmodium falciparum (isolate 3D7) OX=36329 GN=PF3D7_1023900 PE=4 SV=1	381.25	7.4344e-18	1	6	2.4	3328	539400000	3309200	19	0	11616.2	0	0	0	0	0	0	0	0	0	0	0	0	0	0	0	854807	0	0	0	248483	48354.8	300315	833135	1.0291e+06	771080	547148	373534	186429	57944.5	52690.4	0	0	0	0	0	0	0	0
>tr|C0H5B4|C0H5B4_PLAF7 Ankyrin-repeat protein, putative OS=Plasmodium falciparum (isolate 3D7) OX=36329 GN=PF3D7_1313900 PE=4 SV=1	47.236	4.5958e-38	2	11	32.2	400	1623400000	55981000	97	0	0	64363.7	0	0	0	126289	36225.4	169042	415525	763217	533052	0	0	0	29287.6	0	0	0	0	0	0	0	0	0	0	0	0	0	0	869940	0	0	0	0	0	0	0	0	0
>tr|C6KT76|C6KT76_PLAF7 Phosphotransferase OS=Plasmodium falciparum (isolate 3D7) OX=36329 GN=PF3D7_0624000 PE=3 SV=1	55.261	0	1	35	69.6	493	22413000000	605770000	595	0	0	0	0	0	0	0	0	689406	32517.3	0	3.26803e+06	1.48343e+07	3.89567e+07	2.10683e+07	9.58567e+06	5.261e+06	5.97149e+06	3.81662e+06	1.80143e+06	1.85899e+06	2.31784e+06	2.88495e+06	255182	579911	886385	800838	69989.3	390784	836743	924196	1.06077e+06	1.51793e+06	2.32917e+06	855739	1.08194e+06	495887	0	0	1.3049e+06
>tr|Q8I5M2|Q8I5M2_PLAF7 Arginine--tRNA ligase OS=Plasmodium falciparum (isolate 3D7) OX=36329 GN=PF3D7_1218600 PE=1 SV=1	68.435	0	1	26	53.6	590	5091600000	121230000	147	0	0	0	0	0	0	0	0	0	0	0	0	3.71778e+06	8.44775e+06	2.15593e+06	521433	547328	362275	281976	205731	42463.6	55428	0	45173.8	33886.7	34248.6	0	0	0	0	0	19455.6	30391.3	0	0	0	0	0	109400	614271
>tr|C6KT25|C6KT25_PLAF7 Malate dehydrogenase OS=Plasmodium falciparum (isolate 3D7) OX=36329 GN=PF3D7_0618500 PE=1 SV=1	34.04	4.0578e-207	1	12	47	313	2482000000	146000000	101	0	0	0	0	0	0	532915	1.21887e+06	1.65581e+06	602684	528375	0	322803	0	0	0	0	0	0	0	0	0	0	0	0	0	0	0	0	0	0	0	0	0	0	0	0	0	0	0
>tr|Q8ILE9|Q8ILE9_PLAF7 Succinate--CoA ligase [ADP-forming] subunit beta, mitochondrial OS=Plasmodium falciparum (isolate 3D7) OX=36329 GN=PF3D7_1431600 PE=3 SV=1	52.169	3.9525e-267	1	16	45.7	462	2157200000	63448000	157	0	144703	0	0	0	0	134036	1.75031e+07	3.76011e+07	1.7882e+07	6.7258e+06	4.87009e+06	3.26274e+06	1.26056e+06	1.5483e+06	672940	64511.9	195561	0	0	896047	4.13271e+06	1.80831e+06	50722.1	0	0	1.41644e+06	0	34771.4	0	0	203540	0	0	140300	0	314168	0	0	0
>tr|Q8I289|Q8I289_PLAF7 Heptatricopeptide repeat and RAP domain-containing protein, putative OS=Plasmodium falciparum (isolate 3D7) OX=36329 GN=PF3D7_0105200 PE=4 SV=1	67.156	0	1	30	54.8	568	9818300000	239470000	779	0	0	0	0	0	0	0	248250	1.56068e+07	1.57412e+06	909655	1.0132e+07	1.19929e+07	3.46105e+07	5.53963e+07	3.0531e+07	4.17525e+07	3.05427e+07	1.63592e+07	1.04475e+07	9.06809e+06	5.46016e+06	3.91217e+06	5.47688e+06	2.23636e+06	2.43435e+06	616631	780689	50565.5	353745	383990	895697	571212	172449	0	226155	271976	153475	0	0
>tr|Q8I549|Q8I549_PLAF7 Hydrolase, putative OS=Plasmodium falciparum (isolate 3D7) OX=36329 GN=PF3D7_1237400 PE=4 SV=1	51.296	1.3677e-20	1	8	19.4	438	1255700000	41858000	17	0	0	0	0	0	0	0	0	558735	557233	330655	0	0	0	0	0	95698	0	0	0	0	0	0	0	0	0	0	0	0	0	0	1.20702e+06	0	0	757344	0	0	0	0	0
>tr|C0H5F1|C0H5F1_PLAF7 Protein tyrosine phosphatase-like protein, putative OS=Plasmodium falciparum (isolate 3D7) OX=36329 GN=PF3D7_1331600 PE=4 SV=1	26.386	4.9178e-28	1	2	8.3	228	2106800000	234080000	180	0	0	0	0	0	0	0	0	560407	3.82529e+06	1.56703e+06	1.3339e+06	1.7591e+06	1.55772e+06	1.91529e+06	0	2.65246e+06	6.77945e+06	6.76464e+06	7.60974e+06	1.08691e+07	7.40455e+06	8.87411e+06	2.62293e+06	2.04736e+06	3.05977e+06	2.59002e+06	1.01448e+06	439886	929518	0	0	1.57613e+06	0	0	1.10659e+06	0	0	362656	0
>tr|O96189|O96189_PLAF7 Syntaxin, Qa-SNARE family OS=Plasmodium falciparum (isolate 3D7) OX=36329 GN=PF3D7_0210700 PE=4 SV=1	37.127	9.8261e-10	1	5	19.1	314	567500000	40536000	33	0	0	0	0	0	0	0	0	494892	1.18988e+06	2.17562e+06	548090	1.31411e+06	0	267680	0	0	0	0	101098	0	894904	1.69624e+06	0	0	0	850215	0	0	884851	516576	0	585265	1.44576e+06	0	0	0	0	0	0
>tr|Q8I5C5|Q8I5C5_PLAF7 Macrophage migration inhibitory factor OS=Plasmodium falciparum (isolate 3D7) OX=36329 GN=PF3D7_1229400 PE=1 SV=1	12.844	2.7249e-103	1	7	53.4	116	5676700000	810960000	141	0	0	0	0	0	218038	482511	311734	2.37795e+06	4.70183e+06	8.62945e+06	6.74305e+06	6.09562e+06	6.68622e+06	7.44402e+06	8.32172e+06	6.53394e+06	3.50878e+06	2.03202e+06	2.93024e+06	2.84431e+06	2.4497e+06	2.42779e+06	1.33602e+06	1.07273e+06	4.01694e+06	3.41809e+06	1.29326e+06	135951	969509	0	0	0	0	0	0	0	0	0	0
>tr|Q8IDB8|Q8IDB8_PLAF7 YOP1-like protein, putative OS=Plasmodium falciparum (isolate 3D7) OX=36329 GN=PF3D7_1358700 PE=3 SV=1	18.422	7.2275e-144	1	9	42.5	153	37765000000	4720600000	694	0	764847	7.72212e+07	9.22333e+07	5.48957e+07	9.53583e+07	4.03715e+08	4.50214e+08	3.26369e+08	2.65404e+08	1.70534e+08	9.64599e+07	1.03509e+08	5.28195e+07	4.32414e+07	2.59669e+07	2.29678e+07	2.25954e+07	2.57256e+07	1.90757e+07	3.45142e+07	2.31943e+07	2.47594e+07	3.79672e+07	2.51489e+07	1.93794e+07	2.09329e+07	1.53253e+07	1.50025e+07	1.47697e+07	8.30098e+06	1.661e+07	2.6951e+06	4.69939e+06	8.15822e+06	9.16005e+06	1.03139e+07	1.01958e+07	1.20395e+07	6.28642e+06
>tr|Q8IIJ4|Q8IIJ4_PLAF7 Uncharacterized protein OS=Plasmodium falciparum (isolate 3D7) OX=36329 GN=PF3D7_1117300 PE=4 SV=1	15.262	0	1	6	35.2	128	28442000000	3555200000	846	0	0	853791	8.7067e+06	8.04848e+06	2.02545e+06	8.28891e+07	3.11649e+08	5.86419e+08	6.66358e+08	3.86625e+08	3.33396e+08	2.26303e+08	1.52258e+08	1.18755e+08	5.18089e+07	4.28912e+07	6.72358e+07	4.60965e+07	4.43589e+07	5.73138e+07	2.57838e+07	3.75746e+07	2.68494e+07	2.7059e+07	2.07117e+07	2.21012e+07	6.90041e+06	9.07073e+06	5.87572e+06	7.22973e+06	4.93485e+06	2.5879e+06	5.35126e+06	5.76493e+06	6.87057e+06	9.2501e+06	6.15277e+06	2.17583e+06	4.05324e+06
>tr|Q8IE43|Q8IE43_PLAF7 Uncharacterized protein OS=Plasmodium falciparum (isolate 3D7) OX=36329 GN=PF3D7_1328300 PE=4 SV=1	38.776	1.0329e-247	1	11	31.3	332	12920000000	679990000	466	0	0	0	0	0	0	0	24443	0	1.54396e+06	5.97922e+06	1.38956e+07	2.25319e+07	8.95867e+06	7.87694e+06	3.28189e+06	651384	87099.8	1.88661e+06	2.27192e+06	4.97813e+06	56630.2	4.18012e+06	3.15078e+06	161560	3.15184e+06	4.11102e+06	468066	1.42036e+06	1.43761e+06	297342	326454	853675	0	0	0	0	0	0	105585
>tr|Q8IM22|Q8IM22_PLAF7 Uncharacterized protein OS=Plasmodium falciparum (isolate 3D7) OX=36329 GN=PF3D7_1407200 PE=4 SV=2	34.411	3.3173e-129	1	14	48.4	289	3947900000	171650000	194	0	0	14768.7	0	0	37432.8	405810	641860	3.18549e+06	5.51286e+06	4.80416e+06	4.63209e+06	3.84572e+06	3.30496e+06	2.91119e+06	1.83106e+06	1.71465e+06	1.57835e+06	1.1903e+06	1.1122e+06	1.61888e+06	1.41792e+06	0	1.54205e+06	1.14056e+06	0	1.07823e+06	0	0	0	0	0	14648	1.01785e+06	0	405578	402710	264664	251213	0
>tr|C6KTB1|C6KTB1_PLAF7 Protein DJ-1 OS=Plasmodium falciparum (isolate 3D7) OX=36329 GN=PF3D7_0627500 PE=4 SV=1	20.292	0	1	14	85.7	189	13229000000	1202600000	463	0	0	977499	4.9613e+06	682115	273278	385619	1.65825e+06	2.23784e+06	3.06898e+06	4.27547e+06	5.86133e+06	9.70536e+06	1.1595e+07	2.67944e+07	4.55611e+07	1.57084e+07	1.54682e+06	323829	339131	0	0	0	0	0	0	0	0	0	0	0	0	0	0	0	1.20331e+06	1.26004e+06	0	1.06447e+06	0
>tr|Q8IKY7|Q8IKY7_PLAF7 SNARE protein, putative OS=Plasmodium falciparum (isolate 3D7) OX=36329 GN=PF3D7_1448600 PE=4 SV=1	29.954	0	1	9	33.6	253	2727900000	181860000	261	0	99188	1.85265e+06	2.00831e+06	461939	0	4.70796e+06	1.74322e+07	1.31697e+07	3.68455e+07	2.97924e+07	1.42565e+07	9.49329e+06	8.33558e+06	8.29188e+06	1.0274e+07	7.82763e+06	4.52119e+06	1.08088e+06	727851	1.62068e+06	2.94728e+06	3.12072e+06	5.21539e+06	2.13318e+06	1.67349e+06	2.79045e+06	2.815e+06	1.5756e+06	879983	1.20776e+06	280071	0	0	0	233351	174301	0	0	319480
>tr|Q8IC00|Q8IC00_PLAF7 Protein SCO1, putative OS=Plasmodium falciparum (isolate 3D7) OX=36329 GN=PF3D7_0708900 PE=4 SV=1	37.054	2.7819e-11	1	4	15.5	317	338280000	16914000	32	0	0	0	0	120734	106871	0	435949	0	390371	0	631171	1.14839e+06	0	0	0	0	0	0	0	0	0	0	0	0	0	0	0	0	0	0	0	0	0	0	0	0	0	0	0
>tr|Q8ILZ3|Q8ILZ3_PLAF7 CTP synthase OS=Plasmodium falciparum (isolate 3D7) OX=36329 GN=PF3D7_1410200 PE=3 SV=1	98.516	1.8546e-152	1	21	34	858	1738900000	34095000	76	0	0	0	69827.4	158756	103084	0	0	0	0	0	0	0	0	0	0	0	227647	18080.9	151898	277542	29967	0	0	0	0	0	0	0	71098.3	0	0	0	0	0	0	0	0	0	0
>tr|Q8IK15|Q8IK15_PLAF7 EMP1-trafficking protein OS=Plasmodium falciparum (isolate 3D7) OX=36329 GN=PF3D7_1002100 PE=4 SV=1	69.85	8.3358e-200	1	6	28.8	631	3926900000	100690000	366	0	0	401482	460013	0	204122	834902	2.26377e+06	4.31113e+06	6.22864e+06	4.6322e+06	2.15371e+07	1.34639e+07	1.25009e+07	1.54322e+07	8.9447e+06	5.361e+06	4.38319e+06	4.43293e+06	3.62381e+06	7.52857e+06	4.56214e+06	3.73333e+06	3.51195e+06	2.20006e+06	1.66386e+06	1.46502e+06	1.40311e+06	775937	1.1104e+06	557698	767228	297448	0	0	0	0	312432	0	0
>tr|Q8IB37|Q8IB37_PLAF7 CDP-diacylglycerol--glycerol-3-phosphate 3-phosphatidyltransferase OS=Plasmodium falciparum (isolate 3D7) OX=36329 GN=PF3D7_0820200 PE=3 SV=1	78.062	2.3626e-44	1	9	16.9	661	1169200000	29980000	44	0	0	0	0	0	0	0	0	0	0	0	105331	0	149316	118691	215318	201910	28377.5	168650	170809	348645	0	283606	0	418319	338041	0	0	0	163285	0	430573	180143	0	0	0	0	0	0	0
>tr|C0H524|C0H524_PLAF7 Plasma membrane protein 1, putative OS=Plasmodium falciparum (isolate 3D7) OX=36329 GN=PF3D7_0908000 PE=4 SV=1	49.355	2.6515e-45	1	9	31.5	416	2748800000	114530000	254	0	0	0	0	0	0	0	0	0	181085	846119	1.60629e+06	1.72005e+06	625468	32077.1	0	82961.1	0	64350	0	101216	0	590736	517930	137835	1.38491e+06	540079	561529	885560	373386	0	214895	1.88947e+06	1.25633e+06	1.42554e+06	1.51941e+06	742942	900544	406498	446499
>tr|Q8IKZ8|Q8IKZ8_PLAF7 Uncharacterized protein OS=Plasmodium falciparum (isolate 3D7) OX=36329 GN=PF3D7_1447700 PE=4 SV=1	40.695	1.0237e-25	1	6	22.8	342	776680000	32362000	62	0	0	0	0	0	0	0	0	0	0	0	0	0	0	0	0	0	0	0	0	0	0	0	0	0	134417	0	0	0	0	0	0	0	0	0	37789.4	0	0	0	0
>tr|Q8I2H1|Q8I2H1_PLAF7 UBX domain-containing protein, putative OS=Plasmodium falciparum (isolate 3D7) OX=36329 GN=PF3D7_0934700 PE=4 SV=1	62.569	2.3697e-58	1	7	18.5	531	897070000	39003000	53	0	0	0	0	0	0	0	0	0	0	149263	141972	0	0	306887	780191	802891	863136	232758	0	26182.8	0	0	0	0	0	0	0	0	0	0	0	0	0	0	0	0	0	0	0
>tr|A0A144A0F5|A0A144A0F5_PLAF7 Uncharacterized protein OS=Plasmodium falciparum (isolate 3D7) OX=36329 GN=PF3D7_1149100.2 PE=4 SV=1;>tr|Q8IHN2|Q8IHN2_PLAF7 Uncharacterized protein OS=Plasmodium falciparum (isolate 3D7) OX=36329 GN=PF3D7_1149100.1 PE=4 SV=	51.03	2.4037e-33	2	5	31.6	449	566840000	20244000	35	0	0	0	0	0	0	0	0	0	0	0	0	0	0	0	0	0	0	0	0	0	0	0	0	0	0	0	0	0	0	0	0	0	0	33410.5	0	0	0	0	0
>tr|C0H4A5|C0H4A5_PLAF7 Armadillo-domain containing rhoptry protein OS=Plasmodium falciparum (isolate 3D7) OX=36329 GN=PF3D7_0414900 PE=4 SV=1	30.818	1.5899e-66	1	6	27.3	275	944530000	59033000	50	0	0	76387.4	385683	1.24945e+06	3.14803e+06	1.9681e+07	9.73784e+06	4.81294e+06	4.25546e+06	2.09509e+06	762127	2.25869e+06	793441	439145	130131	0	188757	0	205244	0	883898	193402	0	369947	552577	0	0	0	0	0	0	0	0	0	0	0	0	0	0
>tr|Q9TY99|Q9TY99_PLAF7 Knob-associated histidine-rich protein OS=Plasmodium falciparum (isolate 3D7) OX=36329 GN=PF3D7_0202000 PE=4 SV=1	71.302	1.3291e-182	1	14	26.5	654	1941500000	69340000	227	0	0	0	0	0	0	0	0	0	0	0	87539	141909	42967.4	301585	64430.4	0	0	63050.5	0	30281.3	85304	51917.9	47329.4	0	152745	159846	0	81327.2	215646	45743.1	245330	196863	42144.1	160153	520607	551127	484194	150904	139665
>tr|O97227|O97227_PLAF7 Dihydrolipoamide acetyltransferase component of pyruvate dehydrogenase complex OS=Plasmodium falciparum (isolate 3D7) OX=36329 GN=PF3D7_0303700 PE=3 SV=1	50.99	0	1	19	54.5	448	6452300000	248160000	351	0	0	0	367196	432965	0	0	0	0	1.00355e+06	6.87766e+06	6.68019e+07	5.18385e+07	1.95762e+07	1.3829e+07	1.21675e+07	3.81916e+06	180788	1.41888e+06	442415	838204	1.16162e+06	1.04145e+06	0	973975	2.19191e+07	3.07003e+07	2.27901e+07	1.98249e+07	4.48764e+06	0	0	0	0	0	0	0	0	0	0
>tr|Q8I476|Q8I476_PLAF7 Merozoite surface protein 8 OS=Plasmodium falciparum (isolate 3D7) OX=36329 GN=PF3D7_0502400 PE=4 SV=1	69.447	0	1	25	36.2	597	10631000000	366580000	549	0	0	0	0	0	0	0	0	0	0	275828	937466	2.15636e+06	1.50152e+06	0	117125	982599	211816	3.08083e+06	2.99797e+06	6.8548e+06	1.02917e+07	1.09082e+07	3.03427e+06	3.37904e+06	1.3411e+06	19575.2	0	12264.9	0	0	1.33612e+06	3.10189e+06	5.65265e+06	2.46028e+06	1.22776e+06	1.06881e+06	351248	546301	0
>tr|Q8I2R8|Q8I2R8_PLAF7 Polyadenylate-binding protein 2, putative OS=Plasmodium falciparum (isolate 3D7) OX=36329 GN=PF3D7_0923900 PE=4 SV=1	22.979	4.7328e-223	1	6	54	202	4001400000	307800000	166	0	0	0	0	0	764932	644685	2.41425e+06	4.76532e+06	7.56244e+06	6.67448e+06	7.48497e+06	6.91914e+06	5.67984e+06	1.54142e+06	1.09654e+06	482543	445420	0	0	640526	0	0	450235	0	0	0	0	0	0	0	0	0	0	0	0	0	0	0	0
>tr|Q8IJH7|Q8IJH7_PLAF7 4-hydroxy-3-methylbut-2-en-1-yl diphosphate synthase (Ferredoxin), putative OS=Plasmodium falciparum (isolate 3D7) OX=36329 GN=PF3D7_1022800 PE=3 SV=1	95.225	4.2322e-158	1	16	24.3	824	1170400000	23885000	77	0	0	0	0	0	0	0	0	80417.1	0	98921.3	0	378836	281881	0	1.14331e+06	1.06744e+07	8.40151e+06	2.96442e+06	2.07688e+06	2.3135e+06	798234	924513	257362	86387.6	0	84083.9	0	0	0	0	0	215541	0	0	0	0	0	0	0
>tr|Q8I5X1|Q8I5X1_PLAF7 Uncharacterized protein OS=Plasmodium falciparum (isolate 3D7) OX=36329 GN=PF3D7_1207400 PE=4 SV=1	46.957	1.7688e-77	1	8	17.7	395	2212500000	100570000	100	0	0	0	0	0	0	0	0	0	0	0	0	0	0	0	0	0	0	0	0	0	0	0	0	0	0	0	0	0	0	0	0	0	0	0	0	0	0	0	0
>tr|Q8I2G9|Q8I2G9_PLAF7 U2 small nuclear ribonucleoprotein B, putative OS=Plasmodium falciparum (isolate 3D7) OX=36329 GN=PF3D7_0935000 PE=4 SV=1	22.294	0	1	6	50.3	193	617560000	51463000	13	0	0	0	0	0	0	0	0	0	65039.9	0	0	0	137094	0	0	0	0	0	0	0	0	0	0	0	0	0	0	0	0	0	0	0	0	0	0	0	0	0	0
>tr|O96271|O96271_PLAF7 Replication factor C subunit 1 OS=Plasmodium falciparum (isolate 3D7) OX=36329 GN=PF3D7_0219600 PE=3 SV=1	104.18	6.0834e-13	1	4	5.1	904	102870000	1773700	5	0	0	0	0	0	0	0	17312.7	0	0	0	0	0	0	0	0	0	0	0	0	0	0	0	0	0	0	0	0	0	0	0	0	0	0	0	0	0	0	0	0
>tr|Q8I5U6|Q8I5U6_PLAF7 Uncharacterized protein OS=Plasmodium falciparum (isolate 3D7) OX=36329 GN=PF3D7_1210300 PE=4 SV=1	24.547	1.6272e-87	1	7	35.4	209	558670000	55867000	27	0	0	0	0	0	0	0	917116	0	1.39993e+06	0	536068	0	0	0	0	0	0	0	0	0	0	0	0	0	0	0	0	0	0	0	0	0	0	0	0	0	0	0	0
>tr|O77325|O77325_PLAF7 Pre-mRNA-processing factor 19, putative OS=Plasmodium falciparum (isolate 3D7) OX=36329 GN=PF3D7_0308600 PE=4 SV=1	60.753	1.2019e-28	1	5	15.8	532	265460000	9831800	12	0	0	0	0	0	0	0	0	0	0	0	0	0	0	554725	0	277182	1.32565e+06	0	0	0	0	181508	0	0	0	280082	0	157168	242642	291119	266579	0	0	0	0	0	0	0	0
>tr|Q8IBD6|Q8IBD6_PLAF7 PRESAN domain-containing protein OS=Plasmodium falciparum (isolate 3D7) OX=36329 GN=PF3D7_0831000 PE=4 SV=1	51.02	1.1222e-53	1	8	19.5	426	640690000	25628000	92	0	0	328814	774011	169296	0	127877	1.28099e+06	5.90906e+06	7.04454e+06	4.60098e+06	3.35533e+06	2.57351e+06	410752	583128	2.93913e+06	3.96371e+06	1.70746e+06	563021	273860	771186	0	466352	303448	0	0	142575	0	0	0	0	0	0	0	0	0	0	0	0	0
>tr|Q8IAS0|Q8IAS0_PLAF7 Plasmepsin X OS=Plasmodium falciparum (isolate 3D7) OX=36329 GN=PF3D7_0808200 PE=3 SV=1	65.113	8.2245e-27	1	9	19	573	436370000	16783000	13	0	0	0	0	0	0	0	96621.8	330729	771038	370847	2.14429e+06	1.17379e+07	574948	106998	0	34172.4	0	0	0	0	0	0	7.13449e+06	0	0	0	0	4.48542e+06	0	0	0	0	0	0	0	0	0	699745	0
>tr|Q8IJU4|Q8IJU4_PLAF7 PI31 domain-containing protein, putative OS=Plasmodium falciparum (isolate 3D7) OX=36329 GN=PF3D7_1010100 PE=4 SV=1	35.603	1.4866e-10	1	3	10.7	298	128320000	7129100	5	0	0	0	0	0	0	0	0	0	0	0	0	0	0	0	0	0	0	0	0	0	0	0	0	0	0	0	0	0	0	0	0	0	0	0	0	0	0	0	0
>tr|Q8I2X4|Q8I2X4_PLAF7 Heat shock protein 70 OS=Plasmodium falciparum (isolate 3D7) OX=36329 GN=PF3D7_0917900 PE=3 SV=1	72.387	0	2	74	69.5	652	823670000000	21675000000	9776	0	72996.8	2.4043e+06	1.01912e+06	352073	1.72269e+06	3.39576e+07	1.24173e+07	2.03149e+06	9.35794e+06	1.57666e+07	6.08441e+07	6.27404e+07	5.83202e+07	2.64272e+09	1.65751e+09	2.90559e+09	9.62482e+09	3.32941e+09	2.64918e+09	2.46155e+09	1.26014e+09	1.21654e+09	9.85943e+08	5.05274e+09	2.98083e+09	1.40247e+09	8.89009e+08	5.76895e+08	7.31957e+08	1.10437e+09	7.84848e+08	5.62831e+08	3.27025e+08	2.82601e+08	2.66018e+08	2.17922e+08	2.39562e+08	1.53285e+08	1.58671e+08
>tr|Q8IIR9|Q8IIR9_PLAF7 Casein kinase 2, alpha subunit OS=Plasmodium falciparum (isolate 3D7) OX=36329 GN=PF3D7_1108400 PE=1 SV=1	39.89	0	1	19	69.3	335	8628700000	454140000	465	0	0	0	152936	0	0	0	113464	1.52428e+06	1.43348e+07	8.45103e+06	6.18197e+06	2.97236e+06	1.67814e+06	527010	233361	70893	108659	2.31128e+06	8.27918e+06	423747	268875	2.15371e+06	0	62187	0	0	0	0	0	170587	115622	72120.6	112352	44728.3	0	363619	67012.5	0	0
>tr|Q8IDR5|Q8IDR5_PLAF7 Casein kinase II subunit beta OS=Plasmodium falciparum (isolate 3D7) OX=36329 GN=PF3D7_1342400 PE=3 SV=1	45.284	2.0161e-69	1	7	24.7	385	1115300000	69704000	46	0	0	0	0	0	0	0	0	0	0	0	0	2.44282e+06	0	0	0	0	0	3.0167e+06	6.13086e+06	0	0	0	0	0	0	0	0	0	0	0	0	0	0	0	0	0	0	0	0
>tr|A0A5K1K963|A0A5K1K963_PLAF7 Chaperone binding protein, putative OS=Plasmodium falciparum (isolate 3D7) OX=36329 GN=PF3D7_1334200 PE=4 SV=1	62.673	3.1688e-89	1	16	30.3	524	1926900000	66445000	61	0	0	1.14088e+06	561540	0	0	40668.9	0	0	78161	345788	271965	42098.6	96229.2	0	0	0	0	0	0	0	0	0	0	0	0	0	91348.6	243986	142777	29055.9	84310.3	0	0	0	0	506776	502141	207773	52584.6
>tr|Q8I2B1|Q8I2B1_PLAF7 Aspartate--tRNA ligase OS=Plasmodium falciparum (isolate 3D7) OX=36329 GN=PF3D7_0102900 PE=3 SV=1	73.449	3.1709e-222	1	24	39.3	626	4317700000	95949000	169	0	0	0	0	0	165370	0	139655	119030	3.32941e+06	0	0	301755	257827	667723	246758	387545	50925.3	0	0	0	0	0	0	0	0	0	0	0	0	26061.1	21716	0	0	0	0	0	592482	0	418329
>tr|Q8I522|Q8I522_PLAF7 Early transcribed membrane protein 12 OS=Plasmodium falciparum (isolate 3D7) OX=36329 GN=PF3D7_1240100 PE=4 SV=1	11.729	5.3773e-11	1	1	7.6	105	472060000	118010000	22	0	0	8.38151e+06	8.42659e+06	6.71765e+06	6.55691e+06	9.26047e+06	0	0	0	0	0	0	0	0	0	0	0	0	0	0	0	0	0	0	0	0	0	0	0	0	0	0	0	0	0	0	0	0	0
>tr|Q8IJ69|Q8IJ69_PLAF7 Sec1 family protein, putative OS=Plasmodium falciparum (isolate 3D7) OX=36329 GN=PF3D7_1034000 PE=3 SV=2	76.827	6.0174e-08	1	4	8.6	663	163150000	4293500	7	0	0	604155	0	0	0	0	0	0	0	0	0	0	0	155909	0	0	0	0	0	0	0	0	0	0	0	0	0	0	0	0	0	0	480056	0	0	0	0	0	0
>tr|O77372|O77372_PLAF7 Uncharacterized protein OS=Plasmodium falciparum (isolate 3D7) OX=36329 GN=PF3D7_0318500 PE=4 SV=1	593.25	4.842e-09	1	3	0.7	4981	4010700000	13022000	42	0	0	0	0	0	0	0	0	0	336782	0	0	1.42184e+06	1.24427e+06	1.0366e+06	0	32763.9	44424.5	0	439134	685152	493982	776742	414932	41464.7	24544.6	28296	0	0	25254.7	56497.9	84978.1	0	11104	0	0	0	26384.9	4724.16	12916.8
>tr|Q8II11|Q8II11_PLAF7 Uncharacterized protein OS=Plasmodium falciparum (isolate 3D7) OX=36329 GN=PF3D7_1135400 PE=4 SV=1	28.496	2.0236e-170	1	12	53.1	245	4027600000	191790000	324	0	0	0	906978	107971	72764	601329	0	0	2.09784e+07	8.90999e+07	3.5383e+07	3.49195e+07	1.77391e+07	1.24797e+07	8.36669e+06	3.17797e+07	4.38901e+07	2.54251e+07	3.26496e+07	3.28549e+07	1.59952e+07	1.57084e+07	8.58395e+06	5.30121e+06	4.00392e+06	2.80982e+06	2.00598e+06	1.19929e+06	1.88767e+06	1.29432e+06	908428	369397	24781.7	9.83086e+06	0	270632	695639	654357	0
>tr|C6KTB4|C6KTB4_PLAF7 Acetyl-CoA synthetase, putative OS=Plasmodium falciparum (isolate 3D7) OX=36329 GN=PF3D7_0627800 PE=4 SV=1	113.88	4.5099e-50	1	7	10.2	997	941010000	18451000	83	0	0	0	0	0	0	0	0	0	0	0	0	0	106331	0	0	0	0	0	0	0	0	0	0	0	0	0	0	40849.8	0	0	122797	0	0	0	0	0	70076.1	116056	180238
>tr|Q8I224|Q8I224_PLAF7 Plasmoredoxin OS=Plasmodium falciparum (isolate 3D7) OX=36329 GN=PF3D7_0303600 PE=4 SV=1	21.698	1.5905e-08	1	3	22.9	179	104540000	6533600	7	0	0	0	216292	376095	432393	0	1.4302e+06	2.83839e+06	4.3578e+06	2.97956e+06	1.8591e+06	386688	0	0	0	0	0	0	0	0	0	0	0	0	0	0	0	0	0	0	0	0	0	0	0	0	0	0	0
>tr|Q8I316|Q8I316_PLAF7 Uncharacterized protein OS=Plasmodium falciparum (isolate 3D7) OX=36329 GN=PF3D7_0913600 PE=4 SV=1	147.87	4.1029e-06	1	2	2.2	1231	70595000	980490	2	0	0	0	0	0	0	0	0	0	0	0	0	0	0	0	0	0	0	0	0	0	0	0	72180.9	0	482638	0	94058.8	26589.1	0	0	0	59404.9	75876.2	58067.3	43165.2	0	0	0	0
>tr|Q8IJC0|Q8IJC0_PLAF7 Nucleolar preribosomal assembly protein, putative OS=Plasmodium falciparum (isolate 3D7) OX=36329 GN=PF3D7_1028400 PE=4 SV=1	57.056	6.9045e-69	1	5	13.5	483	390960000	9092000	12	0	0	0	0	0	0	0	0	0	0	0	0	0	0	27859	0	0	0	0	0	0	0	0	0	0	0	129898	0	0	0	0	0	0	0	0	226620	434700	681575	1.06617e+06	1.79772e+06
>tr|Q8I358|Q8I358_PLAF7 Exoribonuclease, putative OS=Plasmodium falciparum (isolate 3D7) OX=36329 GN=PF3D7_0909400 PE=4 SV=1	154.96	9.8269e-63	1	12	11.8	1311	507650000	6860100	27	0	0	0	0	0	0	0	0	0	0	0	0	0	0	0	0	0	0	0	0	0	0	0	0	0	0	51148.5	102290	73692	0	0	0	0	0	0	0	0	0	0	0
>tr|Q8I5B3|Q8I5B3_PLAF7 Protein transport protein SEC13 OS=Plasmodium falciparum (isolate 3D7) OX=36329 GN=PF3D7_1230700 PE=3 SV=1	90.748	6.6379e-87	1	9	13.6	822	1064000000	44334000	45	0	0	0	44181.1	45943.1	68794.5	0	0	0	1.09114e+06	1.14469e+06	1.60999e+06	1.5283e+06	0	0	34035.9	0	0	0	0	456436	0	0	0	0	0	0	0	0	0	0	0	0	0	0	0	0	280897	0	304083
>tr|Q8IBT7|Q8IBT7_PLAF7 Uncharacterized protein OS=Plasmodium falciparum (isolate 3D7) OX=36329 GN=PF3D7_0716300 PE=4 SV=1	60.6	0	1	20	44.3	522	4387100000	156680000	130	0	0	0	0	344073	0	0	194640	316083	753016	195117	203667	114437	151729	80734.6	91130.6	0	1.31771e+06	0	0	4.01662e+06	3.85048e+07	4.57865e+06	943963	627383	450521	0	279246	0	258399	0	0	0	0	0	0	0	68974.4	0	0
>tr|Q8IDZ8|Q8IDZ8_PLAF7 20 kDa chaperonin OS=Plasmodium falciparum (isolate 3D7) OX=36329 GN=PF3D7_1333000 PE=3 SV=1	29.063	0	1	15	62.4	258	18790000000	1252700000	453	0	0	0	751016	442256	3.24888e+06	4.09239e+06	4.74088e+06	6.8367e+06	1.39306e+07	3.19797e+07	1.91286e+07	1.11114e+07	3.74825e+07	4.87231e+06	4.0798e+06	3.58857e+06	5.05898e+06	2.25668e+06	1.82757e+06	3.96805e+06	1.95942e+06	338539	1.76852e+09	9.6189e+08	1.60153e+08	5.83487e+07	2.39192e+07	1.7427e+07	1.23305e+07	3.88498e+06	1.7319e+07	3.95323e+06	3.89683e+06	1.52417e+06	1.48946e+06	3.84974e+06	3.3129e+06	1.02301e+06	1.12448e+06
>tr|Q8ILI9|Q8ILI9_PLAF7 DNA mismatch repair protein MSH2, putative OS=Plasmodium falciparum (isolate 3D7) OX=36329 GN=PF3D7_1427500 PE=4 SV=1	94.738	1.3431e-22	1	3	5.3	811	83385000	1635000	3	0	0	0	0	0	0	0	0	0	0	0	0	0	0	0	0	0	0	0	0	0	0	0	0	0	0	0	0	0	0	0	0	0	0	0	0	0	0	0	0
>tr|O96163|O96163_PLAF7 Serine repeat antigen 7 OS=Plasmodium falciparum (isolate 3D7) OX=36329 GN=PF3D7_0207400 PE=3 SV=1	109.64	6.9616e-53	1	9	14.6	946	248580000	4285800	37	0	0	0	0	0	0	0	0	0	0	0	0	0	0	0	0	0	0	0	0	0	893666	3.38782e+06	4.77294e+06	3.04527e+06	900258	0	246430	214091	1.32289e+06	636463	207138	0	0	0	0	0	0	0	112130
>tr|Q8IL98|Q8IL98_PLAF7 ATP-dependent Clp protease proteolytic subunit OS=Plasmodium falciparum (isolate 3D7) OX=36329 GN=PF3D7_1436800 PE=1 SV=1	28.325	5.8513e-74	1	8	31.6	244	483510000	37193000	34	0	0	0	0	0	0	0	0	0	0	0	0	608578	0	304718	0	0	0	0	0	0	7.94001e+06	4.42817e+07	1.05501e+07	3.44941e+06	903094	1.19316e+06	431293	156131	0	0	194334	0	0	0	0	0	0	0	3.70899e+06
>tr|B9ZSJ4|B9ZSJ4_PLAF7 Reticulocyte binding protein homologue 1 OS=Plasmodium falciparum (isolate 3D7) OX=36329 GN=PF3D7_0402300 PE=4 SV=2;>sp|P86148|RBP1_PLAF7 Reticulocyte-binding protein PFD0110w OS=Plasmodium falciparum (isolate 3D7) OX=36329 GN=PFD01	357.66	5.4057e-11	2	4	1.3	2971	6765900000	32528000	6	0	0	1.90175e+06	1.43041e+06	0	0	781461	0	0	0	516036	0	325872	405874	532904	0	723132	479664	0	0	0	0	148639	0	157168	0	0	0	0	0	0	0	0	65453.7	100203	0	43766.3	58068.3	39610.6	0
>tr|Q8IBN4|Q8IBN4_PLAF7 Secreted ookinete protein, putative OS=Plasmodium falciparum (isolate 3D7) OX=36329 GN=PF3D7_0721700 PE=4 SV=1	53.285	0	1	18	48.4	467	4062300000	169260000	193	0	0	0	0	0	0	0	0	0	0	0	109061	0	0	0	0	0	0	0	0	0	0	0	0	0	0	0	0	0	0	13544.3	0	0	0	0	0	664537	0	0	0
>tr|Q8I638|Q8I638_PLAF7 Acyl-CoA synthetase OS=Plasmodium falciparum (isolate 3D7) OX=36329 GN=PF3D7_1200700 PE=4 SV=1	104.62	3.415e-249	1	18	28	926	2102400000	41224000	264	0	0	140607	49652.2	0	488458	875580	469389	0	0	0	0	0	0	0	0	0	85699.8	112617	46869.1	2.4334e+06	4.02773e+06	4.28298e+06	3.23607e+06	3.03416e+06	1.89392e+06	1.07781e+06	459780	341650	394964	369143	482575	206736	0	0	41522.9	99617.6	0	74705.8	113707
>tr|Q7KQL4|Q7KQL4_PLAF7 DNA polymerase OS=Plasmodium falciparum (isolate 3D7) OX=36329 GN=PF3D7_1017000 PE=3 SV=1	126.88	1.9825e-138	1	13	14.6	1094	1065400000	15668000	42	0	0	0	0	0	0	139454	0	0	0	175624	59338.2	0	0	0	0	0	0	21759.3	90915.8	182143	131972	26685.4	13953.8	0	0	21544.5	0	0	42506	0	0	0	0	0	0	0	0	0	0
>tr|Q8I553|Q8I553_PLAF7 SUMO-activating enzyme subunit OS=Plasmodium falciparum (isolate 3D7) OX=36329 GN=PF3D7_1237000 PE=3 SV=1	81.119	1.7961e-59	1	3	5.8	686	102080000	2686400	12	0	0	0	0	0	0	29085.5	53097.8	0	0	0	0	0	0	0	0	0	84603.5	0	0	0	0	0	0	0	0	0	0	0	0	0	0	0	0	0	0	0	0	0	0
>tr|Q8II02|Q8II02_PLAF7 Uncharacterized protein OS=Plasmodium falciparum (isolate 3D7) OX=36329 GN=PF3D7_1136200 PE=4 SV=1	76.569	4.1985e-24	1	4	8.7	679	189360000	7574500	26	0	0	0	0	0	0	0	0	0	0	0	0	0	0	0	0	0	967625	4.04964e+06	8.56405e+06	7.42635e+06	2.33382e+06	710443	0	1.09008e+06	797335	485199	282685	141591	510607	111442	0	0	0	0	0	0	0	0	0
>tr|Q8I1R5|Q8I1R5_PLAF7 LETM1-like protein, putative OS=Plasmodium falciparum (isolate 3D7) OX=36329 GN=PF3D7_0417300 PE=4 SV=1	95.485	4.7898e-11	1	5	6.1	802	1739000000	32812000	9	0	0	36187.3	0	0	0	0	0	0	0	0	0	0	0	0	0	0	0	0	0	418467	526280	0	189296	0	69209.4	0	0	0	0	0	0	12473.4	0	0	0	0	229086	48586.6	0
>tr|Q8I3J5|Q8I3J5_PLAF7 DNA replication licensing factor MCM3, putative OS=Plasmodium falciparum (isolate 3D7) OX=36329 GN=PF3D7_0527000 PE=3 SV=1	109.8	1.8766e-56	1	20	26	962	2542700000	41012000	123	0	0	0	0	0	0	0	86244.8	0	0	40958.8	31978.7	112680	117591	0	340560	105693	747979	62439.9	411282	285553	396350	914608	222144	445431	182037	75768.3	149031	52048	123030	65089.7	0	74483.6	0	20406.9	30952.2	0	0	0	0
>tr|Q8I5P4|Q8I5P4_PLAF7 Signal recognition particle subunit SRP19 OS=Plasmodium falciparum (isolate 3D7) OX=36329 GN=PF3D7_1216300 PE=4 SV=1	18.025	1.2008e-06	1	3	25	152	340340000	42542000	9	0	0	0	0	0	213699	0	0	0	0	0	0	0	0	0	0	0	0	552577	0	0	0	0	0	0	0	0	0	0	0	0	0	0	0	0	0	0	0	0	0
>tr|Q8I3V8|Q8I3V8_PLAF7 Pre-mRNA-splicing factor CWC2, putative OS=Plasmodium falciparum (isolate 3D7) OX=36329 GN=PF3D7_0515000 PE=4 SV=1	98.381	1.8681e-09	1	3	6.1	848	132940000	3798200	9	0	0	0	0	0	0	0	0	0	0	0	0	0	0	0	0	0	0	0	0	0	0	0	0	0	0	0	0	0	0	0	0	0	0	0	0	0	0	0	0
>tr|Q8IHY3|Q8IHY3_PLAF7 Ubiquitin-related modifier 1 homolog OS=Plasmodium falciparum (isolate 3D7) OX=36329 GN=PF3D7_1138100 PE=3 SV=1	14.607	1.4214e-11	1	4	35.7	126	288200000	36025000	11	0	0	0	0	0	0	0	1.02185e+06	814288	0	0	0	0	0	0	0	0	0	0	0	0	0	0	0	0	0	0	0	0	0	0	0	0	0	0	0	0	0	0	0
>tr|Q8IKW7|Q8IKW7_PLAF7 Acetyl-CoA acetyltransferase, putative OS=Plasmodium falciparum (isolate 3D7) OX=36329 GN=PF3D7_1450900 PE=3 SV=1	44.373	5.6905e-06	1	2	7.3	398	16809000	884710	4	0	0	0	0	0	0	0	0	0	0	0	0	0	0	0	0	0	0	141359	1.002e+06	0	0	0	0	0	0	0	0	0	0	0	0	0	0	0	0	0	0	0	0
>tr|Q8IDJ7|Q8IDJ7_PLAF7 Small nuclear ribonucleoprotein E OS=Plasmodium falciparum (isolate 3D7) OX=36329 GN=PF3D7_1350200 PE=3 SV=1	10.927	1.6924e-14	1	1	11.8	93	300940000	60189000	9	0	0	0	446499	0	0	0	0	1.01488e+06	0	0	0	0	0	0	0	0	0	0	0	0	0	0	0	0	0	0	0	0	0	0	0	0	0	0	0	0	0	0	0
>tr|Q8I3M5|Q8I3M5_PLAF7 Karyopherin beta OS=Plasmodium falciparum (isolate 3D7) OX=36329 GN=PF3D7_0524000 PE=4 SV=1	127.35	0	1	74	74.7	1123	49548000000	707820000	1092	0	112321	1.13749e+06	2.01836e+06	523983	142099	167116	288929	86043.7	0	0	0	1.62089e+06	0	56962.5	262261	0	31044.3	137750	54705.3	524586	379873	283500	678612	1.12765e+06	4.14446e+06	1.34681e+07	1.80418e+07	9.79075e+06	1.11347e+07	8.42405e+06	1.14543e+07	6.37267e+06	2.77775e+06	2.39097e+06	1.29506e+06	1.13929e+06	2.03794e+06	719502	727873
>tr|O96265|O96265_PLAF7 Small nuclear ribonucleoprotein Sm D2 OS=Plasmodium falciparum (isolate 3D7) OX=36329 GN=PF3D7_0218500 PE=3 SV=1	11.714	1.7042e-08	1	3	26.7	101	262270000	37467000	17	0	0	0	0	0	0	0	0	0	0	0	0	0	0	0	0	0	0	0	0	0	0	0	0	0	0	149433	0	0	0	0	0	0	0	0	0	0	0	0	0
>sp|Q8IDF6|PURA_PLAF7 Adenylosuccinate synthetase OS=Plasmodium falciparum (isolate 3D7) OX=36329 GN=Adss PE=3 SV=1	50.064	0	1	19	48	442	4580300000	183210000	178	0	0	0	0	972747	824997	0	0	0	4.3579e+06	1.11728e+06	1.65433e+06	395408	711914	514290	528026	840564	1.86101e+06	2.3789e+06	4.28245e+06	613711	184905	0	0	0	0	0	0	0	0	0	0	0	0	0	0	0	0	517687	266145
>tr|A0A5K1K8Q1|A0A5K1K8Q1_PLAF7 Exportin-T OS=Plasmodium falciparum (isolate 3D7) OX=36329 GN=PF3D7_1315900 PE=3 SV=1	143	8.206e-37	1	15	14.5	1232	1118600000	16949000	51	0	19646.1	0	0	0	0	0	0	0	0	0	75383.1	0	121559	0	178915	209953	13696.7	18999.5	0	293236	27436.8	0	0	0	259796	219562	0	122109	0	0	49389.8	0	0	0	0	0	0	0	0
>tr|Q8I669|Q8I669_PLAF7 EMP1-trafficking protein OS=Plasmodium falciparum (isolate 3D7) OX=36329 GN=PF3D7_0202200 PE=4 SV=1	33.741	0	1	8	32.1	290	2246600000	132150000	162	0	0	0	0	0	0	0	1.25644e+06	6.64696e+06	4.13038e+06	2.0954e+06	0	1.37665e+06	0	0	0	0	0	0	0	0	825854	1.76227e+07	0	1.74703e+06	5.74355e+06	138258	9.67604e+06	201350	622261	133898	250282	986599	98388	189254	807007	680390	829600	48647.9	0
>tr|C6KSV4|C6KSV4_PLAF7 Transcription elongation factor SPT5, putative OS=Plasmodium falciparum (isolate 3D7) OX=36329 GN=PF3D7_0610900 PE=4 SV=1	149.36	3.2407e-10	1	5	3.7	1280	507220000	6587300	8	0	0	0	0	0	0	0	0	13626.8	0	0	0	0	0	0	0	0	0	0	0	0	53084	0	0	0	0	0	0	13535.8	0	0	20742.4	0	0	0	0	20614.3	0	0	0
>tr|Q8II94|Q8II94_PLAF7 Small nuclear ribonucleoprotein F, putative OS=Plasmodium falciparum (isolate 3D7) OX=36329 GN=PF3D7_1126900 PE=3 SV=2	9.8894	2.9312e-13	1	6	59.3	86	1208300000	172620000	23	0	0	481982	485643	0	0	0	0	1.4829e+06	1.03082e+06	833040	0	695395	456468	223192	0	695438	0	458976	1.1976e+06	2.56452e+06	3.21173e+06	6.99618e+06	477664	665183	1.01319e+06	702697	0	181010	0	0	0	0	0	0	0	0	0	0	0
>tr|Q8ILU8|Q8ILU8_PLAF7 Small nuclear ribonucleoprotein-associated protein B, putative OS=Plasmodium falciparum (isolate 3D7) OX=36329 GN=PF3D7_1414800 PE=4 SV=1	22.332	9.0404e-79	1	7	33.8	201	1093200000	84090000	34	0	0	0	0	0	0	0	0	0	160132	0	0	0	0	0	0	386667	407133	0	722857	1.04242e+06	786234	692464	427578	0	400477	0	159983	0	0	128691	0	0	0	0	0	0	0	0	0
>tr|Q8IC28|Q8IC28_PLAF7 tRNA m5C-methyltransferase, putative OS=Plasmodium falciparum (isolate 3D7) OX=36329 GN=PF3D7_0704200 PE=3 SV=1	141.23	3.753e-13	1	4	3.8	1193	136830000	1900500	4	0	0	0	0	0	0	0	0	0	0	0	0	0	0	0	0	0	0	0	0	0	0	0	0	0	0	0	0	0	0	0	0	0	0	0	0	0	0	0	0
>sp|O77384|LRR4_PLAF7 Protein PFC0760c OS=Plasmodium falciparum (isolate 3D7) OX=36329 GN=PFC0760c PE=1 SV=1	402.95	0.002795	1	2	0.7	3394	128640000	747890	2	0	0	0	0	0	0	0	0	0	0	0	0	0	0	0	0	0	0	0	0	0	0	0	0	0	0	0	0	0	0	0	0	0	0	0	0	0	0	0	0
>tr|Q8ILN5|Q8ILN5_PLAF7 Mitochondrial import inner membrane translocase subunit TIM8, putative OS=Plasmodium falciparum (isolate 3D7) OX=36329 GN=PF3D7_1421500 PE=3 SV=1	13.317	1.2599e-205	1	7	54	113	1231200000	123120000	48	0	3.58328e+06	4.4288e+07	2.77701e+07	1.19993e+07	9.42958e+06	8.45135e+06	2.38335e+06	177698	1.59137e+06	0	0	0	663733	7.81599e+07	2.15212e+07	1.45263e+06	0	0	0	0	0	0	0	0	0	0	0	0	0	0	0	0	0	0	0	0	0	0	0
>tr|Q8IJG8|Q8IJG8_PLAF7 Uncharacterized protein OS=Plasmodium falciparum (isolate 3D7) OX=36329 GN=PF3D7_1023700 PE=4 SV=1	89.747	0	1	58	62.7	757	19813000000	388480000	704	0	17467.2	0	39698.5	0	0	0	0	0	0	0	0	0	0	0	0	0	0	26701.3	31640.1	0	65616.7	141168	122956	84500.8	29151.1	0	9353.39	0	0	0	0	0	0	0	386074	359068	336973	48278.6	11623.6
>tr|Q8I3M7|Q8I3M7_PLAF7 Divalent metal transporter, putative OS=Plasmodium falciparum (isolate 3D7) OX=36329 GN=PF3D7_0523800 PE=4 SV=1	78.741	3.3128e-38	1	8	15.4	684	652760000	23313000	90	0	0	0	0	0	0	90004.7	0	146163	0	0	0	0	0	0	0	155518	819484	759418	1.77381e+06	4.94596e+06	1.80259e+06	1.44967e+06	865644	645987	1.34713e+06	577011	187328	110321	163846	120839	472320	0	57850.3	0	0	0	0	44206.5	0
>tr|Q8I5S7|Q8I5S7_PLAF7 Glycerol-3-phosphate 1-O-acyltransferase OS=Plasmodium falciparum (isolate 3D7) OX=36329 GN=PF3D7_1212500 PE=4 SV=1	66.918	0	1	24	40.5	583	12663000000	372440000	417	0	0	0	0	0	339332	31645.3	0	0	32299.3	0	0	0	0	507073	474024	489950	122501	607224	1.03521e+06	621203	0	637627	1.54798e+06	2.81712e+06	748847	594705	202016	111284	95489.5	0	141655	0	229192	0	0	0	208694	55573	0
>tr|C0H5L8|C0H5L8_PLAF7 U2 small nuclear ribonucleoprotein A, putative OS=Plasmodium falciparum (isolate 3D7) OX=36329 GN=PF3D7_1369700 PE=4 SV=1	20.418	7.6642e-76	2	10	61.1	175	674460000	61315000	35	0	0	0	0	0	0	0	0	0	0	0	0	577106	391662	0	0	0	0	0	0	0	0	0	0	0	0	0	0	0	0	0	0	0	0	0	0	0	0	0	0
>tr|C0H4M0|C0H4M0_PLAF7 Rhoptry-associated membrane antigen OS=Plasmodium falciparum (isolate 3D7) OX=36329 GN=PF3D7_0707300 PE=4 SV=1	103.64	0	1	11	16.5	861	3661000000	101690000	220	0	0	0	182153	30203	152660	6.35754e+06	3.66391e+06	542566	549931	109199	598938	1.9918e+06	6.79892e+06	6.664e+06	9.09264e+06	5.26057e+06	1.40194e+06	1.27686e+06	448214	1.80397e+06	6.18335e+06	4.84839e+06	7.14856e+06	1.84841e+07	2.66907e+07	1.48237e+07	6.83109e+06	3.65778e+06	3.0585e+06	1.31983e+06	4.16012e+06	7.00792e+06	2.7677e+06	1.1249e+06	1.38395e+06	594895	278421	0	0
>tr|A0A5K1K931|A0A5K1K931_PLAF7 6-cysteine protein OS=Plasmodium falciparum (isolate 3D7) OX=36329 GN=PF3D7_1364100 PE=4 SV=1;>sp|Q8ID66|PF92_PLAF7 Merozoite surface protein P92 OS=Plasmodium falciparum (isolate 3D7) OX=36329 GN=PF92 PE=1 SV=1	92.727	0	3	54	71	796	113400000000	2520100000	4110	0	0	21837.7	0	0	0	0	0	0	0	0	260198	113654	0	0	246991	5.88302e+06	2.4606e+07	8.48913e+07	4.06879e+08	1.31591e+09	9.03655e+08	5.12015e+08	2.51404e+08	1.85952e+08	1.26702e+08	7.85895e+07	6.2152e+07	4.04668e+07	3.99757e+07	2.10239e+07	3.01342e+07	4.5015e+07	1.90365e+07	1.41888e+07	1.76862e+07	2.10726e+07	2.32144e+07	8.64035e+06	6.01551e+06
>tr|Q8IC01|Q8IC01_PLAF7 Heat shock protein 110 OS=Plasmodium falciparum (isolate 3D7) OX=36329 GN=PF3D7_0708800 PE=4 SV=1	99.963	0	1	52	71.1	873	45567000000	893480000	710	73278.3	0	0	27856.9	61828.2	145814	0	114321	167613	465992	0	0	216472	0	0	0	0	0	0	0	851844	8.41336e+06	1.22215e+07	1.27009e+07	2.13466e+07	1.40607e+07	2.31477e+06	344412	774117	939931	566799	2.60801e+06	2.71955e+06	154967	213382	388096	214376	372709	0	981023
>tr|Q8II48|Q8II48_PLAF7 Kelch domain-containing protein, putative OS=Plasmodium falciparum (isolate 3D7) OX=36329 GN=PF3D7_1131600 PE=4 SV=1	330.3	2.2511e-10	1	6	2.9	2763	1097200000	6773000	6	0	0	0	0	0	0	0	0	0	0	0	0	92366.6	0	0	7653.55	12196.1	0	0	0	0	205466	189413	106045	0	76842.4	22970	0	24066.3	0	0	0	0	0	0	13203.5	0	0	0	0
>tr|Q8IAY9|Q8IAY9_PLAF7 Importin subunit beta, putative OS=Plasmodium falciparum (isolate 3D7) OX=36329 GN=PF3D7_0815200 PE=4 SV=1	99.963	0	1	24	42.2	877	2673300000	54556000	166	0	0	0	0	0	103906	0	0	0	0	0	0	0	0	88631.1	0	156491	0	142702	0	79554.6	458214	723915	1.45179e+06	291109	239319	97293.8	263415	0	69263.3	0	0	0	0	646939	620515	0	0	0	49620.5
>tr|C0H4B9|C0H4B9_PLAF7 Steroid dehydrogenase, putative OS=Plasmodium falciparum (isolate 3D7) OX=36329 GN=PF3D7_0422000 PE=4 SV=1	37.215	0	1	16	56.1	321	5017300000	295140000	203	16393.1	0	0	0	0	131930	0	0	0	133612	0	0	0	0	0	0	0	216387	0	0	0	0	0	0	0	0	0	0	0	0	0	0	270082	0	0	0	0	0	0	0
>tr|Q8I3A5|Q8I3A5_PLAF7 Signal peptidase complex subunit 3, putative OS=Plasmodium falciparum (isolate 3D7) OX=36329 GN=PF3D7_0904400 PE=4 SV=1	22.209	1.3088e-121	1	12	62.2	185	7105700000	592140000	302	0	0	0	0	0	0	0	356761	0	0	0	0	0	0	0	0	0	0	0	492776	2.92611e+06	1.53105e+07	2.98262e+07	4.94914e+07	4.1216e+07	3.18739e+07	1.9136e+07	1.62925e+07	8.53548e+06	1.26935e+07	6.03044e+06	4.158e+06	5.16089e+06	0	1.22459e+06	1.67433e+06	2.78093e+06	2.13435e+06	1.30395e+06	1.2485e+06
>tr|Q8IE14|Q8IE14_PLAF7 Signal peptidase I OS=Plasmodium falciparum (isolate 3D7) OX=36329 GN=PF3D7_1331300 PE=3 SV=1	21.124	8.4275e-123	1	8	35.9	184	6071000000	607100000	205	0	0	0	0	0	0	0	0	0	0	0	0	0	0	0	0	0	0	0	0	1.60989e+06	7.39788e+06	1.5266e+07	2.79511e+07	3.7381e+07	2.24631e+07	1.9626e+07	1.48417e+07	1.11146e+07	9.93891e+06	6.13139e+06	6.51384e+06	3.12443e+06	0	0	0	1.88905e+06	0	161147	0
>tr|Q8ILC7|Q8ILC7_PLAF7 Signal peptidase complex subunit SPC1, putative OS=Plasmodium falciparum (isolate 3D7) OX=36329 GN=PF3D7_1433600 PE=4 SV=1	11.572	1.0582e-110	1	3	34.7	101	1257400000	251480000	35	0	0	2.1062e+06	604874	0	0	0	1.11262e+06	7.50593e+06	2.01064e+06	0	0	0	0	0	0	0	0	0	0	0	0	940746	2.63013e+06	0	1.35178e+06	1.59952e+06	1.40385e+06	4.8412e+06	0	0	0	0	0	0	0	0	0	0	0
>tr|Q8ILY8|Q8ILY8_PLAF7 Uncharacterized protein OS=Plasmodium falciparum (isolate 3D7) OX=36329 GN=PF3D7_1410700 PE=4 SV=1	39.831	0	1	23	62	334	32997000000	1571300000	1026	0	0	0	0	0	0	292199	721671	1.50586e+06	3.86667e+06	881771	716772	918132	1.10998e+06	3.74159e+06	2.48028e+06	2.67701e+06	1.52311e+06	204704	967033	1.34533e+07	6.20758e+07	9.70207e+07	7.39492e+07	3.50211e+07	1.7845e+07	1.93318e+07	1.2575e+07	3.7891e+06	1.16395e+07	2.48134e+07	1.35803e+07	1.16204e+07	4.49388e+06	8.8938e+06	7.0692e+06	3.15893e+06	4.29853e+06	4.596e+06	4.76648e+06
>tr|Q9NFA0|Q9NFA0_PLAF7 Signal peptidase complex subunit 2 OS=Plasmodium falciparum (isolate 3D7) OX=36329 GN=PF3D7_0320700 PE=4 SV=1	21.011	0	1	12	50.8	179	14484000000	1609300000	541	0	0	0	0	0	0	2.14609e+06	3.71598e+07	2.82558e+07	1.11866e+07	7.4999e+06	8.2887e+06	2.59372e+06	4.59145e+06	1.29094e+06	0	1.89476e+06	1.0162e+06	754201	996102	1.76174e+07	3.16919e+07	6.80496e+07	1.03723e+08	6.06091e+07	3.98128e+07	4.48288e+07	2.02461e+07	1.32025e+07	2.38515e+07	8.15346e+06	1.32311e+07	6.63934e+06	181423	2.84495e+06	1.87709e+06	5.27475e+06	3.98985e+06	839537	116797
>tr|Q8I5Q5|Q8I5Q5_PLAF7 SUN domain-containing protein, putative OS=Plasmodium falciparum (isolate 3D7) OX=36329 GN=PF3D7_1215100 PE=4 SV=1	113.03	5.8739e-07	1	2	1.9	953	650580000	10493000	11	0	0	0	0	0	0	0	0	0	0	0	0	0	0	0	0	0	0	0	0	0	0	0	0	0	0	0	0	0	0	0	0	0	0	0	0	0	0	0	0
>tr|Q7KWJ4|Q7KWJ4_PLAF7 Adenylosuccinate lyase OS=Plasmodium falciparum (isolate 3D7) OX=36329 GN=PF3D7_0206700 PE=3 SV=1	55.176	1.1548e-184	1	17	43.3	471	1648300000	63396000	43	0	0	0	0	0	0	12352.7	175603	0	29799.8	0	308824	429737	0	0	97970	0	0	0	0	154248	769884	0	0	0	0	0	384223	0	0	19212.2	0	0	0	0	0	0	0	0	49367.5
>tr|Q8IBB9|Q8IBB9_PLAF7 GPI-anchored micronemal antigen OS=Plasmodium falciparum (isolate 3D7) OX=36329 GN=PF3D7_0828800 PE=4 SV=1	85.249	0	1	17	32.7	738	2564700000	67491000	167	0	0	60724.5	0	0	0	0	1.02732e+06	0	0	540608	0	197921	205159	60597.5	344507	981848	1.54089e+06	655532	1.41655e+06	261425	1.3975e+06	2.18197e+06	2.59161e+06	3.44391e+06	1.07114e+06	1.41009e+06	562714	278791	471590	494194	313279	0	77232.9	387366	401514	260029	0	0	0
>tr|O96235|O96235_PLAF7 Uncharacterized protein OS=Plasmodium falciparum (isolate 3D7) OX=36329 GN=PF3D7_0215600 PE=4 SV=1	48.273	2.6791e-08	1	2	7.2	403	150550000	10036000	7	0	0	0	0	0	0	0	0	0	0	0	0	0	0	0	0	0	0	0	0	0	0	0	0	0	0	0	0	0	0	0	0	0	0	0	0	0	0	0	0
>tr|Q8I1W9|Q8I1W9_PLAF7 Apical sushi protein OS=Plasmodium falciparum (isolate 3D7) OX=36329 GN=PF3D7_0405900 PE=4 SV=1	85.46	0	1	25	41	731	3808300000	79340000	195	0	0	0	0	0	0	31773.4	0	47618.3	100348	38251.9	0	307014	319670	321596	868194	678294	1.41179e+06	1.50904e+06	1.83846e+06	3.45206e+06	4.2852e+06	8.93814e+06	8.04838e+06	7.33725e+06	7.97652e+06	4.74574e+06	2.78907e+06	2.17371e+06	1.12067e+06	339428	633859	268505	0	46978.1	39602.2	62155.2	0	0	0
>tr|Q8IM26|Q8IM26_PLAF7 Glideosome associated protein with multiple membrane spans 3 OS=Plasmodium falciparum (isolate 3D7) OX=36329 GN=PF3D7_1406800 PE=4 SV=1	32.887	2.1467e-77	1	7	24.6	284	7827700000	782770000	206	0	0	0	0	0	0	0	0	0	0	0	0	803367	1.88905e+06	2.06948e+06	229996	4.47145e+06	4.27906e+06	3.54592e+06	309522	751990	4.88543e+06	2.7477e+06	1.58184e+07	1.27781e+07	2.55626e+07	4.72013e+07	1.22617e+07	6.67934e+06	9.32799e+06	9.33423e+06	1.19739e+07	1.06067e+07	1.80132e+06	5.37116e+06	6.12187e+06	3.79905e+06	3.93852e+06	4.41018e+06	3.87418e+06
>tr|Q8IE80|Q8IE80_PLAF7 Glideosome associated protein with multiple membrane spans 1 OS=Plasmodium falciparum (isolate 3D7) OX=36329 GN=PF3D7_1323700 PE=4 SV=1	33.979	0	1	9	31	303	4320500000	540070000	317	0	0	0	0	0	0	0	0	0	0	644928	979139	1.95117e+06	1.19368e+06	0	0	0	929508	1.70957e+06	1.85095e+06	2.07614e+06	6.11224e+06	1.18638e+07	3.11226e+07	6.35044e+07	2.23572e+08	1.69867e+08	4.77791e+07	1.42639e+07	3.0294e+07	2.14271e+07	5.01263e+07	3.30792e+07	1.03753e+07	2.45097e+07	1.26914e+07	2.66346e+07	1.54502e+07	1.04041e+07	2.81818e+06
>tr|Q8IKR1|Q8IKR1_PLAF7 V-type H(+)-translocating pyrophosphatase, putative OS=Plasmodium falciparum (isolate 3D7) OX=36329 GN=PF3D7_1456800 PE=3 SV=1	76.416	0	1	35	40.4	717	218600000000	9504400000	4355	0	0	0	311702	215646	219848	90873.5	0	0	147856	161147	692813	342571	964514	4.4615e+06	6.47944e+07	2.09096e+08	1.3248e+08	7.8852e+07	6.46939e+07	5.98536e+07	3.34877e+07	5.132e+07	6.17986e+08	3.53968e+09	2.25446e+09	8.84057e+08	5.13517e+08	4.29864e+08	5.17115e+08	3.551e+08	3.65333e+08	2.54674e+08	1.4465e+08	1.34448e+08	1.16649e+08	6.82168e+07	5.59921e+07	3.63926e+07	3.26824e+07
>tr|Q8IFN1|Q8IFN1_PLAF7 Glideosome associated protein with multiple membrane spans 2 OS=Plasmodium falciparum (isolate 3D7) OX=36329 GN=PF3D7_0423500 PE=4 SV=1	42.618	0	1	9	40.3	372	8936700000	1489500000	407	0	0	0	0	0	0	0	0	0	0	0	0	0	0	3.43555e+06	3.22697e+06	3.3674e+06	595583	2.49499e+06	0	2.81966e+06	5.71127e+06	3.0604e+06	1.17728e+07	7.8326e+07	1.95466e+08	1.27041e+08	3.66084e+07	1.97773e+07	2.65203e+07	2.78251e+07	3.68137e+07	1.72344e+07	1.84079e+07	1.34586e+07	1.84227e+07	8.11674e+06	2.59859e+06	1.6883e+06	8.46574e+06
>tr|Q9NLB9|Q9NLB9_PLAF7 Phosphatidylethanolamine-binding protein, putative OS=Plasmodium falciparum (isolate 3D7) OX=36329 GN=PF3D7_0303900 PE=4 SV=2	23.15	1.3171e-18	1	5	35.5	197	323610000	29419000	21	0	0	0	185794	59947.7	0	0	0	0	0	0	0	0	0	0	0	0	0	0	0	0	0	0	0	0	0	0	0	0	0	0	0	0	0	0	0	0	139200	0	0
>tr|A0A144A4G4|A0A144A4G4_PLAF7 Triosephosphate isomerase OS=Plasmodium falciparum (isolate 3D7) OX=36329 GN=PF3D7_1439900 PE=3 SV=1;>sp|Q7KQM0|TPIS_PLAF7 Triosephosphate isomerase OS=Plasmodium falciparum (isolate 3D7) OX=36329 GN=TPI PE=3 SV=1	27.934	0	2	19	80.2	248	34591000000	2161900000	451	0	0	0	0	0	0	0	0	0	0	0	0	0	0	0	0	444711	541772	0	2.42599e+06	6.98951e+06	9.58588e+06	7.64932e+07	1.84725e+07	6.93766e+07	5.87022e+07	1.51369e+07	7.96404e+06	6.49034e+06	5.72947e+06	4.14858e+06	1.61073e+06	0	0	0	0	0	0	0	1.13009e+06
>tr|Q8IBV0|Q8IBV0_PLAF7 4-nitrophenylphosphatase OS=Plasmodium falciparum (isolate 3D7) OX=36329 GN=PF3D7_0715000 PE=4 SV=1	36.823	8.681e-157	1	9	36.3	322	742650000	33757000	26	0	0	0	0	0	0	0	0	608959	720539	336221	176301	0	0	0	0	0	0	0	0	0	0	699015	792890	0	376265	0	0	0	0	0	0	0	0	54630.1	0	0	53043.8	79866.8	96564.6
>tr|A0A144A2H0|A0A144A2H0_PLAF7 Aminopeptidase P OS=Plasmodium falciparum (isolate 3D7) OX=36329 GN=PF3D7_1454400 PE=3 SV=1	90.129	0	2	52	64.2	777	38212000000	779830000	1002	0	197879	66808.2	755990	8645.54	54842.8	339533	139951	165148	148459	93443.9	0	244843	86736.9	480733	84887.1	147136	229001	65905.6	0	0	175878	3.13046e+06	1.51221e+07	3.95345e+07	7.65281e+07	7.0003e+07	3.87355e+07	2.77701e+07	2.56272e+07	1.0268e+07	1.01362e+07	8.24785e+06	5.35433e+06	4.3251e+06	2.75913e+06	2.54494e+06	1.83381e+06	1.41337e+06	1.27771e+06
>tr|Q8I0X1|Q8I0X1_PLAF7 2-oxoisovalerate dehydrogenase subunit beta, mitochondrial, putative OS=Plasmodium falciparum (isolate 3D7) OX=36329 GN=PF3D7_0504600 PE=4 SV=1	43.031	1.2017e-186	1	10	42	381	4203900000	262750000	220	0	0	0	0	0	0	0	0	0	0	0	0	0	0	0	0	0	0	0	0	1.80111e+07	3.03681e+07	4.20869e+07	2.41573e+07	1.46692e+07	1.69211e+07	5.24671e+06	108977	0	0	0	162608	0	947762	0	0	0	0	0	0
>tr|Q8IEJ6|Q8IEJ6_PLAF7 2-oxoisovalerate dehydrogenase subunit alpha OS=Plasmodium falciparum (isolate 3D7) OX=36329 GN=PF3D7_1312600 PE=3 SV=1	49.871	0	1	26	76.2	429	8199800000	273330000	556	0	0	0	0	0	0	0	766858	1.4412e+06	1.48893e+06	583879	536439	0	137221	0	136184	79205.4	46091.3	0	0	4.07885e+07	6.52526e+07	9.3609e+07	5.33592e+07	4.39399e+07	4.06636e+07	9.25233e+06	2.19562e+06	120268	300770	111453	373450	0	558101	0	0	0	0	0	0
>tr|C6KSV3|C6KSV3_PLAF7 Transketolase OS=Plasmodium falciparum (isolate 3D7) OX=36329 GN=PF3D7_0610800 PE=4 SV=1	75.814	0	1	35	59.5	672	10117000000	252920000	228	0	26851.6	0	0	0	0	0	168174	304210	166375	0	103685	0	260441	70715.2	0	297956	47018.3	0	46317.7	48740	1.22236e+06	4.39229e+06	2.60865e+06	3.42613e+06	5.54238e+06	4.30012e+06	2.95998e+06	1.30871e+06	623489	0	53215.3	0	0	0	0	0	44437.2	0	0
>tr|Q8IHZ2|Q8IHZ2_PLAF7 CLPTM1 domain-containing protein, putative OS=Plasmodium falciparum (isolate 3D7) OX=36329 GN=PF3D7_1137300 PE=4 SV=1	81.606	0	1	31	37.6	689	30764000000	809570000	1226	0	0	0	0	11151.6	0	0	0	0	0	0	0	408297	270251	232747	141253	114257	264653	7.0365e+06	2.03466e+07	5.25465e+07	3.391e+07	3.90837e+07	2.33478e+07	1.72121e+07	1.53253e+07	1.65264e+07	1.00642e+07	4.06445e+06	6.92697e+06	4.8849e+06	6.63839e+06	4.7414e+06	4.9012e+06	939677	2.10239e+06	2.11858e+06	1.34533e+06	1.70058e+06	1.29072e+06
>tr|Q8IJS1|Q8IJS1_PLAF7 Hypoxanthine phosphoribosyltransferase OS=Plasmodium falciparum (isolate 3D7) OX=36329 GN=PF3D7_1012400 PE=3 SV=1	26.362	0	1	21	82.3	231	73810000000	4920600000	665	0	0	473209	0	0	0	115009	145687	478818	187402	0	780160	638928	0	501602	3.96424e+06	9.42535e+06	2.21562e+07	1.43591e+07	1.59602e+07	2.42462e+07	4.14509e+07	3.87545e+07	2.00651e+07	3.88233e+07	5.46767e+07	2.7714e+07	2.13043e+07	1.572e+07	2.62759e+07	1.04016e+07	1.93614e+07	1.37697e+07	5.74524e+06	2.30261e+06	3.28115e+06	1.0313e+06	445939	325597	197339
>tr|Q8IKP2|Q8IKP2_PLAF7 Golgi apparatus membrane protein TVP23 homolog OS=Plasmodium falciparum (isolate 3D7) OX=36329 GN=PF3D7_1458900 PE=3 SV=1	27.666	5.9967e-08	1	4	22.2	230	262270000	26227000	19	0	0	0	0	0	0	367185	0	0	0	0	0	0	0	147274	0	0	0	0	0	0	3.66021e+06	3.37766e+06	2.33351e+06	636473	0	167656	0	0	0	0	0	0	0	0	0	0	0	0	0
>tr|Q8IIE8|Q8IIE8_PLAF7 Peptidase M16, putative OS=Plasmodium falciparum (isolate 3D7) OX=36329 GN=PF3D7_1121800 PE=4 SV=1	238.89	6.2519e-233	1	31	18.9	2024	1498500000	11800000	124	0	0	0	0	0	0	0	0	0	0	0	0	0	0	0	0	0	0	0	0	0	0	46211.9	0	0	0	0	0	60884.3	64835.7	70801	69899.3	59676.8	0	0	0	0	0	0	0
>tr|Q8IB40|Q8IB40_PLAF7 Protein transport protein YIF1, putative OS=Plasmodium falciparum (isolate 3D7) OX=36329 GN=PF3D7_0820500 PE=4 SV=1	98.56	1.403e-17	1	7	10.6	852	681920000	15498000	46	0	0	899433	993139	27059	0	570641	370053	30283.4	659807	466013	496353	514650	329840	238621	115707	113273	0	69411.5	115802	142226	519052	366063	166111	213519	0	0	0	0	0	0	0	0	0	0	0	0	0	60964.7	0
>tr|Q8III6|Q8III6_PLAF7 Heat shock protein 90, putative OS=Plasmodium falciparum (isolate 3D7) OX=36329 GN=PF3D7_1118200 PE=3 SV=1	108.46	0	1	49	53.5	930	20079000000	308900000	1195	0	34711	0	128501	94783.6	29655.9	207985	85876.5	141253	670982	17466.1	1.09157e+06	51697.8	58983.7	104068	411197	284273	80739.9	589382	281225	803663	1.13135e+06	593795	2.41679e+06	6.81607e+06	2.73775e+07	4.64606e+07	5.49698e+07	4.7122e+07	3.93175e+07	1.82143e+07	1.6138e+07	9.66303e+06	4.84014e+06	5.58661e+06	6.02874e+06	6.6004e+06	6.96073e+06	4.1744e+06	4.84236e+06
>tr|Q8IKJ2|Q8IKJ2_PLAF7 Uncharacterized protein OS=Plasmodium falciparum (isolate 3D7) OX=36329 GN=PF3D7_1464500 PE=4 SV=2	388.81	1.348e-29	1	12	4.4	3251	2113000000	10948000	22	0	0	0	0	0	0	0	0	0	0	0	20525.5	0	34951.3	86322	464246	94452.4	218313	25932	0	95983.7	72226.4	0	90171.9	0	1796.66	39350.3	23956.2	0	53182.5	0	0	0	0	0	0	0	0	0	0
>tr|C6S3D0|C6S3D0_PLAF7 Peptidase, putative OS=Plasmodium falciparum (isolate 3D7) OX=36329 GN=PF3D7_1018300 PE=4 SV=1	118.42	1.5733e-92	1	12	18.1	1015	1135200000	19573000	100	0	0	0	0	0	0	0	0	0	0	0	0	0	0	0	0	0	0	0	0	0	0	0	144205	0	0	0	0	0	0	0	0	0	0	0	118448	84107.2	94876.8	71380.9	0
>tr|Q8I3J0|Q8I3J0_PLAF7 Hsc70-interacting protein OS=Plasmodium falciparum (isolate 3D7) OX=36329 GN=PF3D7_0527500 PE=4 SV=1	51.125	0	1	16	27.9	458	15097000000	838720000	282	0	0	184799	112236	0	0	0	0	0	0	0	0	0	212408	0	0	84801.4	108649	81419.2	135930	311416	0	499697	103667	222620	4.10065e+06	8.53019e+06	6.32462e+06	3.46899e+06	3.69989e+06	345057	3.18633e+06	348793	266124	158364	1.08596e+06	2.00175e+06	209011	117220	172545
>tr|Q8I349|Q8I349_PLAF7 Uncharacterized protein OS=Plasmodium falciparum (isolate 3D7) OX=36329 GN=PF3D7_0910300 PE=4 SV=1	51.594	3.8053e-44	1	7	19	432	1241000000	53958000	38	0	0	0	0	0	0	0	0	0	78656.2	0	0	0	0	0	0	0	0	0	0	0	0	0	0	0	334898	0	161645	0	0	0	0	0	0	0	76860.4	0	0	67887.6	0
>tr|Q8IK24|Q8IK24_PLAF7 Acyl-CoA binding protein, isoform 2, ACBP2 OS=Plasmodium falciparum (isolate 3D7) OX=36329 GN=PF3D7_1001200 PE=4 SV=1	10.767	1.883e-93	1	6	53.3	90	1451500000	241920000	32	0	5.77593e+06	1.16099e+07	7.63546e+06	2.07138e+06	2.63076e+06	556259	0	0	0	0	0	0	0	794329	0	0	0	0	0	0	0	0	0	0	0	0	0	0	0	0	0	0	0	0	0	0	0	0	0
>tr|Q8IL13|Q8IL13_PLAF7 ATP-dependent RNA helicase DDX5, putative OS=Plasmodium falciparum (isolate 3D7) OX=36329 GN=PF3D7_1445900 PE=2 SV=2	60.035	2.8602e-178	1	19	41.2	527	5029700000	135940000	179	0	0	0	0	51037.4	0	539444	1.12702e+06	586704	0	95597.4	0	580969	737301	354317	0	0	0	0	77609.6	0	0	212514	0	0	40974.7	14733.8	0	0	0	85042.6	0	257986	214599	0	742275	203085	149867	119083	0
>tr|Q8I4X5|Q8I4X5_PLAF7 Kinesin, putative OS=Plasmodium falciparum (isolate 3D7) OX=36329 GN=PF3D7_1245600 PE=3 SV=1	188.16	2.7257e-07	1	4	2.9	1605	372790000	3843200	3	0	0	141951	61178.5	46801.3	0	0	0	0	0	0	0	0	0	93278.8	0	0	0	0	0	0	0	0	0	0	0	0	0	0	0	0	0	0	0	0	0	0	0	0	0
>tr|Q8IJM8|Q8IJM8_PLAF7 Rhoptry neck protein 12 OS=Plasmodium falciparum (isolate 3D7) OX=36329 GN=PF3D7_1017100 PE=4 SV=1	36.404	8.2657e-24	1	2	8.7	310	305930000	15297000	11	0	0	0	0	0	0	351185	0	0	2.01699e+06	0	629235	832309	0	0	0	0	1.27697e+06	2.45065e+06	4.4415e+06	4.99358e+06	1.77465e+06	852225	0	0	0	0	0	0	0	0	0	0	0	0	0	0	0	0	0
>tr|Q8II27|Q8II27_PLAF7 RNA (Uracil-5-)methyltransferase, putative OS=Plasmodium falciparum (isolate 3D7) OX=36329 GN=PF3D7_1133800 PE=3 SV=2	101.56	9.4809e-16	1	6	8.1	857	1918400000	40817000	6	0	0	0	0	0	0	0	0	0	0	0	0	0	0	0	399694	127083	0	0	0	551370	1.46724e+06	644844	426234	0	0	0	0	0	0	0	220493	0	50329.5	0	0	0	0	0	0
>tr|Q8IHY0|Q8IHY0_PLAF7 Protein phosphatase PPM2 OS=Plasmodium falciparum (isolate 3D7) OX=36329 GN=PF3D7_1138500 PE=3 SV=2	105.4	1.1974e-73	1	14	19.6	924	2673400000	63653000	90	0	0	0	66090.8	44217.1	0	123284	0	0	0	0	0	0	0	69104.6	0	0	0	0	0	0	50652.2	0	51655.4	0	0	0	0	0	0	60441.9	0	26753.1	0	37122.7	54490.4	31779.7	0	22400.6	0
>tr|C0H530|C0H530_PLAF7 Exportin-7, putative OS=Plasmodium falciparum (isolate 3D7) OX=36329 GN=PF3D7_0910100 PE=4 SV=1	139.18	4.363e-166	1	27	25.6	1198	3043900000	55344000	133	0	17035.4	0	0	0	0	0	0	0	0	0	0	0	0	0	126268	313469	459209	510004	248145	279087	248653	489464	0	0	83109.2	268145	401514	399472	345057	56676.7	211382	214070	62294.9	73970.4	49733.7	286844	0	49131.6	0
>tr|Q8IBU1|Q8IBU1_PLAF7 Cation diffusion facilitator family protein, putative OS=Plasmodium falciparum (isolate 3D7) OX=36329 GN=PF3D7_0715900 PE=4 SV=1	62.943	0	1	11	24.5	556	3863200000	183960000	277	0	0	0	0	0	0	0	0	0	187413	0	0	728000	0	69687.7	0	915624	846955	1.90545e+06	1.53994e+06	2.28303e+06	2.35837e+06	4.50404e+06	4.14128e+06	1.48713e+07	1.77804e+07	1.5902e+07	9.16851e+06	4.74172e+06	5.74207e+06	3.91292e+06	6.71945e+06	6.51193e+06	4.71505e+06	3.99112e+06	4.88882e+06	4.4688e+06	2.68494e+06	3.42433e+06	3.84381e+06
>tr|Q8II36|Q8II36_PLAF7 Aquaglyceroporin OS=Plasmodium falciparum (isolate 3D7) OX=36329 GN=PF3D7_1132800 PE=3 SV=1	28.297	0	1	9	29.8	258	89398000000	11175000000	934	0	429705	1.13622e+06	1.27443e+06	447357	979848	0	0	8.17611e+06	0	2.97702e+06	0	809938	708189	518840	0	0	0	548428	1.29231e+06	7.25745e+06	4.28742e+07	6.45246e+08	2.83288e+09	4.15906e+09	2.26821e+09	3.85662e+08	1.04792e+08	2.55499e+07	4.60786e+07	3.10369e+07	1.80608e+07	1.21157e+07	2.26483e+06	3.8909e+06	2.09297e+06	5.1084e+06	3.96837e+06	2.54886e+06	3.31131e+06
>tr|Q8II00|Q8II00_PLAF7 Signal recognition particle subunit SRP72, putative OS=Plasmodium falciparum (isolate 3D7) OX=36329 GN=PF3D7_1136400 PE=4 SV=1	107.11	4.0703e-18	1	8	10.6	886	477650000	11108000	23	0	0	0	48480.7	76884.7	0	0	0	0	0	0	0	0	0	0	0	0	0	0	0	0	0	61890.6	57891.6	0	0	0	0	0	0	0	125908	0	0	0	0	0	0	0	0
>tr|Q8I375|Q8I375_PLAF7 Translation initiation factor SUI1, putative OS=Plasmodium falciparum (isolate 3D7) OX=36329 GN=PF3D7_0907600 PE=4 SV=1	95.281	3.1085e-42	1	3	5.3	818	152660000	3053300	19	0	0	0	0	0	0	0	0	0	1.1067e+06	1.16151e+06	652590	1.41009e+06	33645.4	0	634357	0	74154.5	0	0	0	0	0	0	0	0	0	127602	0	0	0	0	0	0	0	0	0	0	107040	0
>tr|Q8IL11|Q8IL11_PLAF7 M17 leucyl aminopeptidase OS=Plasmodium falciparum (isolate 3D7) OX=36329 GN=PF3D7_1446200 PE=1 SV=1	67.82	0	4	39	69.6	605	30818000000	770460000	417	0	0	57814.3	1.31813e+07	105855	50623.7	205265	43235.1	250801	181317	4.92543e+06	1.16257e+07	2.17435e+07	7.61926e+06	3.91863e+06	1.03653e+06	1.48988e+06	902735	1.93318e+06	1.36554e+07	1.03449e+07	3.333e+06	2.38494e+06	479749	209106	994547	1.28215e+06	2.00492e+06	1.24818e+06	4.84649e+07	1.34014e+07	9.71118e+06	9.06132e+06	1.08003e+06	142628	441907	0	69517.3	0	18036.5
>tr|Q8I1Y2|Q8I1Y2_PLAF7 Dipeptidyl aminopeptidase 3 OS=Plasmodium falciparum (isolate 3D7) OX=36329 GN=PF3D7_0404700 PE=3 SV=2	110.48	1.9491e-76	1	18	26.1	939	1255300000	25105000	48	0	0	0	0	0	0	0	78235	57354	48917.8	40061.5	925349	1.97096e+06	1.27803e+06	748360	0	100517	146269	20137.1	38714.3	618600	990727	1.42015e+06	521211	2.15572e+06	1.15104e+06	460553	415980	76075.2	200799	199815	378011	0	0	0	0	0	0	0	0
>tr|Q8IL78|Q8IL78_PLAF7 DEAD/DEAH box helicase, putative OS=Plasmodium falciparum (isolate 3D7) OX=36329 GN=PF3D7_1439100 PE=4 SV=1	292.3	7.2478e-09	1	5	2.4	2472	1478000000	9986500	10	0	0	0	0	0	0	0	25966.9	14675.5	36291	31956.5	15524.3	0	0	0	0	30691.9	0	0	26461.1	10764.3	0	0	0	0	0	0	0	0	19924.4	5975.94	0	0	0	0	0	0	0	0	0
>tr|Q8IM73|Q8IM73_PLAF7 PRESAN domain-containing protein OS=Plasmodium falciparum (isolate 3D7) OX=36329 GN=PF3D7_1401600 PE=4 SV=2	55.826	1.1623e-71	1	10	24.9	478	1133000000	41962000	114	0	102953	0	0	0	0	151930	156777	77936.6	501337	0	542672	1.66185e+06	1.97582e+06	3.85789e+06	2.18652e+06	3.46232e+06	4.32933e+06	2.89606e+06	2.56494e+06	2.85998e+06	754709	483569	217022	275246	414149	478924	238398	139919	345957	0	1.06723e+06	1.43972e+06	656167	890978	837103	459251	297268	79553.6	0
>tr|Q7KWJ5|Q7KWJ5_PLAF7 Hexose transporter OS=Plasmodium falciparum (isolate 3D7) OX=36329 GN=PF3D7_0204700 PE=3 SV=1	56.416	0	1	18	27.8	504	78223000000	4117000000	1888	0	0	0	183921	98017.6	0	0	0	0	148777	0	0	0	597022	577889	2.40705e+07	1.04274e+08	1.0308e+08	3.20951e+07	2.05149e+07	2.95839e+07	3.9362e+07	7.17068e+07	4.57473e+08	5.18385e+08	1.81338e+08	1.7374e+08	3.9671e+08	1.59264e+08	1.22797e+08	1.40639e+08	1.15876e+08	7.69948e+07	3.31893e+07	3.44179e+07	2.9458e+07	2.86336e+07	2.89521e+07	9.80631e+06	2.99194e+07
>tr|Q8IJV5|Q8IJV5_PLAF7 Diphthine methyl ester synthase, putative OS=Plasmodium falciparum (isolate 3D7) OX=36329 GN=PF3D7_1009000 PE=4 SV=1	31.734	1.2083e-83	1	5	24.5	274	273910000	16112000	8	0	0	0	0	0	0	0	0	0	0	0	0	0	0	0	0	0	0	0	0	0	0	0	0	0	0	0	0	30377.6	0	0	0	0	0	0	0	0	0	0	0
>tr|Q8IBY8|Q8IBY8_PLAF7 Uncharacterized protein OS=Plasmodium falciparum (isolate 3D7) OX=36329 GN=PF3D7_0710200 PE=4 SV=1	350.7	1.234e-28	1	12	6.7	2910	364740000	1919700	14	0	0	0	0	0	0	0	0	0	4924.69	0	0	0	0	0	0	0	0	0	0	0	0	0	0	0	0	0	0	0	0	0	0	0	0	0	0	0	0	0	0
>tr|Q8IJS3|Q8IJS3_PLAF7 Rhoptry associated adhesin OS=Plasmodium falciparum (isolate 3D7) OX=36329 GN=PF3D7_1012200 PE=4 SV=1	31.791	1.3336e-70	1	6	26.6	267	624810000	27166000	22	0	0	200281	0	0	0	0	0	438224	1.49602e+07	978345	465272	224197	0	97693.8	0	0	0	0	0	0	0	0	0	0	0	0	0	0	0	0	0	0	0	0	0	0	0	0	0
>tr|Q8IJA0|Q8IJA0_PLAF7 26S proteasome regulatory subunit RPN9, putative OS=Plasmodium falciparum (isolate 3D7) OX=36329 GN=PF3D7_1030500 PE=4 SV=1	46.801	4.5036e-287	1	16	43	393	2928400000	108460000	133	0	0	0	0	62557.3	0	0	0	128480	256505	0	0	0	0	0	0	0	0	0	0	0	0	0	14242.7	0	0	48142.1	130289	0	0	0	208450	897232	460553	201223	0	461717	492913	214546	0
>tr|Q8IEH6|Q8IEH6_PLAF7 Maf-like protein, putative OS=Plasmodium falciparum (isolate 3D7) OX=36329 GN=PF3D7_1313700 PE=3 SV=2	30.554	1.7244e-52	1	3	16.3	264	743620000	41312000	6	0	0	0	0	0	0	0	0	0	0	0	0	0	0	219170	789610	928344	0	0	305797	719375	0	0	0	377535	469738	0	0	0	0	0	0	1.43179e+06	522946	0	183339	0	0	0	0
>tr|Q8I308|Q8I308_PLAF7 Uncharacterized protein OS=Plasmodium falciparum (isolate 3D7) OX=36329 GN=PF3D7_0914400 PE=4 SV=1	28.412	8.9168e-77	1	8	30.9	249	521410000	34760000	30	0	3.20792e+06	1.99508e+06	1.74248e+06	219869	1.19305e+06	1.16257e+06	0	0	0	0	0	0	272897	0	0	0	0	0	0	0	0	0	0	1.20374e+06	0	0	0	0	0	0	0	0	0	0	0	0	0	0	0
>tr|Q9U0N4|Q9U0N4_PLAF7 Multidrug resistance-associated protein 1 OS=Plasmodium falciparum (isolate 3D7) OX=36329 GN=PF3D7_0112200 PE=4 SV=1	214.44	0	2	44	29.3	1822	9646900000	84622000	924	5753.07	0	24614.5	0	0	0	0	0	0	28977.5	54369.8	0	59354.1	0	192577	0	0	0	0	0	26505.5	0	0	0	0	0	0	0	23110.7	126215	434362	1.77592e+06	2.65785e+06	1.8591e+06	1.59285e+06	1.8936e+06	2.70907e+06	1.92799e+06	1.58438e+06	1.87963e+06
>tr|C0H4W8|C0H4W8_PLAF7 Phosphorylated CTD interacting factor 1 WW domain-containing protein, putative OS=Plasmodium falciparum (isolate 3D7) OX=36329 GN=PF3D7_0822200 PE=4 SV=2	186.59	6.9249e-06	1	2	0.8	1510	1475500000	15696000	3	0	0	0	0	0	0	0	0	0	0	0	22653.6	0	0	0	0	0	0	77175.7	0	0	171994	210165	123104	0	0	0	0	0	0	0	0	0	13659.6	0	0	0	0	0	0
>tr|Q8IAY3|Q8IAY3_PLAF7 Uncharacterized protein OS=Plasmodium falciparum (isolate 3D7) OX=36329 GN=PF3D7_0814600 PE=4 SV=1	44.846	3.2507e-303	1	17	50.4	393	6132300000	278740000	229	0	0	1.01053e+06	1.15178e+06	410001	263087	560683	3.96805e+06	997986	1.53518e+06	789970	362878	0	472426	1.04403e+06	4.54701e+06	3.68751e+06	967922	1.0122e+06	1.352e+06	1.53539e+06	1.23548e+06	1.5737e+06	2.03709e+06	992441	477019	0	0	264642	0	0	0	0	0	0	0	344391	774583	0	1.44576e+06
>tr|Q8III4|Q8III4_PLAF7 Haloacid dehalogenase-like hydrolase, putative OS=Plasmodium falciparum (isolate 3D7) OX=36329 GN=PF3D7_1118400 PE=4 SV=1	36.488	1.6368e-12	1	6	22.9	306	268910000	12805000	13	0	0	0	0	0	0	0	553857	0	0	0	0	0	0	0	0	0	0	0	0	0	0	0	0	0	0	0	0	0	0	0	0	87759.1	0	253552	420478	0	0	0	0
>tr|Q8IC05|Q8IC05_PLAF7 Heat shock protein 90 OS=Plasmodium falciparum (isolate 3D7) OX=36329 GN=PF3D7_0708400 PE=1 SV=1	86.165	0	1	64	70.2	745	310100000000	6891200000	2840	0	516015	405779	987224	414160	187995	2.18218e+06	820288	887475	974864	751111	493136	395609	2.72738e+06	1.60968e+06	1.55655e+06	343661	3.05331e+06	7.95451e+06	1.5756e+07	3.28697e+07	8.96893e+07	1.81815e+08	2.20154e+08	1.78714e+08	1.4375e+08	7.26846e+07	3.95017e+07	1.98249e+07	1.27982e+07	2.07794e+07	1.07146e+08	2.99077e+08	3.06749e+08	3.16591e+08	3.06855e+06	4.09948e+06	2.38134e+06	1.16247e+06	1.66745e+06
>tr|O96145|O96145_PLAF7 2-methoxy-6-polyprenyl-1,4-benzoquinol methylase, mitochondrial OS=Plasmodium falciparum (isolate 3D7) OX=36329 GN=PF3D7_0204900 PE=3 SV=1	41.169	0	1	12	42.9	354	5235500000	275550000	272	0	0	0	0	0	109252	1.26766e+06	6.69321e+06	1.05501e+07	7.97557e+06	4.14223e+06	3.11109e+06	2.10937e+06	1.26914e+06	927010	905677	777821	765958	693596	947646	1.4211e+06	733936	887464	601096	486342	401133	394858	290093	0	0	108924	0	0	0	0	0	0	0	0	0
>tr|Q8IAV1|Q8IAV1_PLAF7 Uncharacterized protein OS=Plasmodium falciparum (isolate 3D7) OX=36329 GN=PF3D7_0811600 PE=4 SV=1	144.01	0	1	74	73	1210	61844000000	813740000	3974	34175.6	0	133866	126014	41223.4	22983.7	153835	0	0	141782	149126	0	167560	154364	93742.3	256589	43879.6	0	79677.4	18308.5	2.60156e+07	1.9227e+08	1.25019e+08	4.83135e+07	2.42282e+07	1.75666e+07	8.75686e+06	6.12144e+06	3.6146e+06	6.26896e+06	4.01197e+06	1.2775e+07	1.39888e+07	8.21685e+06	6.1897e+06	7.16221e+06	5.78313e+06	3.99249e+06	3.21565e+06	2.70135e+06
>tr|C0H553|C0H553_PLAF7 Nitric oxide synthase, putative OS=Plasmodium falciparum (isolate 3D7) OX=36329 GN=PF3D7_0923200 PE=4 SV=1	92.179	2.0035e-17	1	8	11.9	780	419790000	9328600	27	0	0	0	0	0	0	0	170481	490490	172365	97774.2	266632	0	0	0	0	0	0	125580	467876	388794	276421	195752	297374	423652	367704	202588	386233	82215	0	0	0	0	0	0	0	103863	71630.6	0	0
>tr|C6KSY4|C6KSY4_PLAF7 Major facilitator superfamily-related transporter, putative OS=Plasmodium falciparum (isolate 3D7) OX=36329 GN=PF3D7_0614300 PE=4 SV=1	96.979	0	1	27	27.4	853	10075000000	245730000	871	0	0	0	0	0	0	0	0	0	0	0	0	0	0	0	0	250854	844860	478701	424647	914153	4.29473e+06	1.31803e+07	1.52375e+07	2.24345e+07	1.52068e+07	1.86841e+07	1.54893e+07	1.1012e+07	9.39064e+06	6.63447e+06	9.22661e+06	1.24977e+07	6.01181e+06	4.50923e+06	4.05027e+06	3.27544e+06	2.16853e+06	1.95021e+06	1.08014e+06
>tr|C6KT56|C6KT56_PLAF7 Signal recognition particle subunit SRP68, putative OS=Plasmodium falciparum (isolate 3D7) OX=36329 GN=PF3D7_0621900 PE=4 SV=1	92.451	5.1099e-21	1	8	11.6	776	864480000	16951000	34	0	0	0	0	0	0	0	0	0	0	0	0	0	0	0	0	0	0	0	0	0	81164.2	0	0	0	0	0	8.6086e+06	5.28967e+06	0	971551	0	185889	0	98239.8	0	86448	0	226356	180894
>tr|Q8IAU0|Q8IAU0_PLAF7 Protein phosphatase PPM7, putative OS=Plasmodium falciparum (isolate 3D7) OX=36329 GN=PF3D7_0810500 PE=4 SV=1	34.519	1.9465e-39	1	9	36.3	303	1228400000	61421000	39	0	0	0	0	0	0	0	56540.2	0	0	0	0	0	0	0	0	0	0	0	0	0	0	0	0	0	0	0	0	0	0	0	0	0	0	0	0	0	0	0	0
>tr|C0H564|C0H564_PLAF7 Monocarboxylate transporter, putative OS=Plasmodium falciparum (isolate 3D7) OX=36329 GN=PF3D7_0926400 PE=4 SV=1	60.708	0	1	19	33.3	529	7293100000	317090000	437	0	0	294548	0	0	0	0	360698	326655	90091.4	0	0	258166	219657	2.50356e+06	1.15432e+07	2.11403e+07	3.4256e+07	2.81437e+07	1.42724e+07	1.12913e+07	5.82937e+06	4.88247e+06	4.91146e+06	8.36553e+06	4.92321e+06	2.60769e+06	1.09622e+06	1.17718e+06	1.28998e+06	474003	2.13159e+06	0	0	0	0	389852	244864	347163	728127
>tr|Q8I2W4|Q8I2W4_PLAF7 Gamma-glutamylcysteine synthetase OS=Plasmodium falciparum (isolate 3D7) OX=36329 GN=PF3D7_0918900 PE=4 SV=1	124.46	3.9912e-122	1	25	30.6	1063	1940800000	30325000	60	0	21004.8	0	73686.7	49578.1	39981	25779.6	26721.4	82004.4	586546	1.25422e+06	42007.5	510681	11567.5	0	0	0	0	0	0	0	0	0	0	597594	294612	174174	0	125633	0	88239.5	36711.1	0	0	0	21302.2	0	0	0	0
>tr|Q8IL62|Q8IL62_PLAF7 Major facilitator superfamily domain-containing protein, putative OS=Plasmodium falciparum (isolate 3D7) OX=36329 GN=PF3D7_1440800 PE=4 SV=2	68.09	6.5614e-56	1	6	15.5	582	345450000	15020000	35	0	0	0	0	0	0	0	0	0	0	0	0	0	0	0	0	0	556175	1.31771e+06	3.24888e+06	6.66188e+06	2.52124e+06	1.88852e+06	1.14374e+06	1.28057e+06	2.08599e+06	404964	260960	0	246779	0	45545.2	396636	0	78425.5	0	0	0	0	0
>tr|Q8I2Y5|Q8I2Y5_PLAF7 RNA-binding protein musashi, putative OS=Plasmodium falciparum (isolate 3D7) OX=36329 GN=PF3D7_0916700 PE=4 SV=1	45.142	0	1	10	30.2	388	2197100000	91546000	106	0	0	0	0	0	0	220123	0	0	0	0	0	62746.8	0	164322	258536	278632	185677	226377	233774	423451	460913	1.572e+06	2.85712e+06	1.55719e+06	2.3043e+06	486903	0	0	0	0	0	0	0	0	0	0	0	0	0
>tr|Q8IAL6|Q8IAL6_PLAF7 Mannose-6-phosphate isomerase, putative OS=Plasmodium falciparum (isolate 3D7) OX=36329 GN=PF3D7_0801800 PE=4 SV=1	117.66	0	1	30	37.2	1011	4781800000	73566000	122	12431	89942.2	20799.5	23322.4	15040.6	0	0	0	0	64336.2	0	0	5.17718e+06	1.58301e+06	40533.4	0	0	451632	0	124310	155846	500670	1.85518e+06	1.10998e+06	882681	965594	629648	309988	169476	296379	272854	110977	55091.5	0	0	263489	314178	392138	161317	0
>tr|Q8II61|Q8II61_PLAF7 60S acidic ribosomal protein P0 OS=Plasmodium falciparum (isolate 3D7) OX=36329 GN=PF3D7_1130200 PE=3 SV=1	34.967	0	1	21	81.3	316	34014000000	1700700000	1092	0	0	363058	681638	459770	546746	277870	357227	1.17104e+06	6.7494e+06	2.96961e+06	1.77635e+06	2.86061e+06	2.13784e+06	1.00403e+06	130797	668675	1.43644e+06	818912	941148	1.17696e+06	594863	2.41181e+06	1.53899e+07	8.8865e+07	7.3237e+07	2.16969e+07	5.33518e+06	3.03797e+06	4.79686e+06	1.84905e+06	9.76525e+06	3.91609e+06	758678	745714	1.18808e+06	1.05181e+06	342475	966207	265859
>tr|Q8I509|Q8I509_PLAF7 Sulfhydryl oxidase OS=Plasmodium falciparum (isolate 3D7) OX=36329 GN=PF3D7_1242000 PE=4 SV=1	63.726	2.6889e-65	1	13	33.5	531	558440000	14696000	48	0	0	156629	0	0	0	0	0	0	0	0	0	0	0	0	0	0	0	203318	2.73574e+06	4.87178e+06	5.06025e+06	2.30144e+06	431621	402212	625965	685088	151433	25157.3	0	0	0	396720	0	0	0	0	0	0	0
>tr|Q8I0V4|Q8I0V4_PLAF7 Endoplasmin, putative OS=Plasmodium falciparum (isolate 3D7) OX=36329 GN=PF3D7_1222300 PE=1 SV=1	95.017	0	1	78	75.8	821	291520000000	5398600000	5185	0	444870	3.06771e+06	332591	448119	6.97321e+06	4.5559e+06	3.39692e+06	2.24588e+06	4.76363e+06	4.46595e+06	753249	1.58481e+06	3.30306e+06	3.37438e+06	6.14695e+06	5.58788e+06	6.02631e+06	9.33275e+06	2.03085e+07	4.42521e+07	4.90395e+07	1.75307e+08	8.86819e+08	2.34504e+09	3.65111e+09	2.39277e+09	1.58745e+09	1.10384e+09	5.43931e+08	2.78865e+08	3.09078e+08	1.77984e+08	9.95827e+07	9.98769e+07	8.56204e+07	7.38741e+07	7.94298e+07	5.11454e+07	5.03908e+07
>sp|Q25820|EFTU_PLAF7 Elongation factor Tu, apicoplast OS=Plasmodium falciparum (isolate 3D7) OX=36329 GN=tufA PE=3 SV=1	46.635	2.5442e-13	1	5	12.7	410	228920000	8478400	6	0	0	0	0	0	0	0	0	0	0	0	71201	0	0	0	0	0	0	0	0	0	0	0	0	0	0	0	0	0	0	0	0	0	0	0	0	0	0	0	0
>tr|C6KT34|C6KT34_PLAF7 Cell division cycle protein 48 homologue, putative OS=Plasmodium falciparum (isolate 3D7) OX=36329 GN=PF3D7_0619400 PE=4 SV=1	92.386	0	2	67	77.4	828	62068000000	1108400000	2421	0	179338	778287	21489.5	0	0	0	316856	769165	68223.1	311342	353640	147359	127930	0	37209.5	0	0	0	304644	1.41115e+06	4.27356e+06	2.24991e+07	3.35925e+07	3.4983e+07	2.36568e+07	6.8784e+06	4.05101e+06	1.47232e+06	2.62156e+06	1.37274e+06	2.32229e+06	1.76746e+06	1.67158e+06	1.08955e+06	2.25096e+06	487421	812192	347407	2.30758e+07
>tr|Q8IBS3|Q8IBS3_PLAF7 Serine--tRNA ligase, putative OS=Plasmodium falciparum (isolate 3D7) OX=36329 GN=PF3D7_0717700 PE=4 SV=1	62.453	0	1	33	69.2	539	5945500000	156460000	151	0	0	0	0	70660.2	0	0	0	0	0	0	0	0	0	0	83585.4	0	11892.4	0	36059.2	55766.7	1.43083e+06	5.70937e+06	5.72609e+06	2.6533e+06	1.88037e+06	1.23411e+06	538449	372878	129824	95404.8	131051	92836.5	0	0	116522	0	0	218673	145687
>tr|Q8IAT7|Q8IAT7_PLAF7 ABC1 family, putative OS=Plasmodium falciparum (isolate 3D7) OX=36329 GN=PF3D7_0810200 PE=4 SV=1	111.73	2.6811e-149	2	14	16.2	940	2617800000	38498000	90	0	0	136216	0	0	0	0	0	0	0	0	0	74760.9	0	69778.7	36389.4	0	93573	0	0	0	0	23788	0	0	0	0	0	20159.3	22146.7	0	0	0	0	0	0	0	0	0	0
>tr|O96156|O96156_PLAF7 Pantothenate transporter OS=Plasmodium falciparum (isolate 3D7) OX=36329 GN=PF3D7_0206200 PE=4 SV=2	62.662	0	1	14	34.3	565	1830000000	87145000	125	0	0	0	0	0	0	0	0	0	0	0	0	0	0	0	0	538851	5.38174e+06	4.00181e+06	2.40345e+06	599805	716084	604462	0	0	0	0	0	0	0	0	0	0	0	0	0	0	0	0	0
>tr|A0A143ZZU2|A0A143ZZU2_PLAF7 Transmembrane 9 superfamily member OS=Plasmodium falciparum (isolate 3D7) OX=36329 GN=PF3D7_1021400 PE=3 SV=1	72.533	0	1	18	30.9	619	8606500000	374190000	723	0	0	0	0	0	0	0	0	0	0	0	0	0	0	0	0	75593.7	3.23226e+06	1.66015e+06	1.74523e+06	1.80217e+06	83389.7	201106	605763	472352	2.02948e+06	648336	433240	354444	651056	1.98979e+06	6.60844e+06	7.04591e+06	1.81444e+06	2.477e+06	7.9706e+06	6.8458e+06	6.21785e+06	2.13636e+06	779863
>tr|Q8IDM6|Q8IDM6_PLAF7 Nucleoside transporter 1 OS=Plasmodium falciparum (isolate 3D7) OX=36329 GN=PF3D7_1347200 PE=4 SV=1	47.631	0	1	14	22.7	422	100880000000	7205400000	1253	0	0	844564	552111	0	0	489728	0	0	774085	372593	653003	1.13739e+06	1.56068e+06	2.01403e+06	1.09453e+08	9.62853e+08	2.00355e+09	9.84462e+08	7.71874e+08	4.74966e+08	1.5483e+08	1.30342e+08	1.10352e+08	1.00071e+08	4.10287e+07	1.72968e+07	8.48712e+06	477559	1.71127e+06	1.03918e+06	1.48237e+06	1.01031e+06	978155	4.11938e+06	2.77743e+06	5.10988e+06	6.11837e+06	1.19728e+06	1.05354e+07
>tr|O77343|O77343_PLAF7 Major facilitator superfamily-related transporter, putative OS=Plasmodium falciparum (isolate 3D7) OX=36329 GN=PF3D7_0312500 PE=4 SV=1	67.768	0	1	15	26.4	579	6510200000	342640000	312	0	0	426499	160269	0	260505	0	217213	459611	624928	496469	781186	397387	574471	1.20903e+06	1.85667e+06	6.94242e+06	1.95551e+07	2.34906e+07	3.28941e+07	2.24535e+07	9.39265e+06	6.96813e+06	4.26086e+06	3.47745e+06	5.40746e+06	2.01921e+06	2.67881e+06	2.23562e+06	1.19009e+06	866353	1.82619e+06	194651	446298	1.4175e+06	2.02588e+06	1.67772e+06	857516	508787	590959
>tr|Q8I1R8|Q8I1R8_PLAF7 Uncharacterized protein OS=Plasmodium falciparum (isolate 3D7) OX=36329 GN=PF3D7_0417000 PE=4 SV=1	32.865	8.8723e-117	1	6	32.4	275	3093500000	193350000	101	0	0	0	0	0	0	0	0	0	0	0	0	0	0	0	0	0	0	0	0	0	0	0	0	0	0	0	0	0	0	0	0	0	0	0	0	0	0	0	0
>sp|Q8IDN0|PFS47_PLAF7 Female gametocyte surface protein P47 OS=Plasmodium falciparum (isolate 3D7) OX=36329 GN=PFS47 PE=2 SV=1	50.824	0	1	28	65.8	439	29726000000	1143300000	574	0	0	0	0	0	0	0	0	0	0	0	73605.3	63884.4	109358	170756	220609	0	0	821082	0	0	30264.4	746434	0	0	0	809684	0	0	233911	0	0	0	0	0	0	0	0	0	0
>tr|Q8IIK1|Q8IIK1_PLAF7 Folate transporter 2 OS=Plasmodium falciparum (isolate 3D7) OX=36329 GN=PF3D7_1116500 PE=4 SV=1	51.354	8.8094e-141	1	8	18.9	455	7109200000	507800000	230	0	0	0	0	0	0	0	0	0	0	0	0	0	0	3.25671e+07	2.12514e+08	3.05956e+08	6.18885e+07	2.26599e+07	2.34938e+07	2.58727e+07	2.30155e+07	3.04855e+07	3.81249e+07	9.39646e+06	1.14067e+07	268092	6.11467e+06	3.51693e+06	0	0	0	1.46385e+06	0	0	1.46692e+06	52369.7	0	0	0
>tr|Q8I420|Q8I420_PLAF7 Triose phosphate transporter OS=Plasmodium falciparum (isolate 3D7) OX=36329 GN=PF3D7_0508300 PE=4 SV=1	39.04	0	1	9	20.5	342	13177000000	1013600000	581	0	0	0	0	0	0	0	0	0	0	0	1.51549e+06	4.10086e+06	1.08934e+07	8.64649e+07	2.55563e+08	2.93119e+08	2.5187e+08	1.21834e+08	9.54514e+07	1.0084e+08	7.30148e+07	8.39124e+07	6.05107e+07	5.25137e+07	2.80558e+07	1.1285e+07	7.033e+06	3.42105e+06	3.10834e+06	3.81513e+06	2.69087e+06	1.43115e+06	0	1.24384e+06	6.13933e+06	2.68875e+06	2.42832e+06	1.1703e+06	1.57528e+06
>tr|Q8I2A8|Q8I2A8_PLAF7 Nucleoside transporter 4 OS=Plasmodium falciparum (isolate 3D7) OX=36329 GN=PF3D7_0103200 PE=4 SV=1	50.01	0	1	12	21.4	434	15062000000	1004100000	603	0	0	0	0	0	0	0	0	0	0	0	0	0	2.44398e+06	4.28002e+07	1.40724e+08	1.07072e+08	5.16258e+07	1.72608e+07	1.76682e+07	9.36291e+06	1.32321e+07	2.07191e+07	1.91741e+07	1.5247e+07	1.40575e+07	1.02976e+06	6.40082e+06	2.70357e+06	513771	3.61195e+06	3.90583e+06	0	1.19559e+06	326221	0	871580	4.54584e+06	300368	1.11199e+06
>tr|Q8I546|Q8I546_PLAF7 DUF4149 domain-containing protein OS=Plasmodium falciparum (isolate 3D7) OX=36329 GN=PF3D7_1237700 PE=4 SV=1	23.659	0	1	13	41.9	210	127140000000	9779700000	1814	23128.7	0	0	387228	0	1.04519e+06	1.20765e+06	1.02826e+07	2.06302e+06	1.66788e+06	0	180058	84822.5	3.28962e+07	4.85262e+08	1.25612e+09	2.06419e+09	8.36892e+08	3.98149e+08	3.44994e+08	4.13197e+08	3.47851e+08	5.14544e+08	4.65431e+08	3.45703e+08	2.36134e+08	1.4357e+08	1.25887e+08	1.11993e+08	7.16856e+07	6.97057e+07	6.14801e+07	3.6654e+07	3.22792e+07	2.44261e+07	2.1772e+07	1.98884e+07	4.62045e+07	3.13406e+07	2.75288e+07
>tr|Q8II64|Q8II64_PLAF7 Major facilitator superfamily-related transporter, putative OS=Plasmodium falciparum (isolate 3D7) OX=36329 GN=PF3D7_1129900 PE=4 SV=1	70.138	0	1	39	40.2	609	89791000000	3096200000	1913	0	0	0	0	0	0	0	0	147211	1.60576e+06	3.25988e+06	3.26327e+06	3.06771e+06	1.68259e+06	1.02132e+06	1.02682e+06	1.92492e+06	9.16883e+06	4.96268e+07	2.31266e+08	4.29769e+08	1.65412e+08	9.11148e+07	5.33486e+07	2.86484e+07	4.54828e+07	2.27626e+07	1.33845e+07	5.92684e+06	6.3314e+06	3.30062e+06	5.76493e+06	4.24806e+06	2.56939e+06	1.71412e+06	2.11456e+06	2.55446e+06	1.84746e+06	1.05349e+06	1.63147e+06
>tr|Q8IKV8|Q8IKV8_PLAF7 Sortilin OS=Plasmodium falciparum (isolate 3D7) OX=36329 GN=PF3D7_1451800 PE=4 SV=1	102.27	0	1	40	56	895	46613000000	991760000	2604	0	0	9459.1	0	158629	44992.8	0	0	0	0	0	0	150121	0	0	0	1.26014e+06	1.37104e+07	2.30472e+07	7.29174e+07	9.24778e+07	5.16618e+07	3.30337e+07	2.18736e+07	1.63052e+07	1.85614e+07	1.94789e+07	1.34755e+07	9.90557e+06	1.02584e+07	9.43096e+06	9.81594e+06	8.73961e+06	3.19057e+06	4.69717e+06	4.14795e+06	2.21297e+06	3.00516e+06	3.26761e+06	4.04932e+06
>tr|C6KT26|C6KT26_PLAF7 Rhomboid protease ROM10 OS=Plasmodium falciparum (isolate 3D7) OX=36329 GN=PF3D7_0618600 PE=4 SV=1	31.339	4.7091e-55	1	3	14.6	274	1678400000	239770000	108	0	0	0	0	0	0	0	815801	3.10051e+06	1.11368e+07	1.81603e+06	1.86556e+06	0	0	5.66831e+06	1.10892e+07	1.96746e+07	2.57118e+07	3.04559e+07	2.20588e+07	2.52166e+07	1.07622e+07	1.18183e+07	1.15072e+07	1.3811e+07	1.61158e+07	7.73313e+06	0	3.21946e+06	3.73524e+06	0	0	0	0	0	0	0	268124	497263	530237
>tr|O97238|O97238_PLAF7 Transporter, putative OS=Plasmodium falciparum (isolate 3D7) OX=36329 GN=PF3D7_0305300 PE=4 SV=3	114.5	3.4166e-179	1	12	12	956	4042600000	155480000	276	0	0	0	0	0	0	0	159465	0	0	0	267161	0	0	211001	0	0	0	0	1.9064e+06	8.71538e+06	5.64863e+06	5.03655e+06	4.33441e+06	4.316e+06	4.21451e+06	1.49592e+06	560852	443526	313088	0	1.00825e+06	1.07813e+06	0	0	0	721269	807388	0	0
>tr|Q8I462|Q8I462_PLAF7 Uncharacterized protein OS=Plasmodium falciparum (isolate 3D7) OX=36329 GN=PF3D7_0503900 PE=4 SV=1	78.417	9.1602e-10	1	5	9.2	662	489040000	13973000	13	0	0	0	0	0	0	0	0	0	0	0	0	0	0	0	0	0	0	0	331935	487665	347883	504956	258187	0	0	0	138290	0	86366.5	0	0	0	0	0	0	0	0	51691.4	0
>tr|Q8IIV4|Q8IIV4_PLAF7 Metabolite/drug transporter, putative OS=Plasmodium falciparum (isolate 3D7) OX=36329 GN=PF3D7_1104800 PE=4 SV=1	49.279	1.3293e-09	1	2	5	417	229680000	10937000	21	0	0	0	0	0	0	0	0	0	0	0	0	0	0	0	0	0	0	0	0	203657	246208	0	0	0	0	0	163465	0	0	0	0	0	0	0	0	0	0	0	0
>tr|Q8IBA0|Q8IBA0_PLAF7 Receptor for activated c kinase OS=Plasmodium falciparum (isolate 3D7) OX=36329 GN=PF3D7_0826700 PE=4 SV=1	35.686	0	1	19	72.8	323	64666000000	4041600000	857	0	0	109146	0	0	976589	2.81923e+07	1.41888e+07	8.04647e+06	1.60523e+07	1.05887e+07	1.33464e+07	1.20829e+07	8.45876e+06	1.05312e+07	6.2605e+06	7.07205e+06	6.39849e+06	5.3083e+06	1.84323e+07	4.65272e+07	3.44645e+07	2.23065e+07	1.06924e+07	2.48907e+06	2.69785e+06	484225	386085	0	244155	147465	676284	1.78672e+06	0	2.91839e+06	3.81513e+06	0	1.36861e+06	0	104110
>tr|Q8IDK7|Q8IDK7_PLAF7 Glutamate--tRNA ligase, putative OS=Plasmodium falciparum (isolate 3D7) OX=36329 GN=PF3D7_1349200 PE=3 SV=1	101.42	0	1	32	43.3	863	7618400000	129130000	308	26546.8	0	57908.5	0	47799.2	0	0	0	0	27216.6	71173.5	0	0	102213	273299	155147	79152.5	0	0	0	119993	121136	155782	45397.1	83574.9	365577	293850	76144	0	13075.5	153962	380741	29035.7	57772	0	0	0	0	0	0
>tr|Q8I4W4|Q8I4W4_PLAF7 Signal recognition particle receptor subunit beta, putative OS=Plasmodium falciparum (isolate 3D7) OX=36329 GN=PF3D7_1246800 PE=4 SV=1	30.624	1.1555e-164	1	13	50.2	261	5058500000	337240000	278	0	0	0	0	0	0	0	0	296231	0	12567.6	0	0	1.11019e+06	3.47544e+06	0	1.16183e+06	2.77743e+06	2.22334e+06	1.63899e+06	3.69439e+06	1.15114e+06	2.49944e+06	2.20324e+06	3.01363e+06	3.23205e+06	1.00571e+06	1.21305e+06	324792	961191	806203	1.97265e+06	955837	518078	693776	663088	1.67338e+06	1.32035e+06	633055	420001
>tr|Q76NL8|Q76NL8_PLAF7 Falcilysin OS=Plasmodium falciparum (isolate 3D7) OX=36329 GN=PF3D7_1360800 PE=1 SV=1	138.86	0	1	74	60.4	1193	49198000000	630750000	1620	0	24250.4	34214.7	66225.2	0	34376.6	129041	613054	69236.9	12725.2	47635.2	23530.8	0	0	0	41812.8	0	20515.9	0	724349	3.07787e+07	3.39311e+07	5.66302e+07	1.12109e+08	6.49087e+07	5.32121e+07	1.45687e+07	1.56703e+07	5.10014e+07	1.87889e+07	2.15974e+07	1.60798e+07	1.01934e+07	1.7991e+07	1.68947e+06	918904	562408	266642	1.63476e+07	7.60223e+06
>tr|Q8ID42|Q8ID42_PLAF7 Signal recognition particle receptor subunit alpha, putative OS=Plasmodium falciparum (isolate 3D7) OX=36329 GN=PF3D7_1366600 PE=4 SV=1	65.788	8.3394e-218	2	17	35.6	576	3000300000	73179000	173	0	0	0	0	0	0	258272	48290.3	203889	219350	0	0	0	191244	0	0	325903	0	0	397122	144406	0	487728	0	510448	309533	255976	0	174344	190979	132416	169000	0	0	0	0	328898	0	0	0
>tr|C0H545|C0H545_PLAF7 Elongation of fatty acids protein OS=Plasmodium falciparum (isolate 3D7) OX=36329 GN=PF3D7_0920000 PE=3 SV=1	75.491	4.4684e-72	1	6	9.7	642	295040000	8940700	23	0	0	0	0	0	0	0	0	0	0	0	0	0	0	0	0	0	0	0	0	0	0	0	0	0	0	0	0	0	0	0	0	0	0	0	0	0	0	0	0
>tr|Q8IL28|Q8IL28_PLAF7 1-acyl-sn-glycerol-3-phosphate acyltransferase, putative OS=Plasmodium falciparum (isolate 3D7) OX=36329 GN=PF3D7_1444300 PE=4 SV=2	33.747	0	1	10	51	292	10942000000	683850000	451	0	200567	465474	232525	0	0	0	0	437430	663818	1.00016e+06	350793	798435	1.33919e+06	708888	0	591382	503189	41424.5	733291	1.23326e+06	621309	1.26236e+06	525729	1.54586e+06	2.1207e+06	1.30692e+06	0	0	1.73444e+06	1.332e+06	3.22401e+06	4.87125e+06	2.15054e+06	2.45996e+06	2.16059e+06	2.33107e+06	2.77066e+06	565550	322316
>tr|C6KTD0|C6KTD0_PLAF7 Amino acid transporter AAT1 OS=Plasmodium falciparum (isolate 3D7) OX=36329 GN=PF3D7_0629500 PE=4 SV=1	68.858	2.9682e-07	1	2	2.6	606	1169900000	55707000	47	0	0	0	0	0	0	0	0	0	0	0	0	0	0	0	0	0	1.59613e+06	2.18133e+06	2.32313e+06	1.8409e+06	0	890914	0	560661	0	0	0	65360.6	321469	62934.1	399969	0	0	96767.8	0	0	0	0	0
>tr|Q8II05|Q8II05_PLAF7 3-oxo-5-alpha-steroid 4-dehydrogenase, putative OS=Plasmodium falciparum (isolate 3D7) OX=36329 GN=PF3D7_1135900 PE=4 SV=2	35.467	0	1	11	30.7	296	6459800000	379990000	275	0	0	0	0	0	59340.3	0	0	0	0	0	0	0	0	0	0	0	1.28628e+06	1.67116e+06	4.88099e+06	6.47288e+06	933836	562249	415716	907962	281278	2.43965e+06	291638	1.13389e+06	1.54428e+06	17361.3	0	52808.9	430562	0	0	424224	808245	0	871030
>tr|Q8IK07|Q8IK07_PLAF7 Uncharacterized protein OS=Plasmodium falciparum (isolate 3D7) OX=36329 GN=PF3D7_1002900 PE=4 SV=2	14.517	0	1	9	54.3	127	23055000000	2561700000	422	0	0	0	0	0	0	0	0	0	0	413430	760688	227456	342317	4.96755e+06	3.57259e+06	2.28282e+07	4.00932e+07	2.25668e+06	1.57592e+07	3.84635e+07	6.27616e+06	2.31192e+07	1.46703e+07	2.63108e+07	8.33907e+06	1.74852e+06	502067	257468	295966	455378	352878	598980	373714	0	4.31705e+06	112871	736952	0	0
>tr|A0A144A0C5|A0A144A0C5_PLAF7 Repetitive organellar protein, putative OS=Plasmodium falciparum (isolate 3D7) OX=36329 GN=PF3D7_0203000 PE=4 SV=1;>sp|O96133|YB145_PLAF7 Uncharacterized protein PFB0145c OS=Plasmodium falciparum (isolate 3D7) OX=36329 GN=PF	237.74	6.9799e-09	2	5	3.2	1979	3310000000	24339000	12	0	0	0	0	0	0	0	0	0	0	0	0	0	0	0	20451.4	0	41022.3	0	565529	33888.8	23449.3	0	20693.7	0	45485.9	22296.9	10001.3	0	0	0	0	67885.5	64300.2	59007	39230.7	0	0	0	0
>tr|Q8I2I8|Q8I2I8_PLAF7 Importin alpha re-exporter, putative OS=Plasmodium falciparum (isolate 3D7) OX=36329 GN=PF3D7_0932800 PE=4 SV=1	159.11	0	1	27	24.7	1342	3247100000	47059000	114	0	0	0	0	0	123972	78759.9	72905.8	0	65220.9	36279.3	152883	100316	68313.1	106479	38632.8	21687.4	44870.1	0	39469.9	214154	96407	191254	353280	210715	107093	152089	216482	138184	106373	94980.5	0	0	277045	0	0	0	0	0	0
>tr|Q8I490|Q8I490_PLAF7 Uncharacterized protein OS=Plasmodium falciparum (isolate 3D7) OX=36329 GN=PF3D7_0501000 PE=4 SV=1	30.715	0	1	14	43.8	260	16929000000	1058100000	1045	0	526258	6.26039e+06	5.92366e+06	1.03805e+06	2.36927e+06	3.25808e+06	2.45287e+07	6.82443e+07	1.84206e+08	1.07971e+08	1.12448e+08	6.56463e+07	4.52616e+07	4.85876e+07	2.58145e+07	1.84196e+07	2.1462e+07	2.01847e+07	2.54875e+07	5.72641e+07	7.99303e+07	9.78419e+07	8.99359e+07	8.4776e+07	8.70628e+07	5.85424e+07	3.56814e+07	2.03318e+07	2.94876e+07	2.19128e+07	3.23935e+07	3.0639e+07	1.14204e+07	1.63793e+07	1.13855e+07	9.82176e+06	1.13474e+07	7.24084e+06	1.25517e+07
>tr|Q8IIU9|Q8IIU9_PLAF7 Uncharacterized protein OS=Plasmodium falciparum (isolate 3D7) OX=36329 GN=PF3D7_1105300 PE=4 SV=2	86.954	0	1	25	37.5	730	5573600000	135940000	487	0	0	354751	155782	29569.1	497898	0	0	109326	0	0	45810.8	0	0	0	0	142046	1.19199e+06	2.27213e+06	2.62007e+06	4.70236e+06	2.22218e+06	1.48798e+06	1.80651e+06	1.89572e+06	2.61701e+06	2.51552e+06	1.18744e+06	1.47877e+06	2.48123e+06	1.76418e+06	3.85154e+06	2.94389e+06	1.41761e+06	884290	273902	1.65031e+06	1.37496e+06	468161	1.07061e+06
>tr|A0A144A323|A0A144A323_PLAF7 Glutathione reductase OS=Plasmodium falciparum (isolate 3D7) OX=36329 GN=PF3D7_1419800.1 PE=3 SV=1;>sp|O15770|GSHR_PLAF7 Glutathione reductase OS=Plasmodium falciparum (isolate 3D7) OX=36329 GN=GR3 PE=2 SV=4;>tr|A0A144A3W0|A	56.491	0	3	36	79.4	500	9681400000	333840000	523	0	0	0	0	0	107749	129781	0	0	0	0	0	0	0	0	0	0	72538.6	605615	2.3498e+06	7.62847e+06	1.12395e+07	2.49182e+07	3.20845e+07	5.84387e+07	1.57518e+08	1.08945e+08	6.04652e+07	3.66942e+07	3.0531e+07	1.63359e+07	1.31422e+07	3.79217e+06	608896	415176	0	0	0	0	0
>tr|Q8IL97|Q8IL97_PLAF7 Bis(5-adenosyl)-triphosphatase OS=Plasmodium falciparum (isolate 3D7) OX=36329 GN=PF3D7_1436900 PE=1 SV=1	23.595	1.8946e-17	1	6	39	200	797820000	72530000	15	0	0	0	0	0	0	0	119855	752233	47538.9	0	0	0	0	0	0	0	0	0	0	0	0	0	0	0	0	0	0	0	0	0	0	0	0	0	0	0	249086	0	189243
>tr|Q8IB78|Q8IB78_PLAF7 Nucleoside transporter 2 OS=Plasmodium falciparum (isolate 3D7) OX=36329 GN=PF3D7_0824400 PE=4 SV=1	67.641	0	1	36	48.4	585	34171000000	1005000000	1745	0	0	0	0	0	0	0	0	81092.3	0	8905.86	83461.6	225858	89974	391270	1.90154e+06	6.26367e+06	2.17033e+07	2.83447e+07	9.42598e+07	3.83006e+08	2.72124e+08	1.88005e+08	8.40627e+07	5.64852e+07	4.64659e+07	2.16662e+07	2.24599e+07	1.37538e+07	1.28004e+07	1.0579e+07	1.59602e+07	9.66091e+06	3.95905e+06	2.22715e+06	3.22549e+06	4.11906e+06	4.52203e+06	3.19967e+06	2.24789e+06
>tr|O97245|O97245_PLAF7 Glycerol-3-phosphate dehydrogenase OS=Plasmodium falciparum (isolate 3D7) OX=36329 GN=PF3D7_0306400 PE=3 SV=1	74.688	0	1	61	80.6	653	133130000000	3413600000	2959	73230.7	257203	89416.3	0	0	0	362783	145083	126162	304167	115231	433907	139993	1.71899e+07	5.7699e+07	2.7822e+07	1.61084e+07	1.36946e+07	9.14671e+06	9.86345e+06	1.38216e+07	1.18712e+07	1.89307e+07	1.5592e+07	1.45761e+07	1.60005e+07	9.00343e+06	8.75305e+06	7.97991e+06	1.18077e+07	1.00021e+07	1.79963e+07	1.40332e+07	6.01022e+06	5.03369e+06	7.77546e+06	6.54929e+06	7.35301e+06	4.60712e+06	4.12774e+06
>tr|A0A5K1K910|A0A5K1K910_PLAF7 Aspartate carbamoyltransferase OS=Plasmodium falciparum (isolate 3D7) OX=36329 GN=PF3D7_1344800 PE=3 SV=1	43.251	0	1	35	77.1	375	47440000000	1976700000	2336	0	0	0	0	0	0	0	204059	1.90714e+06	1.49401e+07	7.62561e+06	5.19062e+06	2.56113e+06	1.73095e+06	1.2157e+06	2.79415e+06	257690	677035	811600	1.22966e+06	1.30882e+06	1.50353e+06	5.16576e+07	2.23668e+08	2.82093e+08	2.29583e+08	7.30179e+07	4.67463e+07	1.64237e+07	1.36671e+07	8.50553e+06	7.62583e+06	5.41592e+06	6.44442e+06	9.59064e+06	9.94621e+06	1.029e+07	7.20994e+06	9.31878e+06	9.5245e+06
>tr|Q8I305|Q8I305_PLAF7 Major facilitator superfamily-related transporter, putative OS=Plasmodium falciparum (isolate 3D7) OX=36329 GN=PF3D7_0914700 PE=4 SV=1	58.42	0	1	19	32.6	516	60114000000	2613700000	1600	0	0	85790.8	38970.4	0	0	0	147486	0	556682	215149	0	0	0	710221	6.49966e+06	1.00467e+08	3.36168e+08	4.54637e+08	3.78498e+08	1.86132e+08	6.51415e+07	4.07588e+07	2.64992e+07	2.37509e+07	1.3067e+07	1.561e+07	5.37116e+06	1.34882e+06	2.10842e+06	1.08522e+06	1.67687e+06	980017	611012	1.78936e+06	2.70611e+06	381873	155825	570873	327692
>tr|Q8IJI1|Q8IJI1_PLAF7 ZIP domain-containing protein, putative OS=Plasmodium falciparum (isolate 3D7) OX=36329 GN=PF3D7_1022300 PE=4 SV=2	37.164	4.27e-25	1	4	10.5	325	1223300000	135930000	117	0	0	0	0	0	0	0	0	0	0	1.03493e+06	0	0	0	0	1.27072e+06	1.1267e+07	2.22207e+07	1.77508e+07	1.76153e+07	1.94609e+07	5.58894e+06	1.48301e+07	1.31528e+07	1.56915e+07	1.41157e+07	9.06809e+06	4.91929e+06	3.96837e+06	3.64942e+06	1.78132e+06	5.50587e+06	3.50814e+06	1.04759e+06	1.11347e+06	1.03261e+06	871845	407366	0	0
>tr|C0H472|C0H472_PLAF7 Uncharacterized protein OS=Plasmodium falciparum (isolate 3D7) OX=36329 GN=PF3D7_0313800 PE=4 SV=1	79.921	3.6966e-10	1	3	5.9	661	72278000	1680900	5	0	0	0	0	0	0	0	0	0	0	0	0	0	0	0	0	0	0	0	0	0	552375	866638	710295	244145	86360.1	0	0	0	0	0	0	0	0	0	0	0	0	0	0
>tr|C6KST8|C6KST8_PLAF7 Zinc transporter ZIP1, putative OS=Plasmodium falciparum (isolate 3D7) OX=36329 GN=PF3D7_0609100 PE=4 SV=2	40.259	5.958e-51	1	3	3.6	358	897260000	128180000	31	0	0	0	0	0	0	0	0	0	0	0	0	0	0	0	0	0	0	380572	4.85157e+06	2.11286e+07	2.98728e+06	65360.6	725481	909306	2.01307e+06	548079	0	0	193191	0	0	627161	0	0	0	0	94627	0	0
>tr|Q8I5Q3|Q8I5Q3_PLAF7 10 kDa chaperonin OS=Plasmodium falciparum (isolate 3D7) OX=36329 GN=PF3D7_1215300 PE=3 SV=2	11.15	0	1	6	52.4	103	5265200000	585020000	162	0	0	0	0	0	0	621965	2.91532e+06	9.96113e+06	2.07784e+07	2.1335e+07	1.53909e+07	1.02224e+07	3.32972e+06	858511	0	0	0	0	0	0	7.94605e+06	2.21456e+07	2.6351e+08	2.04969e+08	1.0372e+08	4.55304e+07	3.06284e+07	2.03921e+07	1.43136e+07	7.1819e+06	5.27274e+06	2.63246e+06	1.4339e+06	0	0	0	0	0	0
>tr|Q8ILN2|Q8ILN2_PLAF7 Copper transporter, putative OS=Plasmodium falciparum (isolate 3D7) OX=36329 GN=PF3D7_1421900 PE=4 SV=1	18.752	1.4482e-59	1	2	16.9	160	2688300000	448060000	179	0	0	0	2.1626e+06	2.13847e+06	3.3329e+06	1.64195e+07	6.37933e+07	2.04556e+07	5.61995e+07	1.00126e+07	1.68862e+07	1.49877e+07	1.03026e+07	0	8.03049e+06	4.0289e+07	7.03893e+07	853252	1.05046e+07	6.04038e+07	4.40468e+07	7.31978e+07	1.15019e+07	6.5422e+07	4.92469e+07	4.74722e+07	3.2311e+07	8.93951e+06	3.40179e+07	1.8573e+07	5.95594e+07	4.48997e+07	2.20006e+07	2.1734e+07	2.08715e+07	2.15392e+07	2.82929e+07	9.91213e+06	9.41328e+06
>tr|Q8I5I8|Q8I5I8_PLAF7 Glideosome-associated protein 45 OS=Plasmodium falciparum (isolate 3D7) OX=36329 GN=PF3D7_1222700 PE=4 SV=1	23.632	0	1	15	52.5	204	28056000000	1870400000	923	0	1.53634e+06	3.19088e+06	1.52946e+06	0	0	279659	1.44353e+06	809494	2.45457e+06	2.22662e+06	2.51393e+06	3.14072e+06	3.95588e+06	6.74421e+06	7.31862e+06	1.15633e+07	9.98145e+06	1.23443e+07	1.89201e+07	2.82622e+07	1.82503e+07	1.7265e+07	1.44163e+07	1.25295e+07	1.28205e+07	1.0497e+07	1.14977e+07	9.01158e+06	1.39951e+07	1.03494e+07	1.88989e+07	1.60968e+07	1.10553e+07	1.49137e+07	1.41665e+07	1.40205e+07	1.64269e+07	1.03265e+07	1.39803e+07
>tr|O96245|O96245_PLAF7 MtN3-like protein OS=Plasmodium falciparum (isolate 3D7) OX=36329 GN=PF3D7_0216600 PE=3 SV=1	77.593	8.1147e-53	1	11	21.4	686	1776800000	65809000	60	0	0	0	0	0	0	0	0	0	33367.1	0	0	0	0	0	56362.4	0	0	75789.5	0	325290	0	0	0	0	704433	328210	227954	113030	440235	184481	438129	152163	53495.7	0	0	0	45132.5	0	0
>tr|Q8I485|Q8I485_PLAF7 Rhoptry-associated protein 3 OS=Plasmodium falciparum (isolate 3D7) OX=36329 GN=PF3D7_0501500 PE=4 SV=1	47.004	0	1	24	62.8	400	46816000000	1872600000	2613	0	0	0	0	178883	0	0	125612	0	112395	874766	0	0	0	0	0	0	0	691237	191074	6.00197e+06	6.83437e+07	1.34501e+08	1.28427e+08	1.00716e+08	9.65403e+07	7.18962e+07	7.1129e+07	6.62368e+07	1.04734e+08	1.73328e+08	1.63983e+08	1.23845e+08	6.88094e+07	1.04543e+08	7.43979e+07	4.48013e+07	3.82392e+07	3.0567e+07	3.34211e+07
>tr|Q8I484|Q8I484_PLAF7 Rhoptry-associated protein 2 OS=Plasmodium falciparum (isolate 3D7) OX=36329 GN=PF3D7_0501600 PE=4 SV=1	46.738	0	1	29	65.6	398	198340000000	8264000000	4788	0	0	287119	86854.3	84728.3	0	617552	714073	2.75722e+06	1.23178e+06	1.46851e+06	952397	1.00314e+06	175635	0	0	240790	30321.5	0	138067	1.10077e+07	1.67899e+08	8.80152e+08	1.02999e+09	8.3578e+08	7.47323e+08	5.39306e+08	4.61505e+08	3.51005e+08	4.11853e+08	5.98895e+08	7.13872e+08	4.09853e+08	2.29107e+08	2.58685e+08	2.39562e+08	1.91624e+08	2.31657e+08	2.09794e+08	1.82047e+08
>tr|Q8ILZ1|Q8ILZ1_PLAF7 Rhoptry-associated protein 1 OS=Plasmodium falciparum (isolate 3D7) OX=36329 GN=PF3D7_1410400 PE=4 SV=1	90.052	0	1	66	78.3	782	449530000000	9772300000	10620	0	338570	47909.3	155539	172037	87896.7	1.11813e+06	1.16289e+06	3.00516e+06	4.63272e+06	3.08167e+06	2.76294e+06	3.23798e+06	1.50174e+06	930757	559974	479379	273278	237054	1.4374e+06	2.57478e+07	2.1462e+08	7.55164e+08	7.46275e+08	7.3255e+08	6.60865e+08	4.36203e+08	3.32602e+08	3.06527e+08	3.71778e+08	6.47246e+08	8.13674e+08	6.108e+08	3.47862e+08	3.95641e+08	3.29205e+08	2.31858e+08	2.28102e+08	1.31443e+08	1.42396e+08
>tr|C0H541|C0H541_PLAF7 Uncharacterized protein OS=Plasmodium falciparum (isolate 3D7) OX=36329 GN=PF3D7_0916800 PE=4 SV=1	5.7598	1.8672e-06	1	3	51	49	3496800000	874190000	14	0	0	3.05882e+07	2.59415e+07	9.15232e+06	2.45732e+06	1.9445e+06	854363	0	0	0	0	0	0	0	0	0	0	0	0	786065	4.10361e+06	1.50544e+07	1.67645e+07	1.55465e+07	1.60534e+07	8.1814e+06	6.17266e+06	0	6.56622e+06	0	0	2.01498e+07	9.19719e+06	1.04192e+07	1.09072e+07	306443	0	0	0
>tr|Q8IL79|Q8IL79_PLAF7 Copper transporter OS=Plasmodium falciparum (isolate 3D7) OX=36329 GN=PF3D7_1439000 PE=4 SV=1	27.151	3.7037e-203	1	8	29.4	235	7765800000	647150000	309	0	0	314348	618695	306495	364296	561794	231816	351629	863178	833876	0	1.05887e+06	0	7.56233e+06	1.32596e+07	1.17506e+07	4.71103e+07	4.49685e+07	1.69349e+07	4.40774e+07	2.35171e+07	3.23216e+07	2.70283e+07	2.88611e+07	3.56031e+07	2.51997e+07	5.57624e+06	1.20945e+07	1.43422e+07	1.52734e+07	1.75391e+07	1.53983e+07	4.72278e+06	4.02075e+06	4.01927e+06	4.09514e+06	7.88721e+06	1.18501e+06	2.64886e+06
>tr|Q8IDF9|Q8IDF9_PLAF7 Phosphoinositide phosphatase SAC1 OS=Plasmodium falciparum (isolate 3D7) OX=36329 GN=PF3D7_1354200 PE=4 SV=1	95.043	1.8669e-86	1	20	25.4	803	3918400000	79967000	260	0	0	0	0	0	0	0	0	0	0	0	0	0	99113.9	0	0	0	0	0	0	26884.4	0	0	0	0	0	0	0	151560	0	0	0	0	0	0	0	0	0	26538.3	36041.2
>tr|Q8ILQ8|Q8ILQ8_PLAF7 Thioredoxin-like protein, putative OS=Plasmodium falciparum (isolate 3D7) OX=36329 GN=PF3D7_1419200 PE=4 SV=2	80.238	1.2247e-73	1	12	20.6	671	1712000000	45053000	114	0	0	85825.7	103573	0	0	201392	0	482490	0	0	0	0	0	0	0	0	0	227541	62805	126194	0	0	2.80717e+06	0	0	2.2225e+06	2.03371e+06	0	0	0	7.75228e+06	0	1.82386e+06	0	0	720655	618102	53951.8	283648
>tr|Q8I6Z5|Q8I6Z5_PLAF7 Plasmepsin V OS=Plasmodium falciparum (isolate 3D7) OX=36329 GN=PF3D7_1323500 PE=3 SV=1	68.48	0	1	23	47.3	590	12241000000	298560000	632	0	0	0	0	0	0	0	81781.2	101565	0	0	60031.3	0	0	0	0	667437	1.76915e+06	1.87349e+06	2.07001e+06	5.72672e+06	3.42486e+06	4.11038e+06	2.21467e+06	2.21668e+06	5.72609e+06	5.11856e+06	7.62826e+06	4.44002e+06	5.02766e+06	6.69352e+06	1.05328e+07	7.05248e+06	3.83947e+06	1.57359e+06	2.41308e+06	1.84175e+06	1.37179e+06	646526	239647
>tr|O96221|O96221_PLAF7 Protein transport protein SEC31 OS=Plasmodium falciparum (isolate 3D7) OX=36329 GN=PF3D7_0214100 PE=4 SV=3	166.71	2.4403e-253	1	19	18.9	1471	2378700000	36596000	91	0	273129	1.3302e+06	292654	0	31893	236007	225647	354518	520068	200355	167285	841770	692581	522417	518872	292495	216207	0	192598	207646	37224.3	0	54287.3	0	0	0	553995	0	24158.4	12497.7	0	0	0	0	0	0	0	0	0
>tr|Q8IIH1|Q8IIH1_PLAF7 ATP-dependent zinc metalloprotease FTSH, putative OS=Plasmodium falciparum (isolate 3D7) OX=36329 GN=PF3D7_1119600 PE=3 SV=1	120.69	1.3121e-12	1	6	6.2	1052	257110000	4591200	9	0	0	0	0	0	0	0	0	0	0	0	0	0	0	0	0	0	0	37506.9	0	0	0	0	0	0	0	0	0	0	0	0	0	0	0	0	0	0	0	0	0
>tr|Q8I2V8|Q8I2V8_PLAF7 Major facilitator superfamily domain-containing protein, putative OS=Plasmodium falciparum (isolate 3D7) OX=36329 GN=PF3D7_0919500 PE=4 SV=1	56.072	0	1	8	13.7	476	6470200000	431350000	114	0	0	205667	0	0	113061	0	0	0	0	0	0	0	0	0	0	0	0	0	110268	491950	704390	239181	114130	0	0	0	0	0	59064.1	0	0	0	0	0	0	0	0	0	0
>tr|Q8I1P1|Q8I1P1_PLAF7 Apical merozoite protein OS=Plasmodium falciparum (isolate 3D7) OX=36329 GN=PF3D7_0419700 PE=4 SV=1	38.834	1.2288e-62	1	7	27.1	325	879660000	38246000	50	0	0	70011.5	240113	0	607890	3.29142e+06	2.09942e+06	1.09823e+06	4.56161e+06	1.49168e+06	3.7037e+06	4.21747e+06	4.05779e+06	3.54359e+06	2.5352e+06	2.80706e+06	2.0553e+06	1.36723e+06	1.71137e+06	3.92519e+06	1.48967e+06	1.14363e+06	2.4279e+06	1.5411e+06	1.01944e+06	170883	123824	269944	618092	488628	732899	40417	0	0	0	0	0	0	45390.7
>tr|Q8IBL7|Q8IBL7_PLAF7 Proteasome assembly chaperone 4, putative OS=Plasmodium falciparum (isolate 3D7) OX=36329 GN=PF3D7_0723600 PE=4 SV=1	17.711	1.1317e-26	1	3	28.2	149	256110000	36587000	12	0	0	0	0	0	0	0	0	204482	149369	0	0	0	0	0	0	0	0	0	0	0	0	0	0	0	0	0	0	0	0	0	0	0	0	0	0	0	0	0	0
>tr|A0A5K1K8X7|A0A5K1K8X7_PLAF7 Uncharacterized protein OS=Plasmodium falciparum (isolate 3D7) OX=36329 GN=PF3D7_1369500 PE=4 SV=1	131.37	7.2474e-45	1	10	11.9	1106	2827600000	48752000	37	0	0	0	0	0	0	0	0	0	0	0	0	0	0	132797	0	0	0	0	0	0	0	0	0	1.36734e+06	58654.6	0	356412	216218	0	0	0	0	3.68212e+06	275447	1.77465e+07	1.68788e+07	0	3.13448e+06	0
>tr|Q8I5G0|Q8I5G0_PLAF7 VAC14 domain-containing protein, putative OS=Plasmodium falciparum (isolate 3D7) OX=36329 GN=PF3D7_1225700 PE=4 SV=1	178.07	2.314e-08	1	4	3.1	1501	967880000	9978100	1	0	0	0	0	0	0	0	0	0	0	18853.4	0	27269.6	81387.5	0	0	0	0	0	0	0	0	0	0	0	0	0	0	0	0	0	0	0	0	0	0	0	0	25024	0
>tr|Q8IE96|Q8IE96_PLAF7 Nucleoside-diphosphatase, putative OS=Plasmodium falciparum (isolate 3D7) OX=36329 GN=PF3D7_1322000 PE=3 SV=1	66.199	0	1	21	39.3	565	5733500000	173740000	251	0	0	0	0	0	0	0	155983	0	0	3.71175e+07	2.49891e+08	7.16973e+07	2.50229e+07	1.39856e+07	6.21065e+06	4.83093e+06	2.70823e+06	844627	735047	242737	116289	0	139168	173751	177508	0	271849	595022	0	149412	0	0	8.90332e+06	1.11326e+07	1.04331e+06	0	48399.3	0	0
>tr|Q8IKR2|Q8IKR2_PLAF7 Uncharacterized protein OS=Plasmodium falciparum (isolate 3D7) OX=36329 GN=PF3D7_1456700 PE=4 SV=1	77.809	3.3611e-24	1	8	14.5	684	716300000	20466000	43	0	0	0	0	0	0	0	0	189275	236123	213466	271246	0	117326	298612	0	0	0	0	0	0	0	0	0	0	0	0	0	0	0	0	0	0	93889.4	0	0	0	0	53234.3	82090.2
>tr|Q8ID32|Q8ID32_PLAF7 Ribosome biogenesis protein MRT4, putative OS=Plasmodium falciparum (isolate 3D7) OX=36329 GN=PF3D7_1367600 PE=4 SV=1	25.828	1.824e-34	1	4	20.7	222	393580000	28113000	12	0	0	0	0	0	0	0	289193	125570	0	0	0	0	0	0	0	0	0	0	0	0	0	0	0	0	0	0	0	0	0	0	0	0	0	0	0	0	0	0	0
>tr|Q8IJE1|Q8IJE1_PLAF7 Uncharacterized protein OS=Plasmodium falciparum (isolate 3D7) OX=36329 GN=PF3D7_1026000 PE=4 SV=2	43.153	6.0347e-17	1	3	9.9	363	86387000	6170500	10	0	0	0	0	0	0	0	601657	364264	241298	757207	691977	1.56481e+06	1.50163e+06	0	1.04233e+06	659320	0	0	0	0	0	0	0	0	0	0	0	0	0	0	0	0	0	0	0	0	0	0	0
>tr|C0H4P6|C0H4P6_PLAF7 Uncharacterized protein OS=Plasmodium falciparum (isolate 3D7) OX=36329 GN=PF3D7_0727100 PE=4 SV=1	127.07	2.7581e-17	1	5	5.1	1066	535200000	6607400	11	0	0	0	0	0	0	0	0	70899.4	0	0	0	0	0	0	0	36411.6	374963	1.66248e+06	651638	496998	0	0	514184	0	0	750339	164566	0	146385	0	0	0	0	0	0	0	0	0	0
>tr|Q8I463|Q8I463_PLAF7 60S ribosomal protein L31 OS=Plasmodium falciparum (isolate 3D7) OX=36329 GN=PF3D7_0503800 PE=1 SV=1	14.065	7.14e-32	1	2	18.3	120	1488100000	372030000	10	0	0	0	0	410012	1.14924e+06	0	3.04495e+06	498374	852024	517962	3.79185e+06	0	0	0	0	0	747873	0	0	0	0	0	0	0	0	0	0	0	0	0	0	0	0	0	562122	0	597530	0	0
>tr|Q8IHV2|Q8IHV2_PLAF7 Uncharacterized protein OS=Plasmodium falciparum (isolate 3D7) OX=36329 GN=PF3D7_1141300 PE=4 SV=1	120.38	1.7261e-08	1	3	3.3	1012	58726000	903480	5	0	0	0	0	0	0	0	0	0	0	0	0	0	0	0	0	0	0	0	0	0	0	0	0	0	0	197773	401302	443282	416139	158311	79853.1	0	0	0	0	0	0	0	0
>tr|Q8IKX0|Q8IKX0_PLAF7 S-adenosylmethionine-dependent methyltransferase, putative OS=Plasmodium falciparum (isolate 3D7) OX=36329 GN=PF3D7_1450600 PE=4 SV=1	68.391	2.3875e-05	1	2	3.9	587	354530000	8647100	4	0	0	0	0	0	0	0	0	0	0	0	0	0	0	0	0	0	0	0	0	0	0	0	0	0	4.4997e+06	1.19739e+06	0	0	0	0	0	0	0	0	0	0	0	0	0
>tr|Q8I4Y3|Q8I4Y3_PLAF7 Translation machinery-associated protein 46, putative OS=Plasmodium falciparum (isolate 3D7) OX=36329 GN=PF3D7_1244800 PE=4 SV=1	39.692	2.2501e-24	1	8	25.4	335	1634700000	90814000	8	0	0	0	0	0	0	0	0	0	0	0	0	0	0	1.18427e+07	1.6411e+07	0	0	0	2.1934e+08	0	0	0	0	2.44642e+06	0	0	0	0	0	0	0	0	0	0	0	0	0	0	0
>tr|Q8I5B6|Q8I5B6_PLAF7 ATP-dependent protease subunit ClpQ OS=Plasmodium falciparum (isolate 3D7) OX=36329 GN=PF3D7_1230400 PE=4 SV=2	22.87	1.8258e-73	1	6	34.8	207	3399200000	339920000	115	0	0	5.87921e+07	3.16094e+07	3.9127e+06	2.94082e+06	6.41404e+06	0	0	2.49256e+06	0	0	0	0	1.94588e+06	2.03307e+06	3.53883e+06	0	1.49041e+06	4.99252e+06	6.07361e+06	4.38298e+06	7.39852e+06	1.09516e+07	0	2.62716e+07	7.00348e+06	977520	388985	0	371799	0	0	0	0	0	0	0	0	0
>tr|A0A143ZX41|A0A143ZX41_PLAF7 Merozoite surface antigen 2 OS=Plasmodium falciparum (isolate 3D7) OX=36329 GN=PF3D7_0206800 PE=4 SV=1;>sp|P50498|MSA2_PLAF7 Merozoite surface antigen 2 OS=Plasmodium falciparum (isolate 3D7) OX=36329 GN=MSA2 PE=1 SV=2	27.957	0	2	12	46.7	272	12531000000	963900000	286	0	0	0	0	0	0	0	0	0	0	0	459452	1.44692e+06	2.24028e+06	4.49748e+06	9.24143e+06	1.55973e+07	1.00226e+08	1.48999e+08	1.37792e+08	1.61444e+08	2.6441e+07	6.01372e+07	2.08599e+07	1.44576e+07	1.57613e+07	1.03425e+07	9.07232e+06	5.40523e+06	3.53396e+06	1.43951e+06	3.29226e+06	1.552e+06	868268	1.30035e+06	1.13665e+06	2.55351e+06	1.84365e+06	673035	488204
>tr|Q8IAU6|Q8IAU6_PLAF7 Mitochondrial carrier protein, putative OS=Plasmodium falciparum (isolate 3D7) OX=36329 GN=PF3D7_0811100 PE=3 SV=1	64.924	1.1106e-50	1	4	8.9	540	255930000	7755300	17	0	0	0	0	0	71602	0	0	0	0	0	0	0	0	0	0	0	0	0	0	259563	0	39298.5	0	0	0	0	0	0	0	0	0	0	0	0	0	0	0	0	0
>tr|Q8IJ56|Q8IJ56_PLAF7 Glutamate-rich protein GLURP OS=Plasmodium falciparum (isolate 3D7) OX=36329 GN=PF3D7_1035300 PE=4 SV=1	141.05	0	1	27	51.7	1233	4179500000	73325000	353	0	0	0	0	0	46421.4	0	0	0	0	143581	0	324411	376783	555423	340031	179201	203583	0	0	0	0	0	0	0	282971	0	0	0	0	0	550248	1.24395e+06	2.69595e+06	4.75051e+06	1.88799e+06	8.79686e+06	2.41711e+06	2.2916e+06	781027
>tr|Q8IDT3|Q8IDT3_PLAF7 Nucleolar complex protein 2, putative OS=Plasmodium falciparum (isolate 3D7) OX=36329 GN=PF3D7_1340300 PE=4 SV=1	114.35	0.0064887	1	1	0.8	955	272310000	6188900	5	0	0	0	0	0	0	0	0	0	0	0	0	0	0	0	0	0	0	0	0	0	0	0	0	0	0	0	0	0	0	0	0	0	0	0	0	0	0	0	0
>tr|Q8I1T2|Q8I1T2_PLAF7 Nuclear cap-binding protein subunit 2 OS=Plasmodium falciparum (isolate 3D7) OX=36329 GN=PF3D7_0415500 PE=3 SV=1	28.004	3.5253e-05	1	1	7.7	234	31751000	2442400	6	0	0	0	0	0	0	0	0	0	0	0	0	0	0	0	0	0	0	0	0	0	0	0	0	0	0	0	0	0	0	0	0	0	0	0	0	0	0	0	0
>tr|Q8IHU8|Q8IHU8_PLAF7 OTU domain-containing protein, putative OS=Plasmodium falciparum (isolate 3D7) OX=36329 GN=PF3D7_1141700 PE=4 SV=1	37.664	5.3845e-74	1	9	32.3	313	753790000	35895000	22	0	0	0	288876	159465	0	165497	0	0	0	0	0	0	0	0	0	0	0	0	0	0	0	0	0	0	2.69606e+06	932884	0	681268	800975	0	0	0	0	0	0	0	0	0	0
>tr|Q8I5K1|Q8I5K1_PLAF7 Uncharacterized protein OS=Plasmodium falciparum (isolate 3D7) OX=36329 GN=PF3D7_1221200 PE=4 SV=1	12.228	5.5411e-12	1	3	17	106	921100000	184220000	26	0	0	0	0	0	0	0	0	0	1.20427e+06	1.01479e+06	0	0	0	0	0	0	0	0	0	0	0	0	0	0	0	0	0	0	0	0	0	0	0	0	0	0	0	0	0
>tr|A0A143ZYR6|A0A143ZYR6_PLAF7 Uncharacterized protein OS=Plasmodium falciparum (isolate 3D7) OX=36329 GN=PF3D7_1120000 PE=4 SV=1;>sp|Q8IIG7|YPF05_PLAF7 Uncharacterized protein PF11_0207 OS=Plasmodium falciparum (isolate 3D7) OX=36329 GN=PF11_0207 PE=1 SV	128.95	1.8386e-276	2	20	37.3	1070	4256700000	70946000	86	0	0	0	0	0	0	736783	179783	169402	447706	138057	208048	0	0	0	146650	28825.2	157348	0	0	0	0	0	0	10933.6	42180	42790.6	13460.7	0	0	0	15121.1	31479.2	0	0	0	0	0	0	0
>tr|O97284|O97284_PLAF7 Nicotinamidase, putative OS=Plasmodium falciparum (isolate 3D7) OX=36329 GN=PF3D7_0320500 PE=4 SV=1	50.151	0	1	11	29.4	429	1624900000	70647000	45	0	0	0	0	0	130565	0	530544	0	685321	683818	2.35795e+06	4.53092e+06	842913	0	0	0	0	0	0	0	0	0	0	0	0	0	0	0	0	0	0	0	0	0	0	0	0	0	0
>tr|Q8I5V5|Q8I5V5_PLAF7 Probable cytosolic iron-sulfur protein assembly protein CIAO1 homolog OS=Plasmodium falciparum (isolate 3D7) OX=36329 GN=PF3D7_1209400 PE=3 SV=1	91.85	2.8645e-07	1	3	4.9	792	109840000	2336900	8	0	0	0	0	0	0	0	0	0	0	0	0	0	0	0	0	0	0	0	0	0	0	0	0	0	0	0	0	0	0	0	0	0	0	0	0	0	0	0	0
>tr|Q8IKU4|Q8IKU4_PLAF7 Gamma-tubulin complex component, putative OS=Plasmodium falciparum (isolate 3D7) OX=36329 GN=PF3D7_1453400 PE=4 SV=1	233.3	2.258e-09	1	1	0.7	1923	1123200000	10119000	16	0	0	0	0	0	0	0	0	0	0	15326.4	0	0	0	0	0	0	0	0	0	0	0	0	0	0	586779	0	0	0	0	22336.1	0	0	0	0	0	0	0	0	0
>tr|A0A5K1K9E8|A0A5K1K9E8_PLAF7 Uncharacterized protein OS=Plasmodium falciparum (isolate 3D7) OX=36329 GN=PF3D7_1322200 PE=4 SV=1	402.41	5.8287e-34	1	3	1.5	3438	1974400000	8473700	14	0	0	0	0	0	0	0	0	55803.7	79910.2	0	0	0	0	0	0	0	0	0	0	0	0	0	0	0	0	0	0	0	0	0	0	0	0	0	0	0	0	0	0
>tr|A0A144A0J8|A0A144A0J8_PLAF7 6-cysteine protein P230p OS=Plasmodium falciparum (isolate 3D7) OX=36329 GN=PF3D7_0208900 PE=4 SV=1;>sp|O96175|P230P_PLAF7 Male gametocyte surface protein P230p OS=Plasmodium falciparum (isolate 3D7) OX=36329 GN=PFS230P PE=1	293.64	6.4374e-70	3	25	12.4	2508	1433500000	9369200	67	0	0	0	0	28569.1	0	0	662844	0	3253.43	0	0	0	0	0	0	0	0	0	0	0	200154	47041.5	0	14182.4	16334.9	0	0	0	0	0	0	0	0	0	0	0	0	0	0
>tr|Q8I425|Q8I425_PLAF7 Uncharacterized protein OS=Plasmodium falciparum (isolate 3D7) OX=36329 GN=PF3D7_0507800 PE=4 SV=1	177.42	3.2649e-32	1	8	5.6	1527	362920000	3489600	53	0	0	0	0	0	0	0	89120	157232	294326	341015	990779	1.08532e+06	492712	111231	0	31591.4	0	0	0	0	0	18256.6	0	0	0	0	0	0	0	0	0	0	0	0	0	0	0	0	0
>tr|Q8IHR6|Q8IHR6_PLAF7 Coatomer subunit gamma OS=Plasmodium falciparum (isolate 3D7) OX=36329 GN=PF3D7_1145100 PE=3 SV=1	124.37	4.0865e-98	1	14	16.3	1068	1027000000	17117000	104	0	0	0	0	0	0	1.34829e+06	1.38575e+06	750328	596535	711004	402160	388106	61621.9	0	0	0	123432	59770	193487	483432	453896	552704	719745	806256	648092	407736	256706	0	34571.4	0	0	0	0	0	0	0	0	0	0
>tr|O97287|O97287_PLAF7 Uncharacterized protein OS=Plasmodium falciparum (isolate 3D7) OX=36329 GN=PF3D7_0321100 PE=4 SV=1	221.49	4.2178e-05	1	1	0.7	1844	22536000	218800	1	0	0	0	0	0	0	0	0	0	0	0	0	0	0	0	0	0	0	0	0	0	0	0	0	0	0	0	0	0	0	0	0	0	0	0	0	0	0	0	0
>tr|Q8I415|Q8I415_PLAF7 Single-stranded DNA-binding protein OS=Plasmodium falciparum (isolate 3D7) OX=36329 GN=PF3D7_0508800 PE=1 SV=1	33.86	1.5523e-179	1	5	24.3	284	8948200000	470960000	119	0	0	0	0	0	0	0	0	0	0	431748	1.18067e+06	869019	236938	266441	0	0	0	164671	0	77202.2	0	0	0	0	1.42406e+07	1.39422e+07	1.93201e+07	2.55118e+07	3.52645e+07	4.04551e+07	5.96916e+07	2.67997e+07	1.04511e+07	8.22436e+06	4.04742e+06	9.76239e+06	7.67651e+06	4.79495e+06	4.81823e+06
>tr|Q8I3T1|Q8I3T1_PLAF7 Eukaryotic translation initiation factor 3 subunit B OS=Plasmodium falciparum (isolate 3D7) OX=36329 GN=PF3D7_0517700 PE=3 SV=1	84.056	0	1	22	35.2	716	3001100000	73197000	172	0	0	0	0	79145.1	0	0	0	48652.2	1.9627e+06	1.18903e+06	0	1.01176e+06	0	91337	0	149327	2.23075e+06	1.04629e+06	391355	72460.3	95565.7	0	0	0	0	0	0	0	0	0	0	0	0	2.28599e+06	0	0	0	0	0
>tr|Q8IBE8|Q8IBE8_PLAF7 Erythrocyte binding antigen-175 OS=Plasmodium falciparum (isolate 3D7) OX=36329 GN=PF3D7_0731500 PE=1 SV=2	174.59	0	1	48	40.9	1502	15648000000	156480000	2136	0	0	65125.7	72875.1	0	88648	0	100979	203572	543814	499453	393874	182397	13922.1	89604.7	93143.4	160322	141560	0	0	118998	586366	524766	1.57856e+06	1.09717e+06	4.22837e+06	4.31272e+06	3.11205e+06	1.84704e+06	4.2325e+06	4.41145e+06	8.45294e+06	1.46195e+07	1.10829e+07	1.06691e+07	1.32639e+07	1.27104e+07	1.22681e+07	8.47199e+06	7.88932e+06
>tr|O77309|O77309_PLAF7 Cytoadherence linked asexual protein 3.2 OS=Plasmodium falciparum (isolate 3D7) OX=36329 GN=PF3D7_0302200 PE=4 SV=3	167.49	0	1	2	2.3	1416	229230000	2575600	6	0	0	0	0	0	0	0	0	0	0	0	0	0	0	0	0	0	0	0	0	0	0	96174.2	0	0	0	0	0	0	0	0	0	0	0	0	111548	204143	0	0	0
>tr|Q8IJR8|Q8IJR8_PLAF7 NLI interacting factor-like phosphatase, putative OS=Plasmodium falciparum (isolate 3D7) OX=36329 GN=PF3D7_1012700 PE=4 SV=1	171.01	1.0214e-08	1	3	3.6	1438	78008000	1013100	4	0	0	0	0	0	0	0	0	0	0	0	0	0	0	0	0	0	0	0	0	0	0	0	0	0	0	0	0	0	0	0	0	0	0	0	0	0	0	0	0
>tr|O77318|O77318_PLAF7 PDZ domain-containing protein OS=Plasmodium falciparum (isolate 3D7) OX=36329 GN=PF3D7_0307800 PE=4 SV=1	81.677	3.7378e-17	1	3	6.4	699	1045800000	25508000	6	0	0	0	0	0	0	0	0	67341.6	0	0	0	0	0	0	0	134819	0	0	100244	726201	994536	598165	610430	211911	100443	45046.8	0	0	0	0	0	0	0	0	0	0	0	0	387863
>sp|Q8IIS0|DTD_PLAF7 D-aminoacyl-tRNA deacylase OS=Plasmodium falciparum (isolate 3D7) OX=36329 GN=dtd PE=1 SV=1	19.205	4.7808e-22	1	2	12.8	164	48585000	4048700	7	0	0	0	1.98799e+06	0	0	0	0	0	0	0	0	0	0	0	0	0	0	0	0	0	0	0	0	260833	0	0	0	0	0	0	0	0	0	0	0	0	0	0	0
>tr|Q8I2T6|Q8I2T6_PLAF7 Uncharacterized protein OS=Plasmodium falciparum (isolate 3D7) OX=36329 GN=PF3D7_0921700 PE=4 SV=1	69.072	9.2775e-06	1	2	3.9	569	105880000	2647000	6	0	0	0	0	0	0	0	0	0	0	0	0	0	0	0	0	0	0	0	0	0	0	0	0	0	0	0	0	0	0	0	0	0	0	0	0	0	0	0	0
>tr|Q8I1X9|Q8I1X9_PLAF7 ATP-dependent RNA helicase DDX51, putative OS=Plasmodium falciparum (isolate 3D7) OX=36329 GN=PF3D7_0405000 PE=4 SV=1	67.688	9.5696e-06	1	2	4.4	567	23211000	644750	1	0	0	0	133633	0	399260	0	0	0	0	19071.4	0	19600.6	0	0	105506	0	0	0	0	0	0	0	0	0	0	0	0	0	0	0	0	0	0	0	0	0	0	0	0
>tr|O97253|O97253_PLAF7 Spindle and kinetochore-associated protein 2, putative OS=Plasmodium falciparum (isolate 3D7) OX=36329 GN=PF3D7_0307500 PE=4 SV=2	46.329	1.3841e-11	1	3	11.1	389	28834000	1441700	4	0	0	0	0	0	0	0	0	0	0	0	0	0	0	0	0	0	0	0	0	0	0	0	0	0	0	0	0	0	0	0	0	0	0	0	0	0	0	0	0
>tr|Q8I3B4|Q8I3B4_PLAF7 ATP-dependent RNA helicase DDX60, putative OS=Plasmodium falciparum (isolate 3D7) OX=36329 GN=PF3D7_0903400 PE=4 SV=1	300.92	5.0753e-09	1	4	1.8	2536	419100000	2757200	9	0	0	0	0	0	0	0	0	0	0	0	0	0	0	0	0	0	0	0	0	0	0	0	0	0	0	0	0	0	0	0	0	0	0	0	0	0	0	0	0
>tr|Q8IBN1|Q8IBN1_PLAF7 Rhoptry-associated leucine zipper-like protein 1 OS=Plasmodium falciparum (isolate 3D7) OX=36329 GN=PF3D7_0722200 PE=4 SV=1	87.878	0	2	17	21.8	749	1832100000	31052000	58	0	76713.3	1.84492e+06	1.91169e+06	366963	474574	598493	285574	322570	782096	211604	219392	0	56475.7	0	0	0	85843.7	0	0	0	0	0	0	0	0	0	0	0	0	99540.4	0	0	0	0	0	22106.4	31073.9	0	42351.5
>tr|C6KSM1|C6KSM1_PLAF7 ATP-dependent RNA helicase, putative OS=Plasmodium falciparum (isolate 3D7) OX=36329 GN=PF3D7_0602100 PE=4 SV=1	157.31	3.9816e-11	1	5	5.1	1350	120290000	1293500	6	0	0	0	0	0	0	0	0	0	0	0	29195.5	0	0	183169	0	0	0	0	0	0	24257.8	31452.7	0	0	0	0	0	0	72092	0	0	0	0	0	0	0	0	0	0
>tr|Q8IB02|Q8IB02_PLAF7 Small heat shock protein HSP20, putative OS=Plasmodium falciparum (isolate 3D7) OX=36329 GN=PF3D7_0816500 PE=3 SV=1	19.371	7.3986e-273	1	9	57	172	4743300000	395270000	130	0	0	0	0	0	0	0	0	0	0	0	0	0	0	0	0	0	0	0	0	0	0	0	0	0	0	0	0	0	0	0	0	0	0	0	0	0	0	0	0
>tr|Q8IIK3|Q8IIK3_PLAF7 Peptidyl-prolyl cis-trans isomerase OS=Plasmodium falciparum (isolate 3D7) OX=36329 GN=PF3D7_1116300 PE=3 SV=1	18.588	3.7675e-08	1	2	15	167	640450000	58223000	6	0	0	0	0	410022	0	0	2.34959e+06	1.1122e+06	0	0	0	0	0	0	0	0	0	0	0	0	0	0	0	0	0	0	0	0	0	0	570365	0	3.20961e+06	0	0	0	328528	0	135898
>tr|Q8I5A5|Q8I5A5_PLAF7 Mitosis protein dim1, putative OS=Plasmodium falciparum (isolate 3D7) OX=36329 GN=PF3D7_1231500 PE=3 SV=1	16.539	7.274e-18	1	1	8.6	139	92327000	11541000	7	0	0	2.95469e+06	0	0	0	0	0	0	0	0	0	0	0	0	0	0	0	0	0	0	0	0	0	0	0	0	0	0	0	0	0	0	0	0	0	0	0	0	0
>tr|Q8IE02|Q8IE02_PLAF7 DNA-(Apurinic or apyrimidinic site) lyase 1, putative OS=Plasmodium falciparum (isolate 3D7) OX=36329 GN=PF3D7_1332600 PE=3 SV=1	69.721	4.4846e-40	1	7	16.1	597	392900000	9582900	24	0	0	0	0	0	0	0	0	0	0	127877	0	0	0	0	0	0	0	0	0	0	0	0	0	0	0	0	0	0	0	0	0	0	0	0	0	0	0	0	0
>tr|Q8I3A2|Q8I3A2_PLAF7 Bacterial histone-like protein OS=Plasmodium falciparum (isolate 3D7) OX=36329 GN=PF3D7_0904700 PE=3 SV=1	22.515	0.0015375	1	1	4.8	189	26488000	2037500	1	0	0	0	0	0	150375	0	0	0	0	0	0	2.79712e+06	0	3.46814e+06	0	795695	0	0	324761	432171	384731	0	0	0	0	0	274844	0	0	0	0	0	0	0	0	0	0	0	0
>tr|Q8IJX2|Q8IJX2_PLAF7 PPPDE peptidase, putative OS=Plasmodium falciparum (isolate 3D7) OX=36329 GN=PF3D7_1006900 PE=4 SV=2	24.94	6.2144e-09	1	1	5.9	219	192890000	21432000	6	0	0	0	0	0	360825	726306	0	0	0	0	0	0	0	0	0	0	0	0	583678	0	338401	927042	0	0	0	0	0	0	0	406012	0	0	0	0	0	0	0	0	0
>tr|Q8I242|Q8I242_PLAF7 Sulfhydryl oxidase OS=Plasmodium falciparum (isolate 3D7) OX=36329 GN=PF3D7_0110200 PE=4 SV=1	17.161	1.693e-10	1	2	25.2	143	27580000	2507300	5	0	0	0	0	0	0	0	0	870289	1.00966e+06	0	0	0	0	0	0	0	0	0	0	0	0	0	0	0	0	0	0	0	0	0	0	0	0	1.40597e+06	0	0	0	0	0
>tr|C0H5C7|C0H5C7_PLAF7 RNA-binding protein, putative OS=Plasmodium falciparum (isolate 3D7) OX=36329 GN=PF3D7_1320900 PE=1 SV=1	14.567	1.7635e-08	1	1	10.4	125	45736000	5717000	2	0	1.72523e+06	0	0	0	0	0	0	0	0	0	0	0	0	0	0	0	0	0	0	0	0	0	0	0	0	0	0	0	0	0	0	0	0	0	0	0	0	0	0
>tr|Q8I3H2|Q8I3H2_PLAF7 Cell cycle regulator protein, putative OS=Plasmodium falciparum (isolate 3D7) OX=36329 GN=PF3D7_0529500 PE=4 SV=1	20.258	2.7296e-08	1	1	7.3	179	45794000	4163100	8	0	0	421980	2.646e+06	1.88947e+06	0	560206	0	378508	978187	644389	0	0	0	139940	101997	0	0	0	0	0	0	0	0	0	0	0	0	0	0	0	0	0	0	0	0	0	0	0	0
>tr|Q8I5P1|Q8I5P1_PLAF7 Cell traversal protein for ookinetes and sporozoites OS=Plasmodium falciparum (isolate 3D7) OX=36329 GN=PF3D7_1216600 PE=1 SV=1	20.139	2.2481e-239	1	4	35.2	182	16627000000	2375300000	26	0	0	0	0	0	0	0	0	0	0	0	0	0	0	0	0	0	0	0	0	0	0	0	0	0	0	0	0	0	0	0	0	0	0	0	0	0	0	0	0
>tr|Q9U0H7|Q9U0H7_PLAF7 Mediator of RNA polymerase II transcription subunit 8, putative OS=Plasmodium falciparum (isolate 3D7) OX=36329 GN=PF3D7_0411100 PE=4 SV=1	23.965	1.4763e-29	1	2	17.6	205	78375000	5598200	6	0	0	0	0	0	0	0	0	0	0	0	0	0	0	0	0	0	0	0	0	0	0	0	0	0	0	0	0	0	0	0	0	0	0	0	0	0	0	0	0
>tr|C6KTE0|C6KTE0_PLAF7 Ribosome biogenesis protein YTM1, putative OS=Plasmodium falciparum (isolate 3D7) OX=36329 GN=PF3D7_0630500 PE=4 SV=1	58.622	2.1612e-10	1	4	9.8	498	314080000	11633000	8	0	0	0	0	0	0	0	0	0	0	0	0	0	0	0	0	0	0	0	0	0	0	0	0	0	0	0	0	0	0	0	0	0	0	0	0	0	0	0	0
>tr|B3FEM7|B3FEM7_PLAF7 Phosphodiesterase OS=Plasmodium falciparum (isolate 3D7) OX=36329 GN=PDEgamma PE=2 SV=1	91.679	1.3217e-14	1	3	6.2	769	62579000	1360400	2	0	0	0	0	0	0	0	0	0	0	0	0	0	0	0	0	0	0	0	0	0	0	0	0	0	0	0	0	0	0	0	0	0	0	0	0	0	0	0	0
>tr|A0A5K1K941|A0A5K1K941_PLAF7 Proteasome maturation factor UMP1, putative OS=Plasmodium falciparum (isolate 3D7) OX=36329 GN=PF3D7_0528000 PE=4 SV=1	14.603	1.5206e-47	1	5	42.7	124	196590000	19659000	9	0	0	0	0	0	0	0	0	0	0	0	0	0	0	0	0	0	0	0	0	0	0	202313	0	0	0	0	0	0	0	0	0	0	0	0	0	0	845886	0	0
>tr|A0A5K1K940|A0A5K1K940_PLAF7 RNA-binding protein, putative OS=Plasmodium falciparum (isolate 3D7) OX=36329 GN=PF3D7_1326300 PE=4 SV=1	62.882	6.404e-33	1	4	15.2	527	182680000	7611700	9	0	0	0	0	0	0	0	0	0	0	0	0	0	0	0	0	0	0	0	0	0	0	0	0	0	0	0	0	0	0	0	117929	0	0	0	0	0	0	0	0
>tr|A0A5K1K994|A0A5K1K994_PLAF7 Fe-S assembly protein IscX, putative OS=Plasmodium falciparum (isolate 3D7) OX=36329 GN=PF3D7_1361600 PE=4 SV=1	16.568	0.00021249	1	1	10.2	137	11664000	1060400	1	6.97163e+06	0	0	0	0	0	0	0	0	0	0	0	0	0	0	0	0	0	0	0	0	0	0	0	0	0	0	0	0	0	955720	0	0	0	0	0	0	0	0	0
>tr|C0H478|C0H478_PLAF7 6-cysteine protein OS=Plasmodium falciparum (isolate 3D7) OX=36329 GN=PF3D7_0317100 PE=4 SV=1	114.73	6.0995e-23	1	4	5.8	969	143980000	2526000	10	0	0	0	120850	150967	96746.7	0	0	0	0	0	0	0	0	0	0	0	0	0	0	0	0	0	0	0	0	0	0	0	0	0	0	0	0	95076.8	0	0	0	0	0
>tr|Q8IJX5|Q8IJX5_PLAF7 Phosducin-like protein 3, putative OS=Plasmodium falciparum (isolate 3D7) OX=36329 GN=PF3D7_1006600 PE=4 SV=1	23.189	4.4436e-225	1	2	17.6	193	250120000	16675000	19	0	0	569127	728232	0	0	595731	0	199487	255626	288834	249626	0	0	0	0	0	0	0	0	0	0	0	0	0	0	0	0	0	0	0	0	0	0	0	0	0	0	0	0
>tr|Q8I3P2|Q8I3P2_PLAF7 Uncharacterized protein OS=Plasmodium falciparum (isolate 3D7) OX=36329 GN=PF3D7_0522100 PE=4 SV=1	90.222	0.03135	1	1	1.2	763	480570000	11176000	0	0	0	0	0	0	0	0	0	0	0	575953	687152	1.0867e+06	501030	0	0	0	0	0	0	0	0	0	0	0	0	0	0	0	0	0	0	0	0	0	0	238546	326761	574609	1.23369e+06
>tr|Q8I500|Q8I500_PLAF7 Mitochondrial import inner membrane translocase subunit TIM13, putative OS=Plasmodium falciparum (isolate 3D7) OX=36329 GN=PF3D7_1242900 PE=3 SV=2	10.927	1.4204e-128	1	2	31.6	95	242540000	34649000	19	0	1.20533e+08	641870	2.15054e+07	7.97377e+06	2.019e+06	0	0	0	0	0	0	0	0	3.4511e+06	903020	0	0	0	0	0	0	0	0	0	0	0	0	0	0	0	0	0	0	0	0	0	0	0	0
>tr|C6KTB6|C6KTB6_PLAF7 6-pyruvoyltetrahydropterin synthase OS=Plasmodium falciparum (isolate 3D7) OX=36329 GN=PF3D7_0628000 PE=1 SV=1	20.061	5.739e-12	1	2	17.9	173	17210000	2868300	2	0	0	0	0	0	0	0	0	0	0	0	0	0	0	0	0	0	0	0	0	0	0	0	0	0	0	0	0	0	0	0	0	0	0	0	0	0	0	0	0
>tr|A0A5K1K8R6|A0A5K1K8R6_PLAF7 Protein BCP1, putative OS=Plasmodium falciparum (isolate 3D7) OX=36329 GN=PF3D7_1323900 PE=4 SV=1	44.657	1.2266e-05	1	2	7.4	376	92388000	4199400	4	0	0	0	0	0	0	0	0	0	0	0	0	0	0	0	0	0	0	0	0	485781	0	0	0	0	0	0	0	0	0	0	0	0	0	0	0	0	0	0	0
>tr|Q25823|Q25823_PLAF7 Clp (C) protein OS=Plasmodium falciparum (isolate 3D7) OX=36329 GN=Clp (C) PE=4 SV=1	91.31	5.1714e-12	1	3	6.3	766	49305000	913060	3	0	0	0	0	0	0	0	0	0	0	0	0	0	0	0	0	0	0	0	0	0	0	0	0	0	0	0	0	0	0	0	0	0	0	0	0	0	0	0	0
>tr|Q8I503|Q8I503_PLAF7 Protein farnesyltransferase subunit alpha OS=Plasmodium falciparum (isolate 3D7) OX=36329 GN=PF3D7_1242600 PE=4 SV=2	63.854	1.3817e-05	1	2	4.4	521	21974000	784790	1	0	0	0	0	0	0	0	0	0	0	0	0	0	0	0	0	0	0	0	0	0	0	0	275362	0	0	0	0	0	0	0	0	0	0	0	0	0	0	0	0
>tr|Q8I3Z2|Q8I3Z2_PLAF7 Uncharacterized protein OS=Plasmodium falciparum (isolate 3D7) OX=36329 GN=PF3D7_0511400 PE=4 SV=1	45.582	1.4898e-09	1	3	12.9	381	165540000	6366800	3	0	0	0	0	0	0	0	0	0	0	0	0	0	0	0	0	0	0	0	0	0	0	0	0	0	0	0	0	0	0	0	0	0	0	0	0	0	0	0	0
>tr|Q8I3Z0|Q8I3Z0_PLAF7 Apical rhoptry neck protein OS=Plasmodium falciparum (isolate 3D7) OX=36329 GN=PF3D7_0511600 PE=4 SV=1	24.731	1.8146e-42	1	1	5.3	208	323690000	26974000	34	0	0	5.90197e+06	5.26904e+06	1.1721e+06	0	0	7.06613e+06	1.1686e+07	1.23813e+07	0	2.74368e+06	1.85952e+06	0	2.51012e+06	2.78664e+06	2.97352e+06	0	0	0	1.36417e+06	1.41094e+06	0	0	0	1.24554e+06	0	666590	509718	0	0	0	0	0	0	0	0	0	0	0
>tr|Q8I461|Q8I461_PLAF7 Cation transporting P-ATPase OS=Plasmodium falciparum (isolate 3D7) OX=36329 GN=PF3D7_0504000 PE=4 SV=1	283.03	1.6222e-135	1	8	5.7	2393	477920000	4192300	39	0	0	0	39243.4	150893	170587	97281.1	0	0	0	0	0	0	0	0	0	0	0	0	0	0	0	0	0	0	0	0	140755	140724	0	0	0	0	0	0	0	0	0	0	0
>tr|Q8I5M4|Q8I5M4_PLAF7 Triose or hexose phosphate/phosphate translocator, putative OS=Plasmodium falciparum (isolate 3D7) OX=36329 GN=PF3D7_1218400 PE=4 SV=2	54.722	9.4648e-07	1	3	10.3	478	436030000	18168000	11	0	0	0	0	0	0	0	0	0	0	0	126226	199297	486183	2.74304e+06	2.11699e+06	2.79849e+06	9.37508e+06	2.85585e+06	2.94336e+06	2.94008e+06	1.14183e+06	1.42946e+06	557180	4.32573e+06	2.32366e+06	2.01667e+06	1.31538e+06	1.00924e+06	723343	1.22332e+06	742645	0	0	0	0	492204	104557	89165.5	0
>tr|Q8II81|Q8II81_PLAF7 Multiprotein-bridging factor 1, putative OS=Plasmodium falciparum (isolate 3D7) OX=36329 GN=PF3D7_1128200 PE=4 SV=1	15.525	6.1454e-18	1	7	38.2	136	940090000	72314000	39	0	686697	1.02499e+06	226144	0	0	64255.8	1.30861e+06	1.17569e+06	1.04085e+06	195752	227160	0	101391	0	0	0	0	0	0	0	0	0	0	0	0	0	0	0	0	0	0	0	0	0	0	0	0	0	0
>tr|Q8I3B9|Q8I3B9_PLAF7 Uncharacterized protein OS=Plasmodium falciparum (isolate 3D7) OX=36329 GN=PF3D7_0902900 PE=4 SV=1	11.776	3.717e-09	1	1	9.8	102	472330000	118080000	11	0	0	0	0	0	0	616081	0	0	0	0	0	0	0	0	0	0	0	0	0	0	0	0	0	0	0	0	0	0	0	0	0	0	0	0	0	0	0	0	0
>tr|Q8IM76|Q8IM76_PLAF7 Uncharacterized protein OS=Plasmodium falciparum (isolate 3D7) OX=36329 GN=PF3D7_1401200 PE=4 SV=1	31.285	3.2812e-48	1	3	6.4	264	364740000	22796000	88	0	0	170957	259616	0	0	104918	344941	1.57909e+06	3.74265e+06	4.61346e+06	4.25822e+06	4.1961e+06	1.83349e+06	3.72349e+06	3.05681e+06	1.42808e+06	1.06913e+06	338401	239044	809293	198514	301225	435695	487876	666992	271976	336189	437420	396879	197191	214197	234419	0	397429	314549	291469	298157	356465	0
>tr|Q8I5M9|Q8I5M9_PLAF7 PPPDE peptidase domain-containing protein, putative OS=Plasmodium falciparum (isolate 3D7) OX=36329 GN=PF3D7_1217900 PE=4 SV=1	56.089	4.9822e-07	1	3	7.9	483	121220000	5270600	4	0	0	0	0	0	0	0	0	0	0	0	0	676665	0	0	0	0	0	0	0	0	0	0	0	0	0	0	0	0	0	0	0	0	0	0	0	0	0	0	0
>tr|Q8IJD2|Q8IJD2_PLAF7 U3 small nucleolar ribonucleoprotein protein MPP10, putative OS=Plasmodium falciparum (isolate 3D7) OX=36329 GN=PF3D7_1027100 PE=4 SV=1	92.466	1.0182e-08	1	2	3.4	772	24245000	515840	6	0	0	247171	174439	0	0	0	0	0	0	0	0	0	0	0	0	0	0	603858	473759	441102	0	0	232261	0	150734	0	0	0	0	0	149147	0	0	0	0	0	0	0	0
>sp|Q8I236|KAD6_PLAF7 Adenylate kinase isoenzyme 6 homolog OS=Plasmodium falciparum (isolate 3D7) OX=36329 GN=PFA_0530c PE=1 SV=1	22.173	7.5087e-08	1	3	28.5	186	95378000	10598000	6	0	0	0	0	0	0	0	0	0	0	0	0	0	0	0	0	0	0	0	0	0	0	0	0	0	0	0	0	0	0	0	0	0	0	0	0	0	0	0	0
>tr|Q8I523|Q8I523_PLAF7 3-hydroxyisobutyryl-CoA hydrolase, mitochondrial OS=Plasmodium falciparum (isolate 3D7) OX=36329 GN=PF3D7_1240000 PE=3 SV=1	63.855	3.0705e-06	1	2	4.3	541	23161000	579030	4	0	0	0	0	0	0	0	0	0	0	0	0	961149	559296	0	357481	316401	0	0	0	0	0	0	0	0	0	0	0	0	0	0	0	0	0	0	0	0	0	0	0
>tr|Q8I5B2|Q8I5B2_PLAF7 Pre-mRNA-splicing regulator, putative OS=Plasmodium falciparum (isolate 3D7) OX=36329 GN=PF3D7_1230800 PE=4 SV=2	71.307	1.4697e-10	1	5	12	584	120600000	3547100	10	0	0	0	0	0	0	0	0	0	0	0	0	0	0	0	0	0	0	0	0	0	0	0	0	0	0	0	0	0	0	0	0	364264	0	0	0	0	0	0	0
>tr|C6KT32|C6KT32_PLAF7 Uncharacterized protein OS=Plasmodium falciparum (isolate 3D7) OX=36329 GN=PF3D7_0619200 PE=4 SV=1	126.38	7.1939e-16	1	4	4.6	1062	58426000	859200	4	0	0	0	0	0	0	0	0	0	0	0	0	0	0	0	0	0	0	0	0	0	0	0	0	0	0	0	0	0	0	0	0	0	0	0	0	0	0	0	0
>tr|C6KT27|C6KT27_PLAF7 Trafficking protein particle complex subunit 6A, putative OS=Plasmodium falciparum (isolate 3D7) OX=36329 GN=PF3D7_0618700 PE=4 SV=1	33.698	4.6158e-06	1	2	9.5	284	46073000	3071500	5	0	0	0	0	0	0	0	0	0	0	0	0	0	0	0	0	0	0	0	0	0	0	0	0	0	0	0	0	0	0	0	0	0	0	0	0	0	0	0	0
>tr|C6KT67|C6KT67_PLAF7 Nuclear polyadenylated RNA-binding protein NAB2, putative OS=Plasmodium falciparum (isolate 3D7) OX=36329 GN=PF3D7_0623100 PE=4 SV=1	91.144	9.0559e-06	1	1	1.1	786	154390000	4288600	4	0	0	0	0	0	0	0	0	0	0	0	0	0	0	0	0	0	0	0	0	0	0	0	0	0	0	0	0	0	0	0	0	0	0	0	0	0	0	0	0
>tr|Q8IDM2|Q8IDM2_PLAF7 Ethanolamine-phosphate cytidylyltransferase OS=Plasmodium falciparum (isolate 3D7) OX=36329 GN=PF3D7_1347700 PE=4 SV=1	66.039	3.6823e-06	1	2	6.3	573	147710000	5093300	4	0	0	0	0	0	0	0	0	0	0	0	0	0	0	0	0	0	0	0	0	0	0	0	0	0	234864	0	0	0	0	0	145814	389112	289775	0	0	0	0	0	0
>tr|Q8ILJ1|Q8ILJ1_PLAF7 Uncharacterized protein OS=Plasmodium falciparum (isolate 3D7) OX=36329 GN=PF3D7_1427300 PE=4 SV=1	175.76	4.2155e-08	1	3	2	1477	2197700000	23631000	4	0	111019	401249	0	164650	390688	216810	154385	259150	235679	0	0	0	0	0	0	0	0	0	0	0	0	0	0	0	0	0	0	0	0	0	0	0	0	0	0	0	0	0	0
>sp|Q8ID39|Y13P2_PLAF7 Uncharacterized protein MAL13P1.336 OS=Plasmodium falciparum (isolate 3D7) OX=36329 GN=MAL13P1.336 PE=1 SV=1	78.573	4.6471e-44	1	1	2.3	685	97746000	2962000	6	0	0	0	0	0	211477	0	0	0	62438.8	0	0	0	0	0	0	0	0	0	0	0	0	0	0	0	0	0	0	0	0	0	0	0	0	0	0	0	0	0	0
>tr|Q7KQM5|Q7KQM5_PLAF7 Early transcribed membrane protein 14.1 OS=Plasmodium falciparum (isolate 3D7) OX=36329 GN=PF3D7_1401400 PE=4 SV=1	11.427	3.8815e-15	1	2	18.7	107	202200000	33700000	4	0	0	0	0	0	0	0	0	0	0	0	0	0	0	0	0	0	0	0	0	0	0	0	0	0	0	0	0	0	0	0	0	0	0	0	0	0	0	0	0
>tr|Q8IEP3|Q8IEP3_PLAF7 DnaJ protein, putative OS=Plasmodium falciparum (isolate 3D7) OX=36329 GN=PF3D7_1307200 PE=4 SV=1	38.912	1.1033e-15	1	2	10.9	322	46047000	2878000	2	0	0	0	0	0	0	0	0	0	0	0	0	0	0	0	0	0	0	0	0	0	0	0	0	0	0	0	0	0	0	0	0	0	0	0	0	0	0	0	0
>tr|Q8I1X0|Q8I1X0_PLAF7 Uncharacterized protein OS=Plasmodium falciparum (isolate 3D7) OX=36329 GN=PF3D7_0405800 PE=4 SV=1	11.835	4.511e-06	1	2	24.5	102	74952000	8328000	7	0	0	4.15345e+06	1.98905e+06	951858	829632	738603	0	0	0	0	0	0	0	0	0	0	0	0	0	0	0	0	0	0	0	0	0	0	0	0	0	0	0	0	0	0	0	0	0
>tr|Q8IKT4|Q8IKT4_PLAF7 Iron-sulfur cluster assembly protein OS=Plasmodium falciparum (isolate 3D7) OX=36329 GN=PF3D7_1454500 PE=3 SV=1	18.057	1.8896e-14	1	3	21.6	162	190950000	15913000	10	0	0	945921	610113	182884	0	0	0	181762	0	0	0	0	0	0	0	0	0	0	0	0	0	0	0	0	0	0	0	0	0	0	0	0	0	0	0	0	0	0	0
>tr|Q8IC11|Q8IC11_PLAF7 RAP protein, putative OS=Plasmodium falciparum (isolate 3D7) OX=36329 GN=PF3D7_0707800 PE=4 SV=1	142.26	6.9007e-21	1	2	2	1183	96955000	1275700	2	0	0	0	0	0	0	0	0	0	0	0	0	0	0	0	0	0	0	0	0	0	0	0	0	0	0	0	0	0	0	0	0	0	0	0	0	0	0	0	0
>sp|O77374|PF07_PLAF7 Uncharacterized protein PFC0810c OS=Plasmodium falciparum (isolate 3D7) OX=36329 GN=PFC0810c PE=1 SV=1	132.98	3.0191e-11	1	6	7.2	1119	136450000	2036500	11	0	0	0	0	0	0	0	0	0	0	0	0	0	0	0	0	0	0	0	0	0	74048.7	89403.6	0	0	0	0	0	0	0	0	0	0	0	0	0	0	0	0	113252
>tr|Q8I557|Q8I557_PLAF7 p25-alpha family protein, putative OS=Plasmodium falciparum (isolate 3D7) OX=36329 GN=PF3D7_1236600 PE=4 SV=1	17.398	1.2338e-42	1	6	34.9	152	1088300000	108830000	35	0	1.2012e+06	1.12109e+06	685416	0	0	593022	0	0	0	0	0	0	0	0	0	0	0	0	0	0	1.60311e+06	0	0	0	0	0	0	0	0	0	0	0	0	991615	0	0	0	1.14532e+06	1.02923e+06
>tr|Q8I315|Q8I315_PLAF7 Uncharacterized protein OS=Plasmodium falciparum (isolate 3D7) OX=36329 GN=PF3D7_0913700 PE=4 SV=1	78.626	9.1314e-12	1	2	4.9	659	405340000	11581000	4	0	0	0	0	0	0	0	0	0	0	0	0	0	0	0	0	0	0	0	0	0	0	0	0	0	0	0	0	0	0	0	0	1.01467e+06	0	0	0	0	0	0	0
>tr|Q8IJ93|Q8IJ93_PLAF7 MORN repeat-containing protein 1 OS=Plasmodium falciparum (isolate 3D7) OX=36329 GN=PF3D7_1031200 PE=4 SV=2	41.449	3.5605e-28	1	5	19.8	364	258860000	11766000	12	0	0	0	0	0	0	0	0	71918.4	0	0	0	0	0	0	0	0	0	0	0	0	0	0	0	0	0	0	0	0	0	0	0	0	0	0	146036	0	0	0	0
>tr|Q8IJ85|Q8IJ85_PLAF7 mRNA-decapping enzyme subunit 1, putative OS=Plasmodium falciparum (isolate 3D7) OX=36329 GN=PF3D7_1032100 PE=4 SV=1	137.98	9.6864e-09	1	1	1.8	1190	9086800	165210	1	0	0	0	0	0	0	0	0	0	0	0	0	0	0	0	0	0	0	0	0	0	0	0	0	0	0	0	0	0	0	0	0	0	0	0	0	0	0	0	0
>tr|Q8IJ99|Q8IJ99_PLAF7 Probable tRNA N6-adenosine threonylcarbamoyltransferase OS=Plasmodium falciparum (isolate 3D7) OX=36329 GN=PF3D7_1030600 PE=3 SV=1	69.573	3.5613e-33	1	3	9.7	598	117400000	3668700	7	0	0	0	0	0	0	0	0	0	0	0	0	0	0	0	0	0	0	0	0	0	0	0	0	0	0	0	0	0	0	0	0	0	0	0	0	0	0	0	0
>tr|O96149|O96149_PLAF7 PCI domain-containing protein, putative OS=Plasmodium falciparum (isolate 3D7) OX=36329 GN=PF3D7_0205400 PE=4 SV=2	54.351	1.9087e-09	1	2	5.3	457	57679000	2136200	1	0	0	0	0	0	0	0	0	0	0	0	0	0	0	0	0	0	0	0	0	0	0	0	0	0	0	0	0	0	0	0	0	0	0	0	0	0	0	0	0
>tr|Q8ILL9|Q8ILL9_PLAF7 Serine/threonine-protein phosphatase OS=Plasmodium falciparum (isolate 3D7) OX=36329 GN=PF3D7_1423300 PE=3 SV=1	112.58	1.2462e-13	1	3	4.3	959	118170000	1818000	10	0	0	0	41356.7	0	0	0	0	0	0	0	0	0	0	0	0	0	0	0	0	0	0	0	0	0	0	0	0	0	0	0	0	0	0	0	0	0	0	0	0
>tr|Q8IDH3|Q8IDH3_PLAF7 Intron-binding protein aquarius, putative OS=Plasmodium falciparum (isolate 3D7) OX=36329 GN=PF3D7_1352700 PE=4 SV=1	304.3	3.2189e-14	1	7	2.8	2533	2237800000	16099000	11	0	0	0	0	0	0	0	0	0	0	0	0	0	0	0	0	0	0	14659.7	0	0	17995.2	19002.7	1.65793e+07	1.23093e+07	0	0	0	0	1.35168e+07	0	2.32843e+07	0	0	0	0	6.80337e+06	5.97657e+06	0	15033.2
>tr|Q8IE18|Q8IE18_PLAF7 RNA-binding protein, putative OS=Plasmodium falciparum (isolate 3D7) OX=36329 GN=PF3D7_1330800 PE=4 SV=1	68.009	3.5095e-76	1	7	14.4	596	1465800000	63730000	113	0	0	0	0	0	0	0	0	0	0	1.0704e+06	599721	0	45618.2	0	337322	256145	0	0	0	0	119400	0	0	0	0	0	0	0	128321	2.39054e+06	1.37316e+06	66735.2	0	0	0	0	0	0	0
>tr|Q8IM09|Q8IM09_PLAF7 Uncharacterized protein OS=Plasmodium falciparum (isolate 3D7) OX=36329 GN=PF3D7_1408700 PE=4 SV=2	851.88	3.2391e-08	1	4	0.8	7182	4471900000	11496000	13	0	0	0	0	0	0	0	0	0	17396.3	28115.1	0	0	0	0	0	0	0	0	0	0	0	0	0	0	0	0	0	0	0	0	0	0	0	0	0	0	0	0	0
>tr|Q8IEJ5|Q8IEJ5_PLAF7 Uncharacterized protein OS=Plasmodium falciparum (isolate 3D7) OX=36329 GN=PF3D7_1312700 PE=4 SV=1	66.946	0	2	17	35.2	562	4018800000	89306000	422	0	0	42845.7	365524	562767	1.12702e+06	4.20668e+06	848648	691353	398488	185307	339735	4.08435e+06	2.4297e+06	2.10556e+06	1.80259e+06	1.03465e+06	117802	502533	708031	3.09628e+06	666030	1.02978e+06	581995	601795	627478	770879	642018	565614	861273	386445	1.13929e+06	2.41404e+06	1.26205e+06	1.90662e+06	1.11897e+06	1.20755e+06	575000	566450	758053
>sp|Q8I1Y5|PF36_PLAF7 Sporozoite surface protein P36 OS=Plasmodium falciparum (isolate 3D7) OX=36329 GN=PF36 PE=3 SV=2	44.568	6.145e-83	1	9	28.5	379	1196600000	66480000	37	0	0	0	0	0	0	0	0	0	0	0	0	0	0	0	0	0	0	704210	0	0	0	0	0	405705	216705	0	0	0	0	0	0	0	0	0	0	0	0	0	0
[truncated: 735 more rows]
[truncated: 1,955 more columns]

## Sheet: Profiles for analyzed Proteins
														corrected iBAQ
														ABS2M
[truncated: 140 more rows]
[truncated: 1,957 more columns]

## Sheet: Mass Calibration
GEL 1															GEL 1			GEL 2			GEL 3			GEL 4_DDM
[truncated: 101 more rows]
