# Supplementary material for: Composition and stage dynamics of mitochondrial complexes in Plasmodium falciparum
Source: Nat Commun. 2021 Jun 21;12:3820. doi: 10.1038/s41467-021-23919-x (PMC8217502; doi:10.1038/s41467-021-23919-x)
Supplement: Supplementary file 5 — Supplementary Data 2 [file 41467_2021_23919_MOESM5_ESM.xlsx]

## Sheet: HMM OXPHOS Data
					HMM GAM200																		HMM GAM400																						HMM GAMcombined
				Slice Nr	25	26	27	28	29	30	31	32	33	34	35	36	37	38	39	40	41		25	26	27	28	29	30	31	32	33	34	35	36	37	38	39	40	41	42	43	44	45		25	26	27	28	29
				S [kDa]	1085.37	1190.79	1306.46	1433.36	1572.58	1725.33	1892.92	2076.78	2278.5	2499.82	2742.63	3009.03	3301.31	3621.97	3973.79	4359.77	4783.24		1085.37	1190.79	1306.46	1433.36	1572.58	1725.33	1892.92	2076.78	2278.5	2499.82	2742.63	3009.03	3301.31	3621.97	3973.79	4359.77	4783.24	5247.85	5757.59	6316.84	6930.41		1085.37	1190.79	1306.46	1433.36	1572.58
Complex V	Name	Gene ID		M [kDa]	1001.78	1116.36	1244.06	1386.35	1544.93	1721.64	1918.56	2138.01	2382.56	2655.09	2958.78	3297.21	3674.35	4094.63	4562.99	5084.91	5666.53		1001.78	1116.36	1244.06	1386.35	1544.93	1721.64	1918.56	2138.01	2382.56	2655.09	2958.78	3297.21	3674.35	4094.63	4562.99	5084.91	5666.53	6314.68	7036.97	7841.87	8738.84		1001.78	1116.36	1244.06	1386.35	1544.93
>tr|Q8IHP4|Q8IHP4_PLAF7 ATP synthase subunit delta, mitochondrial, putative OS=Plasmodium falciparum (isolate 3D7) OX=36329 GN=PF3D7_1147700 PE=3 SV=1	ATPδ	PF3D7_1147700	17.617	19	0	0	0	0	0	0	666468	652628	420078	455331	0	0	769300	0	0	0	0		0	0	0	0	0	0	0	0	0	152924	0	0	836602	0	0	946278	0	1.93909e+06	0	0	0		0	0	0	0	0
>tr|Q8I0V2|Q8I0V2_PLAF7 ATP synthase subunit beta OS=Plasmodium falciparum (isolate 3D7) OX=36329 GN=PF3D7_1235700 PE=3 SV=1	ATPß	PF3D7_1235700	58.393	1280	176001	215114	296225	364653	703598	1.80888e+06	2.69654e+06	1.63481e+07	4.77158e+06	4.05188e+06	3.78207e+06	381071	1.6784e+06	672227	891477	779291	270087		902716	127780	174826	583769	1.63521e+06	9.49579e+06	3.88911e+06	1.38411e+07	5.65362e+06	4.12635e+06	5.02328e+06	656301	1.67823e+06	852039	889992	108555	41758.6	710497	147310	113406	139214		539359	171447	235526	474211	1.16941e+06
>tr|O96252|O96252_PLAF7 ATP synthase subunit alpha OS=Plasmodium falciparum (isolate 3D7) OX=36329 GN=PF3D7_0217100 PE=3 SV=1	ATPα	PF3D7_0217100	61.77	1226	1.61372e+06	3.06947e+06	1.51025e+06	1.00484e+06	2.20271e+06	2.89343e+06	2.95458e+06	1.17433e+07	3.88866e+06	2.72524e+06	4.7703e+06	1.52151e+06	3.66244e+06	1.28155e+06	1.47102e+06	1.82982e+06	556350		2.03557e+06	1.40006e+06	984011	1.29771e+06	2.13527e+06	3.745e+06	6.18935e+06	1.13927e+07	3.94154e+06	4.8843e+06	6.38846e+06	1.98265e+06	3.65868e+06	1.51901e+06	1.39705e+06	0	600857	1.12317e+06	148348	164695	74973.3		1.82464e+06	2.23476e+06	1.24713e+06	1.15128e+06	2.16899e+06
>tr|Q8IBU5|Q8IBU5_PLAF7 ATP synthase subunit epsilon, mitochondrial, putative OS=Plasmodium falciparum (isolate 3D7) OX=36329 GN=PF3D7_0715500 PE=3 SV=1	ATPε	PF3D7_0715500	8.4956	12	0	0	0	0	0	0	0	1.04544e+06	579990	504807	0	0	0	0	0	0	0		0	0	0	0	0	0	975027	3.51233e+06	1.10494e+06	613728	565655	0	892742	0	1.15995e+06	0	0	0	0	0	0		0	0	0	0	0
>tr|Q8I6T7|Q8I6T7_PLAF7 ATP synthase subunit gamma OS=Plasmodium falciparum (isolate 3D7) OX=36329 GN=PF3D7_1311300 PE=3 SV=1	ATPγ	PF3D7_1311300	35.755	53	0	0	0	0	0	1.02266e+06	324564	1.44799e+06	472226	281614	169641	0	138235	0	0	379480	0		0	0	0	0	0	201998	927357	792196	981847	463679	849913	0	0	178955	141047	0	0	65303.7	0	0	20632.1		0	0	0	0	0
>tr|Q8IJG2|Q8IJG2_PLAF7 ATP synthase-associated protein, putative OS=Plasmodium falciparum (isolate 3D7) OX=36329 GN=PF3D7_1024300 PE=4 SV=1	ATPTG10	PF3D7_1024300	15.559	9	0	0	696726	0	793767	0	0	645596	0	0	0	0	0	0	0	0	0		0	0	0	991235	0	0	0	0	0	0	0	0	0	0	0	0	0	0	0	0	0		0	0	348363	495617	396884
>tr|C6KT41|C6KT41_PLAF7 ATP synthase-associated protein, putative OS=Plasmodium falciparum (isolate 3D7) OX=36329 GN=PF3D7_0620100 PE=4 SV=1	ATPTG12	PF3D7_0620100	15.509	23	0	453772	814130	0	806399	475249	206908	1.09444e+06	131340	387689	132845	0	0	0	0	0	245241		1.06655e+06	426056	449048	0	708150	446811	1.43775e+06	952696	891275	171196	186513	0	0	0	0	0	0	0	49242.7	0	141744		533276	439914	631589	0	757275
>tr|Q8IIB2|Q8IIB2_PLAF7 ATP synthase F0 subunit b-like protein, putative OS=Plasmodium falciparum (isolate 3D7) OX=36329 GN=PF3D7_1125100 PE=4 SV=1	ATPb	PF3D7_1125100	59.25	65	2.65025e+06	9.55938e+06	1.34484e+07	1.88076e+07	1.01165e+07	7.84509e+06	2.03552e+06	2.92041e+06	592780	598889	493989	76583.2	308795	937707	841875	148674	0		0	0	0	0	0	467676	1.41018e+06	3.2448e+06	637013	1.34626e+06	5.9576e+06	1.36108e+06	593927	128286	1.30783e+06	31283.4	0	102666	49352.7	0	0		1.32513e+06	4.77969e+06	6.72418e+06	9.4038e+06	5.05825e+06
>tr|A0A5K1K943|A0A5K1K943_PLAF7 ATP synthase-associated protein, putative OS=Plasmodium falciparum (isolate 3D7) OX=36329 GN=PF3D7_1360000 PE=4 SV=1	ATP i/j	PF3D7_1360000	21.562	35	0	991796	0	0	0	0	356158	2.97599e+06	399747	644769	1.23376e+06	120564	387689	0	0	368058	151776		0	0	0	0	212819	449451	1.53767e+06	1.47743e+06	1.46698e+06	1.16464e+06	1.17205e+06	399325	943712	429430	373766	0	0	161571	161329	0	0		0	495898	0	0	106410
>tr|C0H4X8|C0H4X8_PLAF7 ATP synthase-associated protein, putative OS=Plasmodium falciparum (isolate 3D7) OX=36329 GN=PF3D7_0825400 PE=4 SV=1	ATPTG15	PF3D7_0825400	14.227	7	0	0	0	0	0	0	0	4.03088e+06	1.61557e+06	1.14811e+06	817216	0	0	0	0	0	0		0	0	0	0	0	0	923324	5.66168e+06	2.55465e+06	2.19178e+06	604194	813097	379193	0	865423	0	0	0	0	0	0		0	0	0	0	0
>tr|O77349|O77349_PLAF7 ATP synthase F0 subunit d-like protein, putative OS=Plasmodium falciparum (isolate 3D7) OX=36329 GN=PF3D7_0311800 PE=4 SV=2	ATPd	PF3D7_0311800	73.523	104	0	0	49405.2	108324	80996.2	302251	500734	1.98999e+06	422083	491634	371717	239689	287201	58368.1	196141	177045	159348		136870	191599	86362.7	157731	193938	193410	1.00462e+06	2.3416e+06	827911	839169	389827	243856	306318	504858	234659	0	0	87088.7	160540	0	0		68435.2	95799.4	67884	133028	137467
>tr|C6KSV8|C6KSV8_PLAF7 ATP synthase-associated protein, putative OS=Plasmodium falciparum (isolate 3D7) OX=36329 GN=PF3D7_0611300 PE=4 SV=1	ATPTG2	PF3D7_0611300	33.476	79	0	0	0	0	217895	564845	1.75785e+06	4.64431e+06	1.34235e+06	1.3107e+06	1.22368e+06	447441	780786	352563	593480	757337	226278		0	0	0	0	269964	1.27703e+06	3.10586e+06	4.80326e+06	3.22712e+06	2.09585e+06	2.27512e+06	638846	676835	898682	905393	68438.9	0	200704	146665	190510	0		0	0	0	0	243929
>tr|Q8IHT7|Q8IHT7_PLAF7 ATP synthase-associated protein, putative OS=Plasmodium falciparum (isolate 3D7) OX=36329 GN=PF3D7_1142800 PE=4 SV=1	ATPTG6	PF3D7_1142800	35.452	78	312652	0	141521	0	0	958165	2.58019e+06	4.34332e+06	1.80694e+06	1.23647e+06	1.23974e+06	239654	617820	604521	638660	472322	158725		0	585713	0	0	212188	1.51384e+06	4.02918e+06	5.81899e+06	3.73253e+06	2.75021e+06	2.37816e+06	427523	1.09108e+06	901982	544570	0	19872	173081	216035	150511	138345		156326	292856	70760.7	0	106094
>tr|Q8I267|Q8I267_PLAF7 ATP synthase-associated protein, putative OS=Plasmodium falciparum (isolate 3D7) OX=36329 GN=PF3D7_0107400 PE=4 SV=1	ATPk	PF3D7_0107400	18.763	29	157751	0	0	236975	130185	690172	1.69994e+06	3.1415e+06	3.57431e+06	527906	624406	315124	750560	247233	495293	617693	213825		0	0	0	0	329096	973010	2.08412e+06	4.23673e+06	1.4156e+06	1.96388e+06	1.21202e+06	426790	1.27194e+06	591397	459462	86333.3	0	87770.8	261758	0	0		78875.6	0	0	118488	229641
>tr|Q9NLB1|Q9NLB1_PLAF7 ATP synthase-associated protein, putative OS=Plasmodium falciparum (isolate 3D7) OX=36329 GN=PF3D7_0306600 PE=4 SV=1	ATPTG17	PF3D7_0306600	9.9485	9	0	0	0	0	0	459977	976810	2.1015e+06	673850	610057	685335	0	630451	471303	0	552850	0		0	0	0	0	0	886655	0	1.67933e+06	1.53804e+06	1.03579e+06	0	549044	644566	677789	608484	0	0	0	0	0	0		0	0	0	0	0
>tr|C6S3H7|C6S3H7_PLAF7 ATP synthase-associated protein, putative OS=Plasmodium falciparum (isolate 3D7) OX=36329 GN=PF3D7_1417900 PE=4 SV=1	ATPTG9	PF3D7_1417900	16.831	38	0	0	0	0	0	996250	1.35282e+06	3.41904e+06	1.95725e+06	1.52858e+06	818648	0	633060	0	511234	357463	0		0	0	0	0	0	3.97345e+06	3.64034e+06	4.41347e+06	3.51266e+06	1.62682e+06	1.55931e+06	381100	767041	333200	572439	0	0	904696	0	0	0		0	0	0	0	0
>tr|Q8IAZ1|Q8IAZ1_PLAF7 ATP synthase-associated protein, putative OS=Plasmodium falciparum (isolate 3D7) OX=36329 GN=PF3D7_0815400 PE=4 SV=1	ATPTG3	PF3D7_0815400	18.787	8	101489	0	0	0	0	0	0	453518	0	0	137732	0	0	0	0	0	0		0	0	0	0	0	166246	278453	443914	0	0	0	0	122537	367936	291166	0	0	0	0	0	0		50744.7	0	0	0	0
>tr|Q8IEL5|Q8IEL5_PLAF7 ATP synthase subunit O, mitochondrial, putative OS=Plasmodium falciparum (isolate 3D7) OX=36329 GN=PF3D7_1310000 PE=3 SV=1	OSCP	PF3D7_1310000	30.198	44	708339	1.43831e+06	1.04522e+06	1.47767e+06	1.05028e+06	1.57586e+06	558068	1.7226e+06	1.6925e+06	1.82059e+06	233145	0	460295	2.07491e+06	422369	324787	417024		0	0	730152	1.2595e+06	1.55223e+06	2.13817e+06	2.44849e+06	2.91492e+06	580103	636316	3.05984e+06	320321	3.19856e+06	2.36401e+06	319713	0	291100	0	0	0	0		354170	719157	887684	1.36859e+06	1.30125e+06
>tr|Q8IET5|Q8IET5_PLAF7 ATP synthase-associated protein, putative OS=Plasmodium falciparum (isolate 3D7) OX=36329 GN=PF3D7_1303000 PE=4 SV=1	ATPTG13	PF3D7_1303000	13.788	16	0	0	0	0	0	0	0	2.48159e+06	0	0	0	0	0	356254	289260	299235	125893		0	0	0	0	0	0	0	5.06068e+06	1.2657e+06	0	0	0	0	0	513695	0	196278	0	0	0	0		0	0	0	0	0
>tr|Q8I2H5|Q8I2H5_PLAF7 ATP synthase-associated protein, putative OS=Plasmodium falciparum (isolate 3D7) OX=36329 GN=PF3D7_0934300 PE=4 SV=1	ATP8	PF3D7_0934300	16.889	8	0	0	0	0	0	0	0	0	0	0	0	0	0	0	0	0	4.85716e+06		0	0	0	0	0	0	1.22573e+06	952182	752813	1.34307e+06	1.52774e+06	590370	0	252928	226156	0	0	0	0	1.31055e+06	0		0	0	0	0	0
>tr|Q8I399|Q8I399_PLAF7 Uncharacterized protein OS=Plasmodium falciparum (isolate 3D7) OX=36329 GN=PF3D7_0905000 PE=4 SV=1	ATPG4	PF3D7_0905000	34.031	39	0	0	0	0	0	0	307408	3.68376e+06	760869	632138	411138	0	411519	155273	0	165970	63551		0	0	0	43445.4	0	707967	1.91533e+06	2.63367e+06	1.84621e+06	410142	526713	181599	240702	202071	0	0	0	0	0	0	0		0	0	0	21722.7	0
>tr|C0H4R2|C0H4R2_PLAF7 Uncharacterized protein OS=Plasmodium falciparum (isolate 3D7) OX=36329 GN=PF3D7_0802900 PE=4 SV=1	ATPTG11	PF3D7_0802900	16.562	16	0	0	0	0	0	0	0	1.41531e+06	0	272642	0	0	0	0	0	108308	0		0	0	0	0	0	0	779031	0	0	0	0	0	0	0	0	0	0	0	0	0	0		0	0	0	0	0
Complex III
>tr|C0H4H6|C0H4H6_PLAF7 Cytochrome b-c1 complex subunit 9, putative OS=Plasmodium falciparum (isolate 3D7) OX=36329 GN=PF3D7_0622600 PE=3 SV=1	QCR9	PF3D7_0622600	11.696	228	3.65067e+07	7.38565e+07	1.23682e+08	5.76681e+07	2.15041e+07	2.41738e+07	3.04147e+06	3.20937e+06	1.5469e+06	2.34446e+06	2.62368e+06	823230	1.8436e+06	1.74862e+06	861219	2.72639e+06	194710		3.24344e+07	3.74646e+07	3.53323e+07	5.9884e+07	1.94936e+07	2.44497e+07	1.02882e+07	5.32616e+06	1.77331e+07	2.33416e+06	3.2353e+06	1.21792e+06	886838	1.15034e+06	1.63873e+06	0	0	431740	0	0	0		3.44705e+07	5.56606e+07	7.9507e+07	5.87761e+07	2.04988e+07
>tr|Q8I2I2|Q8I2I2_PLAF7 Mitochondrial-processing peptidase subunit beta, putative OS=Plasmodium falciparum (isolate 3D7) OX=36329 GN=PF3D7_0933600 PE=3 SV=1	MPPβ	PF3D7_0933600	55.734	1498	6.23643e+07	1.44248e+08	2.36998e+08	7.53964e+07	4.40377e+07	3.18646e+07	1.19345e+07	5.59404e+06	2.48865e+06	2.41516e+06	3.12795e+06	817121	1.79247e+06	1.07541e+06	1.29657e+06	1.88747e+06	342954		9.65236e+07	1.42803e+08	8.23841e+07	1.33996e+08	5.68442e+07	3.6977e+07	2.20916e+07	9.79684e+06	4.69399e+07	3.31428e+06	5.36283e+06	1.57874e+06	2.19295e+06	1.76345e+06	1.73037e+06	70551	62219.8	583879	519085	199450	0		7.94439e+07	1.43526e+08	1.59691e+08	1.04696e+08	5.0441e+07
>tr|A0A5K1K9E9|A0A5K1K9E9_PLAF7 Uncharacterized protein OS=Plasmodium falciparum (isolate 3D7) OX=36329 GN=PF3D7_1326000 PE=4 SV=1	C3AP2	PF3D7_1326000	19.284	445	3.84952e+07	7.62714e+07	1.13841e+08	5.29083e+07	1.22279e+07	8.69682e+06	3.55076e+06	3.11659e+06	1.70421e+06	1.40697e+06	1.29024e+06	154150	482853	760932	1.1232e+06	850179	391538		7.6143e+07	1.22841e+08	8.26921e+07	1.19783e+08	3.48755e+07	1.58413e+07	5.55864e+06	4.76146e+06	1.73059e+07	1.66389e+06	1.32078e+06	735872	760257	880348	917823	0	346701	794176	574455	252781	178266		5.73191e+07	9.95562e+07	9.82664e+07	8.63455e+07	2.35517e+07
>tr|Q7HP03|Q7HP03_PLAF7 Cytochrome b OS=Plasmodium falciparum (isolate 3D7) OX=36329 GN=coxI PE=3 SV=1	Cytb	cytb	43.376	218	3.1527e+07	3.78684e+07	1.41229e+08	4.73149e+07	2.06472e+07	1.78973e+07	7.24375e+06	7.49351e+06	2.708e+06	1.93962e+06	1.2498e+06	259187	1.52536e+06	265999	1.14226e+06	1.38419e+06	0		4.3691e+07	7.98173e+07	4.52568e+07	6.86002e+07	2.41513e+07	2.35767e+07	1.24502e+07	4.86047e+06	1.91911e+07	2.63096e+06	2.50647e+06	190073	985734	976384	238803	0	0	0	201800	185416	89175.2		3.7609e+07	5.88429e+07	9.32428e+07	5.79576e+07	2.23993e+07
>tr|Q8I3N3|Q8I3N3_PLAF7 Mitochondrial-processing peptidase subunit alpha, putative OS=Plasmodium falciparum (isolate 3D7) OX=36329 GN=PF3D7_0523100 PE=4 SV=2	MPPα	PF3D7_0523100	61.772	2189	6.62618e+07	1.3623e+08	2.79639e+08	8.32648e+07	4.21415e+07	3.86161e+07	1.3078e+07	9.32139e+06	4.02961e+06	4.05442e+06	4.38309e+06	1.2015e+06	4.33791e+06	2.4498e+06	1.90577e+06	2.44443e+06	821862		1.27043e+08	1.55458e+08	1.06736e+08	1.65883e+08	6.24215e+07	4.62029e+07	2.64416e+07	1.06545e+07	6.09144e+07	5.50694e+06	7.40639e+06	2.70393e+06	3.79523e+06	1.60749e+06	2.59209e+06	474753	614278	2.44615e+06	524439	333929	323794		9.66525e+07	1.45844e+08	1.93187e+08	1.24574e+08	5.22815e+07
>tr|Q8IB13|Q8IB13_PLAF7 Uncharacterized protein OS=Plasmodium falciparum (isolate 3D7) OX=36329 GN=PF3D7_0817800 PE=4 SV=1	C3AP3	PF3D7_0817800	6.1592	25	4.08338e+06	8.89313e+06	1.40061e+07	5.32296e+06	3.13565e+06	2.26997e+06	1.38801e+06	882505	1.14296e+06	0	0	0	0	0	0	0	0		1.25217e+07	1.45814e+07	7.26448e+06	9.58159e+06	5.37347e+06	3.21066e+06	1.5039e+06	1.45205e+06	3.99581e+06	0	891348	0	0	0	0	0	0	0	0	0	0		8.30254e+06	1.17373e+07	1.06353e+07	7.45228e+06	4.25456e+06
>tr|Q9NLB3|Q9NLB3_PLAF7 Uncharacterized protein OS=Plasmodium falciparum (isolate 3D7) OX=36329 GN=PF3D7_0306000 PE=3 SV=2	QCR8	PF3D7_0306000	17.02	202	3.392e+07	6.55555e+07	1.04175e+08	3.93702e+07	1.04083e+07	1.76386e+07	7.88009e+06	8.23516e+06	3.06511e+06	2.35314e+06	2.6632e+06	786959	2.13024e+06	1.16797e+06	1.55912e+06	2.10666e+06	396438		2.31051e+07	3.94961e+07	2.612e+07	7.79691e+07	2.87565e+07	2.12012e+07	1.29445e+07	5.98254e+06	3.10828e+07	1.0828e+06	4.41934e+06	729968	2.21367e+06	815114	1.30156e+06	0	185768	566242	463275	0	0		2.85125e+07	5.25258e+07	6.51474e+07	5.86697e+07	1.95824e+07
>tr|Q8I6U9|Q8I6U9_PLAF7 Cytochrome c1, putative OS=Plasmodium falciparum (isolate 3D7) OX=36329 GN=PF3D7_1462700 PE=4 SV=1	Cytc1	PF3D7_1462700	46.186	564	1.34369e+07	3.01287e+07	4.3201e+07	1.91608e+07	7.09135e+06	1.40681e+07	4.80721e+06	4.30673e+06	670222	1.26848e+06	5.14415e+06	628701	851451	1.62447e+06	713334	444323	192387		4.02368e+07	1.42781e+07	2.53687e+07	6.5036e+07	1.61065e+07	1.25837e+07	8.59043e+06	8.1537e+06	7.71331e+06	2.95471e+06	5.48384e+06	2.91995e+06	6.89486e+06	2.68321e+06	4.2492e+06	174694	526089	1.83048e+06	983131	119801	0		2.68369e+07	2.22034e+07	3.42848e+07	4.20984e+07	1.15989e+07
>tr|Q8ILJ5|Q8ILJ5_PLAF7 Cytochrome b-c1 complex subunit 6 OS=Plasmodium falciparum (isolate 3D7) OX=36329 GN=PF3D7_1426900 PE=3 SV=1	QCR6	PF3D7_1426900	10.587	35	1.25393e+06	3.66244e+06	2.39696e+06	873214	0	0	0	0	0	0	0	0	0	0	0	0	0		2.87187e+06	0	896299	4.93307e+06	0	0	0	0	0	0	0	0	0	0	0	0	0	0	0	0	0		2.0629e+06	1.83122e+06	1.64663e+06	2.90314e+06	0
>tr|Q8IBM6|Q8IBM6_PLAF7 Uncharacterized protein OS=Plasmodium falciparum (isolate 3D7) OX=36329 GN=PF3D7_0722700 PE=4 SV=1	C3AP1	PF3D7_0722700	9.5018	155	5.87499e+07	1.02718e+08	1.9247e+08	3.39454e+07	1.32155e+07	2.84481e+07	8.05794e+06	6.57941e+06	2.81528e+06	505952	0	0	0	340472	1.15801e+06	0	544291		5.71522e+07	8.85628e+07	3.64442e+07	1.49573e+08	2.11345e+07	2.42631e+07	1.10194e+07	1.47409e+06	2.6461e+07	0	3.21411e+06	181581	663964	295603	363411	0	0	420226	0	0	0		5.7951e+07	9.56402e+07	1.14457e+08	9.1759e+07	1.7175e+07
>tr|Q8IJS2|Q8IJS2_PLAF7 Cytochrome b-c1 complex subunit 7, putative OS=Plasmodium falciparum (isolate 3D7) OX=36329 GN=PF3D7_1012300 PE=3 SV=1	QCR7	PF3D7_1012300	23.019	678	9.42989e+07	2.05868e+08	3.97011e+08	1.32431e+08	6.65291e+07	6.03057e+07	2.73819e+07	1.75276e+07	7.22752e+06	6.05952e+06	3.21287e+06	1.97837e+06	3.75121e+06	2.2855e+06	1.29848e+06	4.34714e+06	1.37013e+06		9.88851e+07	1.44622e+08	1.3239e+08	2.6864e+08	8.45916e+07	5.75702e+07	3.54581e+07	1.33515e+07	5.36063e+07	4.75743e+06	5.24072e+06	2.28271e+06	5.60888e+06	3.10898e+06	2.03989e+06	401378	380477	905833	1.22885e+06	0	600527		9.6592e+07	1.75245e+08	2.647e+08	2.00536e+08	7.55603e+07
>tr|Q8IL75|Q8IL75_PLAF7 Cytochrome b-c1 complex subunit Rieske, putative OS=Plasmodium falciparum (isolate 3D7) OX=36329 GN=PF3D7_1439400 PE=3 SV=1	Rieske	PF3D7_1439400	40.981	1216	8.28734e+07	1.58136e+08	3.04061e+08	1.12253e+08	4.00415e+07	4.07383e+07	1.6309e+07	1.28356e+07	6.05984e+06	3.73816e+06	4.29464e+06	989218	2.78398e+06	1.16892e+06	1.43462e+06	1.49008e+06	374453		1.19654e+08	1.25976e+08	1.07917e+08	1.80763e+08	6.37929e+07	4.79776e+07	2.56488e+07	1.23138e+07	5.69615e+07	5.74932e+06	5.21432e+06	1.62058e+06	3.90891e+06	2.22148e+06	1.39349e+06	118173	0	703603	475779	291742	179780		1.01264e+08	1.42056e+08	2.05989e+08	1.46508e+08	5.19172e+07
Complex IV
>tr|A0A5K1K9G8|A0A5K1K9G8_PLAF7 Cytochrome c oxidase subunit 1 OS=Plasmodium falciparum (isolate 3D7) OX=36329 GN=PF3D7_MIT02100 PE=3 SV=1;>tr|Q7HP04|Q7HP04_PLAF7 Cytochrome c oxidase subunit 1 (Fragment) OS=Plasmodium falciparum (isolate 3D7) OX=36329 GN=	COX1	coxI	56.412	79	2.5283e+07	3.38627e+07	8.61506e+06	1.0126e+07	1.1042e+07	8.06876e+06	4.43082e+06	3.18201e+06	1.59908e+06	1.08728e+06	1.08826e+06	0	0	0	0	0	0		6.30669e+07	3.3218e+07	1.52557e+07	1.52627e+07	1.42517e+07	8.6777e+06	4.42117e+06	4.06292e+06	4.59682e+06	4.08309e+06	2.26739e+06	868650	1.1532e+06	922737	0	0	0	0	0	0	0		4.41749e+07	3.35404e+07	1.19354e+07	1.26944e+07	1.26469e+07
>tr|A0A5K1K9B3|A0A5K1K9B3_PLAF7 Cytochrome c oxidase subunit 2, putative OS=Plasmodium falciparum (isolate 3D7) OX=36329 GN=PF3D7_1361700 PE=4 SV=1	COX2a	PF3D7_1361700	27.262	236	3.13721e+07	3.28223e+07	1.20548e+07	1.35152e+07	1.5581e+07	1.04086e+07	3.29018e+06	2.50615e+06	1.80583e+06	147271	2.38837e+06	252165	130013	67757.2	0	0	218432		1.45433e+07	1.27762e+07	1.92703e+06	2.09314e+07	9.02349e+06	6.20292e+06	3.57592e+06	1.25609e+06	1.50786e+06	203909	736679	228968	0	0	0	0	0	130325	0	0	0		2.29577e+07	2.27992e+07	6.9909e+06	1.72233e+07	1.23023e+07
>tr|C6S3C0|C6S3C0_PLAF7 Uncharacterized protein OS=Plasmodium falciparum (isolate 3D7) OX=36329 GN=PF3D7_1003100 PE=4 SV=1	C4AP3	PF3D7_1003100	10.717	211	1.26504e+08	1.35836e+08	3.61026e+07	3.68185e+07	5.24947e+07	1.85209e+07	7.23961e+06	7.98317e+06	5.83267e+06	1.99295e+06	2.4618e+06	932839	2.47573e+06	1.00035e+06	1.6303e+06	1.07417e+06	0		6.48123e+07	6.01187e+07	2.86194e+07	5.02438e+07	5.38667e+07	5.60998e+07	2.23886e+07	8.58236e+06	1.03381e+07	0	9.48039e+06	479483	2.95101e+06	1.16288e+06	1.94514e+06	0	0	334776	160067	0	0		9.56581e+07	9.79772e+07	3.2361e+07	4.35311e+07	5.31807e+07
>tr|Q8I3N1|Q8I3N1_PLAF7 Cytochrome c oxidase subunit ApiCOX18, putative OS=Plasmodium falciparum (isolate 3D7) OX=36329 GN=PF3D7_0523300 PE=4 SV=1	ApiCOX18	PF3D7_0523300	15.603	124	7.61982e+07	4.60613e+07	5.3586e+06	2.88414e+07	1.51334e+07	3.308e+06	1.63841e+06	3.12671e+06	1.47408e+06	642383	930930	0	0	0	167579	0	0		6.28762e+07	4.43767e+07	2.93681e+07	3.51248e+07	2.19368e+07	2.49096e+07	3.20252e+06	1.8579e+06	1.87536e+06	773568	668731	200337	112515	0	46279.9	0	0	0	0	0	0		6.95372e+07	4.5219e+07	1.73634e+07	3.19831e+07	1.85351e+07
>tr|A0A5K1K922|A0A5K1K922_PLAF7 Cytochrome c oxidase subunit ApiCOX24, putative OS=Plasmodium falciparum (isolate 3D7) OX=36329 GN=PF3D7_1362000 PE=4 SV=1	ApiCOX24	PF3D7_1362000	23.754	276	1.24111e+08	8.87659e+07	4.26092e+07	4.03279e+07	1.96339e+07	1.77653e+07	1.38416e+07	5.91667e+06	4.31405e+06	3.25837e+06	2.07755e+06	1.2539e+06	2.66247e+06	377889	564113	785654	0		1.22419e+08	1.61343e+07	1.9531e+07	4.48791e+07	3.60467e+07	3.61959e+07	1.55304e+07	8.35905e+06	9.13716e+06	1.86935e+06	3.70246e+06	1.26834e+06	574529	310901	1.26079e+06	0	0	0	0	0	0		1.23265e+08	5.24501e+07	3.10701e+07	4.26035e+07	2.78403e+07
>tr|C6S3D5|C6S3D5_PLAF7 Uncharacterized protein OS=Plasmodium falciparum (isolate 3D7) OX=36329 GN=PF3D7_1025800 PE=4 SV=1	C4AP2	PF3D7_1025800	8.1934	119	1.11859e+08	1.16552e+08	5.53518e+07	5.59086e+07	4.83966e+07	2.57061e+07	1.36596e+07	1.13042e+07	5.72226e+06	4.99429e+06	5.41141e+06	2.47993e+06	3.03953e+06	3.20555e+06	1.58537e+06	2.4156e+06	250396		3.93311e+08	1.17205e+08	5.65215e+07	5.81569e+07	5.87803e+07	6.19485e+07	2.54446e+07	1.42976e+07	1.86942e+07	7.03493e+06	1.28994e+07	4.71122e+06	3.39338e+06	2.3474e+06	2.30794e+06	0	0	1.34315e+06	0	0	0		2.52585e+08	1.16878e+08	5.59367e+07	5.70328e+07	5.35885e+07
>tr|A0A5K1K8Z8|A0A5K1K8Z8_PLAF7 Uncharacterized protein OS=Plasmodium falciparum (isolate 3D7) OX=36329 GN=PF3D7_0809250 PE=4 SV=1	C4AP5	PF3D7_0809250	7.9241	132	1.12721e+08	1.98919e+08	6.63159e+07	7.87181e+07	7.40124e+07	4.93066e+07	2.09778e+07	1.06157e+07	674613	4.51768e+06	6.72831e+06	1.03873e+06	4.88039e+06	1.92279e+06	2.46908e+06	2.77332e+06	0		3.67936e+08	2.40834e+08	8.21714e+07	8.37188e+07	9.54639e+07	5.72549e+07	4.09665e+07	2.73583e+07	3.29082e+07	7.73788e+06	9.6861e+06	1.81937e+06	2.5178e+06	1.08283e+06	935204	0	126060	452311	1.00015e+06	0	0		2.40328e+08	2.19877e+08	7.42437e+07	8.12185e+07	8.47382e+07
>tr|Q8IJH6|Q8IJH6_PLAF7 CDGSH iron-sulfur domain-containing protein, putative OS=Plasmodium falciparum (isolate 3D7) OX=36329 GN=PF3D7_1022900 PE=4 SV=2	ApiCOX13	PF3D7_1022900	13.87	263	1.23157e+08	1.11375e+08	3.24691e+07	2.91697e+07	4.12379e+07	2.19435e+07	1.29657e+07	7.20589e+06	6.13652e+06	3.85716e+06	2.83975e+06	849288	497648	1.10688e+06	873405	0	113863		2.43533e+08	1.97829e+08	4.49194e+07	6.57767e+07	5.62831e+07	4.17072e+07	1.58941e+07	1.19284e+07	1.73517e+07	5.48824e+06	7.57507e+06	253804	3.32426e+06	1.67896e+06	2.10817e+06	0	0	588866	384437	0	158853		1.83345e+08	1.54602e+08	3.86943e+07	4.74732e+07	4.87605e+07
>tr|Q8I6V2|Q8I6V2_PLAF7 Cytochrome c oxidase subunit 2, putative OS=Plasmodium falciparum (isolate 3D7) OX=36329 GN=PF3D7_1430900 PE=4 SV=1	COX2b	PF3D7_1430900	19.786	318	8.44483e+07	9.33698e+07	3.04857e+07	3.98029e+07	4.18137e+07	2.85709e+07	1.18165e+07	1.02657e+07	3.44863e+06	2.65722e+06	4.35128e+06	510852	2.83428e+06	844483	1.3393e+06	1.01862e+06	46866.3		2.33618e+08	1.36247e+08	4.53375e+07	5.39767e+07	5.4523e+07	3.03564e+07	2.12683e+07	5.4094e+06	1.78765e+07	3.89571e+06	4.21803e+06	2.08192e+06	1.2448e+06	1.50816e+06	1.34615e+06	48494.7	87554.4	330570	318121	0	60096.7		1.59033e+08	1.14808e+08	3.79116e+07	4.68898e+07	4.81684e+07
>tr|A0A5K1K8V5|A0A5K1K8V5_PLAF7 Cytochrome c oxidase subunit ApiCOX14, putative OS=Plasmodium falciparum (isolate 3D7) OX=36329 GN=PF3D7_1339400 PE=4 SV=1	ApiCOX14	PF3D7_1339400	17.756	284	9.26889e+07	1.09781e+08	2.59397e+07	2.22842e+07	2.31795e+07	2.67329e+07	1.07802e+07	9.5877e+06	4.55681e+06	2.6751e+06	3.13119e+06	1.08298e+06	2.31598e+06	1.48009e+06	1.07977e+06	1.94309e+06	192597		8.98279e+07	7.61577e+07	3.18154e+07	3.7274e+07	4.10985e+07	3.21337e+07	1.55616e+07	1.07917e+07	1.06461e+07	4.48351e+06	5.66315e+06	832165	2.69201e+06	949102	1.29771e+06	0	17338.5	263008	0	0	0		9.12584e+07	9.29693e+07	2.88775e+07	2.97791e+07	3.2139e+07
>tr|Q8I2Z5|Q8I2Z5_PLAF7 Cytochrome c oxidase subunit ApiCOX30, putative OS=Plasmodium falciparum (isolate 3D7) OX=36329 GN=PF3D7_0915700 PE=4 SV=1	ApiCOX30	PF3D7_0915700	22.438	492	2.07325e+08	1.71795e+08	6.16516e+07	6.9014e+07	5.71081e+07	4.69363e+07	1.96211e+07	1.34468e+07	6.49955e+06	7.3497e+06	4.99398e+06	708244	3.01684e+06	1.64703e+06	1.6967e+06	2.89912e+06	530578		1.90194e+08	1.07917e+08	5.77719e+07	5.34926e+07	9.58673e+07	6.05734e+07	2.01499e+07	1.181e+07	1.20674e+07	5.00898e+06	6.03314e+06	1.15701e+06	5.08488e+06	1.76271e+06	2.39921e+06	0	0	0	0	0	0		1.9876e+08	1.39856e+08	5.97117e+07	6.12533e+07	7.64877e+07
>tr|C6S3G9|C6S3G9_PLAF7 Uncharacterized protein OS=Plasmodium falciparum (isolate 3D7) OX=36329 GN=PF3D7_1125600 PE=4 SV=1	C4AP1	PF3D7_1125600	9.9695	130	1.30548e+08	1.46424e+08	5.01561e+07	5.67995e+07	5.75567e+07	4.25487e+07	2.15044e+07	1.21852e+07	6.50496e+06	6.0398e+06	6.22847e+06	385207	4.06715e+06	3.34968e+06	2.35162e+06	3.36941e+06	1.11117e+06		1.30292e+08	1.8322e+08	2.73972e+07	3.33057e+07	7.30262e+07	5.56194e+07	3.17271e+07	1.95398e+07	2.36097e+07	8.12254e+06	1.03498e+07	1.27359e+06	6.0071e+06	2.82211e+06	904989	0	384290	1.56422e+06	1.35495e+06	0	396061		1.3042e+08	1.64822e+08	3.87767e+07	4.50526e+07	6.52915e+07
>tr|C0H5H3|C0H5H3_PLAF7 Uncharacterized protein OS=Plasmodium falciparum (isolate 3D7) OX=36329 GN=PF3D7_1345300 PE=4 SV=1	ApiCOX16	PF3D7_1345300	10.201	186	1.81048e+08	1.46962e+08	5.4041e+07	4.85207e+07	7.66055e+07	4.67294e+07	1.07872e+07	8.95072e+06	4.53581e+06	3.9962e+06	4.26887e+06	1.05514e+06	1.53908e+06	2.76043e+06	1.97341e+06	3.8368e+06	238537		1.52092e+08	1.50812e+08	5.41783e+07	8.96592e+07	6.87909e+07	6.12371e+07	2.75538e+07	1.29023e+07	2.00689e+07	4.17329e+06	4.20483e+06	2.47248e+06	1.88137e+06	0	471672	0	0	0	0	0	0		1.6657e+08	1.48887e+08	5.41097e+07	6.909e+07	7.26982e+07
>tr|Q8IC02|Q8IC02_PLAF7 Cg8 protein OS=Plasmodium falciparum (isolate 3D7) OX=36329 GN=PF3D7_0708700 PE=4 SV=1	PfCOX4	PF3D7_0708700	27.55	414	1.1876e+08	1.13815e+08	4.15433e+07	4.32741e+07	3.87975e+07	2.30583e+07	1.02177e+07	1.1238e+07	4.44736e+06	2.72632e+06	5.02802e+06	1.02247e+06	1.7218e+06	1.84e+06	449095	266676	135985		1.27428e+08	7.98209e+07	3.08518e+07	5.35513e+07	6.14865e+07	3.36283e+07	1.57706e+07	7.47716e+06	9.48442e+06	1.82377e+06	2.33236e+06	588060	1.88735e+06	875251	1.19005e+06	0	0	129969	0	0	38278.7		1.23094e+08	9.68181e+07	3.61975e+07	4.84127e+07	5.0142e+07
>tr|Q8IL73|Q8IL73_PLAF7 Cytochrome c oxidase subunit ApiCOX26, putative OS=Plasmodium falciparum (isolate 3D7) OX=36329 GN=PF3D7_1439600 PE=4 SV=1	PfNDUFA4	PF3D7_1439600	22.559	626	2.74179e+08	3.11338e+08	9.72578e+07	1.15387e+08	1.18636e+08	6.20779e+07	2.82534e+07	1.27112e+07	9.03663e+06	9.15753e+06	7.79704e+06	2.16348e+06	3.38086e+06	3.16253e+06	1.27866e+06	2.49495e+06	421669		2.62601e+08	1.72993e+08	6.60591e+07	1.20615e+08	1.26996e+08	8.56696e+07	3.97895e+07	1.48205e+07	2.43581e+07	9.24937e+06	8.09907e+06	2.44501e+06	5.71705e+06	4.01745e+06	1.35763e+06	0	0	0	0	264706	220864		2.6839e+08	2.42165e+08	8.16585e+07	1.18001e+08	1.22816e+08
>tr|Q8I2N1|Q8I2N1_PLAF7 Cytochrome c oxidase subunit 5B, putative OS=Plasmodium falciparum (isolate 3D7) OX=36329 GN=PF3D7_0927800 PE=4 SV=1	COX5b	PF3D7_0927800	32.364	407	1.35355e+08	9.63351e+07	4.61027e+07	4.62776e+07	5.08625e+07	3.70857e+07	1.13039e+07	1.4995e+07	5.76554e+06	2.46654e+06	3.64399e+06	203930	1.44299e+06	520238	868887	1.00949e+06	38838.9		1.6365e+08	1.14081e+08	3.88324e+07	6.78852e+07	6.26305e+07	4.08235e+07	2.60525e+07	7.92599e+06	1.68494e+07	3.55102e+06	7.45149e+06	342352	2.56143e+06	1.44421e+06	1.69055e+06	0	0	0	215646	113366	83949.9		1.49503e+08	1.05208e+08	4.24675e+07	5.70814e+07	5.67465e+07
>tr|O97246|O97246_PLAF7 Cytochrome c oxidase subunit ApiCOX35, putative OS=Plasmodium falciparum (isolate 3D7) OX=36329 GN=PF3D7_0306500 PE=4 SV=1	PfCOX6c	PF3D7_0306500	36.391	734	1.33555e+08	1.50742e+08	4.82503e+07	5.95516e+07	5.84731e+07	3.16797e+07	1.58009e+07	1.55562e+07	5.24915e+06	4.25583e+06	4.07224e+06	995136	3.48013e+06	1.49154e+06	1.0799e+06	1.63329e+06	310024		1.77232e+08	1.36757e+08	4.62542e+07	5.95613e+07	7.32975e+07	4.62065e+07	2.27461e+07	1.15558e+07	1.33614e+07	4.74276e+06	3.95951e+06	2.09486e+06	2.27135e+06	1.18848e+06	672215	36154.1	99512.1	0	0	0	0		1.55393e+08	1.43749e+08	4.72522e+07	5.95565e+07	6.58853e+07
>tr|Q8IKI8|Q8IKI8_PLAF7 Cytochrome c oxidase subunit ApiCOX25, putative OS=Plasmodium falciparum (isolate 3D7) OX=36329 GN=PF3D7_1465000 PE=4 SV=1	PfCOX6a	PF3D7_1465000	33.254	576	1.17532e+08	1.22205e+08	4.44832e+07	4.44641e+07	4.84889e+07	2.84761e+07	1.17264e+07	1.35613e+07	5.89662e+06	3.74039e+06	4.12888e+06	1.98827e+06	1.94614e+06	1.42142e+06	1.1925e+06	810535	171795		1.65865e+08	9.91125e+07	4.15862e+07	5.57038e+07	6.29752e+07	3.85317e+07	2.64786e+07	9.729e+06	1.28286e+07	3.21205e+06	3.5402e+06	1.62359e+06	2.03414e+06	1.85677e+06	1.23523e+06	64126.6	26307	201576	209977	0	65413.7		1.41698e+08	1.10659e+08	4.30347e+07	5.00839e+07	5.57321e+07
>tr|Q8I2M9|Q8I2M9_PLAF7 Cytochrome c oxidase subunit 6B, putative OS=Plasmodium falciparum (isolate 3D7) OX=36329 GN=PF3D7_0928000.1 PE=4 SV=1;>tr|A0A143ZVC0|A0A143ZVC0_PLAF7 Cytochrome c oxidase subunit 6B, putative OS=Plasmodium falciparum (isolate 3D7)	COX6b	PF3D7_0928000	12.224	128	4.87594e+07	4.86989e+07	1.20917e+07	1.64099e+07	1.07694e+07	1.16707e+07	2.73437e+06	1.14016e+06	1.65174e+06	1.28422e+06	1.32514e+06	167678	584540	447791	196511	0	0		8.42395e+07	5.01228e+07	2.04033e+07	1.89226e+07	2.31033e+07	1.69649e+07	3.88801e+06	572329	4.56858e+06	837995	906933	193377	354402	0	165340	54922.7	0	0	0	0	0		6.64994e+07	4.94108e+07	1.62475e+07	1.76663e+07	1.69363e+07
>tr|C6KST2|C6KST2_PLAF7 Uncharacterized protein OS=Plasmodium falciparum (isolate 3D7) OX=36329 GN=PF3D7_0608400 PE=4 SV=1	C4AP4	PF3D7_0608400	12.709	67	3.60422e+07	2.96711e+07	1.29122e+07	1.24652e+07	1.13042e+07	7.15943e+06	3.66403e+06	3.17761e+06	1.8714e+06	1.41891e+06	690235	188038	1.02393e+06	0	199641	436591	0		7.33745e+07	3.69073e+07	1.90257e+07	7.59194e+06	2.10579e+07	9.10306e+06	1.68681e+06	981371	3.86821e+06	548127	870997	815847	257431	861537	193436	63939.6	0	116017	0	1.34953e+06	0		5.47083e+07	3.32892e+07	1.5969e+07	1.00286e+07	1.6181e+07
>tr|Q8IM67|Q8IM67_PLAF7 Cytochrome c oxidase subunit ApiCOX19, putative OS=Plasmodium falciparum (isolate 3D7) OX=36329 GN=PF3D7_1402200 PE=4 SV=1	ApiCOX19	PF3D7_1402200	22.116	183	1.20653e+08	1.32088e+08	2.66018e+07	3.6968e+07	2.7589e+07	1.87729e+07	6.82377e+06	4.56159e+06	2.77507e+06	2.58725e+06	2.16183e+06	0	1.12285e+06	1.33166e+06	821671	0	0		2.13278e+08	6.72912e+07	2.67306e+07	1.86212e+07	4.16669e+07	3.41963e+07	1.22489e+07	8.31101e+06	8.71841e+06	4.35994e+06	2.94991e+06	1.0154e+06	2.15005e+06	1.02427e+06	1.20773e+06	0	0	0	0	0	86850.4		1.66965e+08	9.96895e+07	2.66662e+07	2.77946e+07	3.4628e+07
[truncated: 75 more columns]

## Sheet: HMM Mass Calibration
	Membrane												Slice nr.	M [kDa]	S [kDa]
	BHM	Slice nr.	Mr [kDa]										1	74.4652	117.316
	II	6	123										2	82.9827	128.712
	IV	11	215										3	92.4744	141.214
	III2	18	500										4	103.052	154.93
	V	21	700										5	114.839	169.979
	I	25	1000										6	127.975	186.489
	I-IV	27	1215										7	142.613	204.604
	I-III2 (S0)	29	1500										8	158.925	224.477
	I-III2-IV (S1)	30	1700										9	177.103	246.281
	I-III2-IV2 (S2)	31	1900										10	197.361	270.203
	I-III2-IV3 (S3)	32	2100										11	219.935	296.449
	V4	33	2400										12	245.092	325.244
													13	273.126	356.835
													14	304.366	391.496
													15	339.18	429.523
													16	377.977	471.243
													17	421.21	517.016
													18	469.389	567.235
	Soluble												19	523.079	622.332
	BHM	Slice nr.	Mr [kDa]										20	582.91	682.781
	Pred_II	6	180										21	649.584	749.101
	Pred_IV	11	300										22	723.885	821.864
	HSP60	14	406										23	806.684	901.693
	Pred_III2	18	570										24	898.954	989.277
	Pred_V	21	760										25	1001.78	1085.37
	Pred_I	25	1080										26	1116.36	1190.79
	Pred_I-IV	27	1270										27	1244.06	1306.46
	Pred_I-III2 (S0)	29	1550										28	1386.35	1433.36
	Pred_I-III2-IV (S1)	30	1730										29	1544.93	1572.58
	Pred_I-III2-IV2 (S2)	31	1920										30	1721.64	1725.33
													31	1918.56	1892.92
													32	2138.01	2076.78
													33	2382.56	2278.5
													34	2655.09	2499.82
													35	2958.78	2742.63
													36	3297.21	3009.03
													37	3674.35	3301.31
													38	4094.63	3621.97
													39	4562.99	3973.79
													40	5084.91	4359.77
													41	5666.53	4783.24
													42	6314.68	5247.85
													43	7036.97	5757.59
													44	7841.87	6316.84
													45	8738.84	6930.41
