# Supplementary material for: Composition and stage dynamics of mitochondrial complexes in Plasmodium falciparum
Source: Nat Commun. 2021 Jun 21;12:3820. doi: 10.1038/s41467-021-23919-x (PMC8217502; doi:10.1038/s41467-021-23919-x)
Supplement: Supplementary file 6 — Supplementary Data 3 [file 41467_2021_23919_MOESM6_ESM.xlsx]

## Sheet: Processed MS Data
														ABS_SDS																															GCT_SDS
													Mass	13.8338	15.4347	17.2208	19.2136	21.4369	23.9176	26.6854	29.7734	33.2188	37.0629	41.3518	46.137	51.476	57.4328	64.0789	71.4942	79.7675	88.9982	99.297	110.788	123.608	137.912	153.871	171.677	191.544	213.709	238.44	266.032	296.817	331.165		12.807	14.2761	15.9139	17.7394	19.7744
Fasta headers	Sequence coverage [%]	Mol. weight [kDa]	PEP	Uniprot entry	Name	Organism	Gene name	Razor + unique peptides	Unique + razor sequence coverage [%]	Sequence length	Intensity	iBAQ	MS/MS Count	iBAQ SDS_AS_01	iBAQ SDS_AS_02	iBAQ SDS_AS_03	iBAQ SDS_AS_04	iBAQ SDS_AS_05	iBAQ SDS_AS_06	iBAQ SDS_AS_07	iBAQ SDS_AS_08	iBAQ SDS_AS_09	iBAQ SDS_AS_10	iBAQ SDS_AS_11	iBAQ SDS_AS_12	iBAQ SDS_AS_13	iBAQ SDS_AS_14	iBAQ SDS_AS_15	iBAQ SDS_AS_16	iBAQ SDS_AS_17	iBAQ SDS_AS_18	iBAQ SDS_AS_19	iBAQ SDS_AS_20	iBAQ SDS_AS_21	iBAQ SDS_AS_22	iBAQ SDS_AS_23	iBAQ SDS_AS_24	iBAQ SDS_AS_25	iBAQ SDS_AS_26	iBAQ SDS_AS_27	iBAQ SDS_AS_28	iBAQ SDS_AS_29	iBAQ SDS_AS_30		iBAQ SDS_GAM_01	iBAQ SDS_GAM_02	iBAQ SDS_GAM_03	iBAQ SDS_GAM_04	iBAQ SDS_GAM_05
>tr|C0H541|C0H541_PLAF7 Uncharacterized protein OS=Plasmodium falciparum (isolate 3D7) OX=36329 GN=PF3D7_0916800 PE=4 SV=1	87.8	5.7598	3.3629e-23	C0H541	C0H541_PLAF7 Uncharacterized protein	Plasmodium falciparum (isolate 3D7) OX=36329	PF3D7_0916800	6	87.8	49	1213300000	303330000	9	0	7824000	327550	0	873990	3132400	1038200	0	0	734360	1188800	17883000	3188500	4133100	4019000	7070600	13821000	1012600	1875900	0	590850	32599000	0	0	8412900	0	4874200	0	0	0		0	7052400	0	0	0
>tr|Q8IB13|Q8IB13_PLAF7 Uncharacterized protein OS=Plasmodium falciparum (isolate 3D7) OX=36329 GN=PF3D7_0817800 PE=4 SV=1	38.9	6.1592	2.1429e-06	Q8IB13	Q8IB13_PLAF7 Uncharacterized protein	Plasmodium falciparum (isolate 3D7) OX=36329	PF3D7_0817800	1	25.9	54	213180000	53295000	2	2541300	1220300	0	0	1494300	0	0	10927000	0	0	0	0	1187900	0	0	0	0	0	5133000	3236700	0	0	0	825290	0	0	0	0	711590	0		0	25184000	0	0	0
>tr|C0H4K8|C0H4K8_PLAF7 40S ribosomal protein S29, putative OS=Plasmodium falciparum (isolate 3D7) OX=36329 GN=PF3D7_0705700 PE=1 SV=1	48.1	6.4156	1.0912e-10	C0H4K8	C0H4K8_PLAF7 40S ribosomal protein S29, putative	Plasmodium falciparum (isolate 3D7) OX=36329	PF3D7_0705700	4	48.1	54	7479100000	2493000000	11	791770000	834250000	37168000	19927000	10272000	12835000	8575200	7362200	0	728810	2348400	0	1533400	3120300	0	0	0	22867000	0	0	8416600	2476300	0	2311800	0	0	0	0	0	4480600		0	473150000	213340000	0	8836800
>tr|C0H4H3|C0H4H3_PLAF7 60S ribosomal protein L39 OS=Plasmodium falciparum (isolate 3D7) OX=36329 GN=PF3D7_0611700 PE=1 SV=1	21.6	6.5187	1.1739e-06	C0H4H3	C0H4H3_PLAF7 60S ribosomal protein L39	Plasmodium falciparum (isolate 3D7) OX=36329	PF3D7_0611700	2	21.6	51	1873700000	1873700000	12	8326100	558030000	433480000	75793000	39659000	74150000	96386000	49348000	17090000	20192000	27863000	18213000	16426000	17400000	5742600	2611900	0	0	1848500	0	8868500	7536100	0	5163400	4545700	0	5985300	0	3780100	15395000		0	16341000	83145000	168410000	51015000
>tr|C6S3I4|C6S3I4_PLAF7 H/ACA ribonucleoprotein complex subunit 3, putative OS=Plasmodium falciparum (isolate 3D7) OX=36329 GN=PF3D7_1433000 PE=4 SV=1	72.7	6.5656	1.3793e-11	C6S3I4	C6S3I4_PLAF7 H/ACA ribonucleoprotein complex subunit 3, putative	Plasmodium falciparum (isolate 3D7) OX=36329	PF3D7_1433000	4	72.7	55	863080000	431540000	9	136970000	72671000	7235900	3197800	1842700	1215200	22040000	0	0	7199100	0	2899800	0	0	0	0	17417000	4412200	0	10817000	0	1435100	0	520150	67077	0	0	0	0	0		0	91747000	13333000	0	0
>tr|Q8IKQ0|Q8IKQ0_PLAF7 Protein PET117, putative OS=Plasmodium falciparum (isolate 3D7) OX=36329 GN=PF3D7_1458100 PE=4 SV=1	19	6.896	1.7974e-07	Q8IKQ0	Q8IKQ0_PLAF7 Protein PET117, putative	Plasmodium falciparum (isolate 3D7) OX=36329	PF3D7_1458100	2	19	58	515040000	257520000	6	23482000	80760000	4125400	3365200	3318700	3785900	0	0	1445100	1109100	0	0	0	0	0	0	0	2779800	7181200	0	1997100	0	3013600	0	7731100	10660000	9344600	0	0	0		0	29310000	39071000	0	0
>tr|Q8IKL9|Q8IKL9_PLAF7 40S ribosomal protein S28e, putative OS=Plasmodium falciparum (isolate 3D7) OX=36329 GN=PF3D7_1461300 PE=1 SV=1	41.8	7.4937	4.7718e-18	Q8IKL9	Q8IKL9_PLAF7 40S ribosomal protein S28e, putative	Plasmodium falciparum (isolate 3D7) OX=36329	PF3D7_1461300	3	41.8	67	14490000000	4830000000	20	4288700000	233760000	28662000	26854000	12406000	11737000	15373000	4668500	960390	1365900	730220	369430	1318500	0	0	0	0	0	0	0	0	0	0	0	0	0	0	0	361540	1985300		274710	169490000	24651000	0	2558800
>tr|Q8IB71|Q8IB71_PLAF7 Mitochondrial import receptor subunit TOM7, putative OS=Plasmodium falciparum (isolate 3D7) OX=36329 GN=PF3D7_0823700 PE=4 SV=1	16.7	7.9133	0.0067276	Q8IB71	Q8IB71_PLAF7 Mitochondrial import receptor subunit TOM7, putative	Plasmodium falciparum (isolate 3D7) OX=36329	PF3D7_0823700	1	16.7	66	485910000	161970000	4	88821000	7113800	0	0	0	0	0	0	2009800	0	0	0	0	0	2946200	3428900	0	0	2781600	0	3339400	1553200	3066800	2318000	0	0	0	0	0	0		0	9567400	0	0	0
>tr|A0A5K1K8Z8|A0A5K1K8Z8_PLAF7 Uncharacterized protein OS=Plasmodium falciparum (isolate 3D7) OX=36329 GN=PF3D7_0809250 PE=4 SV=1	47.8	7.9241	9.0988e-07	A0A5K1K8Z8	A0A5K1K8Z8_PLAF7 Uncharacterized protein	Plasmodium falciparum (isolate 3D7) OX=36329	PF3D7_0809250	3	47.8	67	1666800000	416700000	7	10363000	3031700	2546400	0	0	0	0	0	0	0	1444400	0	0	0	0	0	0	0	0	0	0	0	0	0	0	0	7431900	0	0	0		107320	216440000	161930000	1478900	653470
>tr|C6S3J6|C6S3J6_PLAF7 60S ribosomal protein L29 OS=Plasmodium falciparum (isolate 3D7) OX=36329 GN=PF3D7_1460300 PE=1 SV=1	13.4	8.0144	1.4089e-10	C6S3J6	C6S3J6_PLAF7 60S ribosomal protein L29	Plasmodium falciparum (isolate 3D7) OX=36329	PF3D7_1460300	2	13.4	67	5138100000	2569000000	11	6543700	316170000	1667100000	128220000	49040000	90620000	58629000	44574000	6779400	11228000	5555600	0	0	0	8859900	9440600	0	782510	0	0	0	0	0	0	0	0	0	0	0	955710		1390300	0	0	15679000	99570000
>tr|C6S3D5|C6S3D5_PLAF7 Uncharacterized protein OS=Plasmodium falciparum (isolate 3D7) OX=36329 GN=PF3D7_1025800 PE=4 SV=1	58.2	8.1934	1.1636e-22	C6S3D5	C6S3D5_PLAF7 Uncharacterized protein	Plasmodium falciparum (isolate 3D7) OX=36329	PF3D7_1025800	3	58.2	67	1261500000	420490000	8	28195000	2426900	0	588370	0	0	0	0	643010	0	783450	200980	2044900	0	0	0	0	0	0	0	0	0	0	0	0	0	0	0	0	0		0	298130000	79885000	1839900	0
>tr|Q8IC08|Q8IC08_PLAF7 DNA-directed RNA polymerases I, II, and III subunit RPABC5, putative OS=Plasmodium falciparum (isolate 3D7) OX=36329 GN=PF3D7_0708100 PE=3 SV=1	43.5	8.2408	2.0828e-11	Q8IC08	Q8IC08_PLAF7 DNA-directed RNA polymerases I, II, and III subunit RPABC5, putative	Plasmodium falciparum (isolate 3D7) OX=36329	PF3D7_0708100	3	43.5	69	772750000	154550000	4	71831000	0	0	0	14254	17144	980640	16100000	939060	0	0	0	0	0	0	0	0	993280	4366900	0	1170000	1094400	0	154970	0	0	0	0	0	0		0	49364000	6489800	0	0
>tr|Q8IDT7|Q8IDT7_PLAF7 Mitotic-spindle organizing protein 1, putative OS=Plasmodium falciparum (isolate 3D7) OX=36329 GN=PF3D7_1339800 PE=4 SV=1	31.9	8.4118	1.4702e-06	Q8IDT7	Q8IDT7_PLAF7 Mitotic-spindle organizing protein 1, putative	Plasmodium falciparum (isolate 3D7) OX=36329	PF3D7_1339800	2	31.9	72	88977000	22244000	3	11703000	0	0	0	0	0	0	0	0	0	0	0	0	0	0	0	0	0	0	0	0	0	0	0	0	0	0	0	0	0		0	9048500	0	0	0
>tr|Q8IBU5|Q8IBU5_PLAF7 ATP synthase subunit epsilon, mitochondrial, putative OS=Plasmodium falciparum (isolate 3D7) OX=36329 GN=PF3D7_0715500 PE=4 SV=1	66.2	8.4956	8.425e-28	Q8IBU5	Q8IBU5_PLAF7 ATP synthase subunit epsilon, mitochondrial, putative	Plasmodium falciparum (isolate 3D7) OX=36329	PF3D7_0715500	6	66.2	71	1734300000	433580000	9	93497000	2945100	2140500	0	0	3288200	771170	745760	0	749500	0	0	0	1541600	0	1288700	0	0	3186800	811410	1067100	0	241680	0	1007500	1841900	900090	1418000	1019400	0		281080	237170000	9975700	0	0
>tr|Q8I5W2|Q8I5W2_PLAF7 Mitochondrial import inner membrane translocase subunit TIM10, putative OS=Plasmodium falciparum (isolate 3D7) OX=36329 GN=PF3D7_1208600 PE=4 SV=1	57.3	8.5368	4.9943e-16	Q8I5W2	Q8I5W2_PLAF7 Mitochondrial import inner membrane translocase subunit TIM10, putative	Plasmodium falciparum (isolate 3D7) OX=36329	PF3D7_1208600	4	57.3	75	2397200000	399540000	11	213720000	30066000	2515900	1790600	0	492070	4637600	2313000	819020	895420	1349300	526070	0	3965500	1129600	0	0	0	20238000	13984000	10165000	8206200	7257300	2700600	1943900	1389500	107770	0	0	0		60176	29005000	0	365940	906070
>tr|Q8I545|Q8I545_PLAF7 Ubiquitin-like modifier HUB1, putative OS=Plasmodium falciparum (isolate 3D7) OX=36329 GN=PF3D7_1237800 PE=4 SV=1	39.7	8.6009	4.2042e-14	Q8I545	Q8I545_PLAF7 Ubiquitin-like modifier HUB1, putative	Plasmodium falciparum (isolate 3D7) OX=36329	PF3D7_1237800	3	39.7	73	947400000	189480000	3	85422000	14743000	4172800	0	143790	179220	0	0	576440	0	0	0	2566600	1075900	841740	1237800	0	0	0	0	2275500	1126900	1179900	0	2818400	0	0	0	0	0		0	44068000	5151000	4598500	0
>tr|C0H4W6|C0H4W6_PLAF7 Protein transport protein Sec61 subunit beta OS=Plasmodium falciparum (isolate 3D7) OX=36329 GN=PF3D7_0821800 PE=3 SV=1	27.5	8.6298	1.6355e-07	C0H4W6	C0H4W6_PLAF7 Protein transport protein Sec61 subunit beta	Plasmodium falciparum (isolate 3D7) OX=36329	PF3D7_0821800	2	27.5	80	3480600000	696110000	12	59234000	216830000	11970000	8031600	5163200	5803000	666360	1011900	4126100	4103200	2617600	0	2063100	1330000	0	0	0	1418600	1937400	1697900	0	0	0	868760	0	0	0	0	1362000	6071500		0	138030000	169760000	7256400	843990
>tr|Q8IEI4|Q8IEI4_PLAF7 Ubiquitin-like protein nedd8 homologue, putative OS=Plasmodium falciparum (isolate 3D7) OX=36329 GN=PF3D7_1313000 PE=4 SV=1	38.2	8.684	2.9538e-08	Q8IEI4	Q8IEI4_PLAF7 Ubiquitin-like protein nedd8 homologue, putative	Plasmodium falciparum (isolate 3D7) OX=36329	PF3D7_1313000	2	38.2	76	224560000	74854000	2	23612000	0	0	0	0	0	0	0	0	0	0	0	0	0	0	0	0	0	0	0	0	8192600	4644400	3650000	3120000	2201400	936260	0	572210	1388100		0	2546000	0	0	0
>tr|Q8IEA2|Q8IEA2_PLAF7 Uncharacterized protein OS=Plasmodium falciparum (isolate 3D7) OX=36329 GN=PF3D7_1321200 PE=4 SV=1	10.3	8.816	0.0024854	Q8IEA2	Q8IEA2_PLAF7 Uncharacterized protein	Plasmodium falciparum (isolate 3D7) OX=36329	PF3D7_1321200	1	10.3	78	98903000	49452000	1	35999000	0	0	0	0	0	0	0	0	0	0	0	0	0	0	0	230480	0	0	0	0	0	0	0	0	1259700	0	2212200	0	0		0	6823300	1451300	0	0
>tr|Q8IE68|Q8IE68_PLAF7 U6 snRNA-associated Sm-like protein LSm6, putative OS=Plasmodium falciparum (isolate 3D7) OX=36329 GN=PF3D7_1325000 PE=3 SV=1	55.8	8.8437	1.784e-74	Q8IE68	Q8IE68_PLAF7 U6 snRNA-associated Sm-like protein LSm6, putative	Plasmodium falciparum (isolate 3D7) OX=36329	PF3D7_1325000	5	55.8	77	1108300000	158330000	6	116710000	0	0	0	0	2163400	0	0	0	0	0	0	3872200	0	0	489240	0	2564300	0	0	0	820240	0	476150	0	0	0	0	0	0		0	0	0	0	0
>tr|C6S3J0|C6S3J0_PLAF7 Uncharacterized protein OS=Plasmodium falciparum (isolate 3D7) OX=36329 GN=PF3D7_1448900 PE=4 SV=1	17.3	8.9223	2.4533e-07	C6S3J0	C6S3J0_PLAF7 Uncharacterized protein	Plasmodium falciparum (isolate 3D7) OX=36329	PF3D7_1448900	2	17.3	75	691740000	172940000	8	2300400	11854000	92331	0	0	6293700	2538200	2296600	0	0	1467700	0	1431900	0	0	0	0	3986700	1521000	0	0	0	0	0	3368100	6232300	0	0	2383000	0		0	100090000	3589100	3902700	1487300
>tr|A0A5K1K9E5|A0A5K1K9E5_PLAF7 Uncharacterized protein OS=Plasmodium falciparum (isolate 3D7) OX=36329 GN=PF3D7_0801400 PE=4 SV=1	84.6	9.0681	8.0854e-191	A0A5K1K9E5	A0A5K1K9E5_PLAF7 Uncharacterized protein	Plasmodium falciparum (isolate 3D7) OX=36329	PF3D7_0801400	6	84.6	78	4050200000	1012500000	20	0	0	0	0	0	0	0	2438500	0	0	0	0	1109600	0	2969600	0	0	0	0	1972700	0	1175200	592340	383470	392830	919500	0	306000	0	768210		0	0	0	428010000	528590000
>tr|Q8IEN2|Q8IEN2_PLAF7 40S ribosomal protein S27 OS=Plasmodium falciparum (isolate 3D7) OX=36329 GN=PF3D7_1308300 PE=1 SV=1	46.3	9.1418	3.7213e-39	Q8IEN2	Q8IEN2_PLAF7 40S ribosomal protein S27	Plasmodium falciparum (isolate 3D7) OX=36329	PF3D7_1308300	5	46.3	82	8345800000	2781900000	34	923290000	750880000	67969000	13261000	18377000	7834900	12646000	3930500	10702000	2097200	0	1608500	0	0	0	1501700	314840	1209800	7717500	1274400	796260	0	0	0	0	0	775990	2777300	6783100	13962000		0	761790000	141470000	0	1741100
>tr|Q8IHS5|Q8IHS5_PLAF7 40S ribosomal protein S21 OS=Plasmodium falciparum (isolate 3D7) OX=36329 GN=PF3D7_1144000 PE=1 SV=1	46.3	9.1454	2.1261e-13	Q8IHS5	Q8IHS5_PLAF7 40S ribosomal protein S21	Plasmodium falciparum (isolate 3D7) OX=36329	PF3D7_1144000	4	46.3	82	18980000000	4745100000	24	3532200000	501650000	71286000	46606000	32590000	31772000	21888000	10040000	2913700	7451800	0	3094000	1186600	0	465230	848200	788850	546770	0	0	0	944080	0	0	0	0	0	0	2213800	5622000		181510	366470000	87664000	4665000	4473500
>tr|Q8I4R3|Q8I4R3_PLAF7 Uncharacterized protein OS=Plasmodium falciparum (isolate 3D7) OX=36329 GN=PF3D7_1252300 PE=4 SV=1	30.6	9.4429	2.9772e-08	Q8I4R3	Q8I4R3_PLAF7 Uncharacterized protein	Plasmodium falciparum (isolate 3D7) OX=36329	PF3D7_1252300	1	30.6	85	23212000	7737400	2	0	5810000	0	0	0	0	0	0	0	0	0	0	0	0	0	0	0	0	0	0	0	0	0	0	0	0	0	0	0	0		0	0	1927400	0	0
>tr|C0H523|C0H523_PLAF7 Uncharacterized protein OS=Plasmodium falciparum (isolate 3D7) OX=36329 GN=PF3D7_0907000 PE=4 SV=1	67.5	9.5006	1.2151e-14	C0H523	C0H523_PLAF7 Uncharacterized protein	Plasmodium falciparum (isolate 3D7) OX=36329	PF3D7_0907000	4	67.5	80	289970000	48328000	5	21329000	0	0	0	0	0	0	0	0	0	0	0	0	0	0	0	4904900	0	0	0	3741600	647140	0	751810	1760500	307010	0	0	0	0		0	9194500	0	0	143170
>tr|Q8IBM6|Q8IBM6_PLAF7 Uncharacterized protein OS=Plasmodium falciparum (isolate 3D7) OX=36329 GN=PF3D7_0722700 PE=4 SV=1	24.1	9.5018	2.2247e-07	Q8IBM6	Q8IBM6_PLAF7 Uncharacterized protein	Plasmodium falciparum (isolate 3D7) OX=36329	PF3D7_0722700	2	24.1	79	1124200000	224840000	13	0	5856800	0	104870	0	0	0	0	0	0	0	0	0	1640500	0	0	0	761590	0	0	0	0	0	3413400	0	0	0	0	0	3734100		0	71461000	85315000	2367700	2163700
>tr|Q8IB57|Q8IB57_PLAF7 Small nuclear ribonucleoprotein G OS=Plasmodium falciparum (isolate 3D7) OX=36329 GN=PF3D7_0822300 PE=3 SV=1	65.1	9.512	1.8692e-55	Q8IB57	Q8IB57_PLAF7 Small nuclear ribonucleoprotein G	Plasmodium falciparum (isolate 3D7) OX=36329	PF3D7_0822300	5	65.1	83	1241800000	177390000	14	102360000	653620	505910	0	0	643360	445050	0	0	0	0	232570	0	0	1929900	0	0	140700	0	0	26010	0	742420	0	0	0	0	289810	240560	439560		0	57985000	6732400	0	139800
>tr|Q8I227|Q8I227_PLAF7 Uncharacterized protein OS=Plasmodium falciparum (isolate 3D7) OX=36329 GN=PF3D7_0111900 PE=4 SV=1	43.2	9.5817	9.1441e-08	Q8I227	Q8I227_PLAF7 Uncharacterized protein	Plasmodium falciparum (isolate 3D7) OX=36329	PF3D7_0111900	2	43.2	81	136660000	27333000	2	11368000	1871900	800610	0	1654900	1072100	0	0	0	502500	0	452360	500660	0	1260900	1024200	1375500	0	0	2540300	2721800	0	0	0	0	0	0	0	0	0		0	0	0	0	0
>tr|Q8I472|Q8I472_PLAF7 Tim10/DDP family zinc finger protein, putative OS=Plasmodium falciparum (isolate 3D7) OX=36329 GN=PF3D7_0502900 PE=4 SV=1	47.6	9.5829	3.3597e-68	Q8I472	Q8I472_PLAF7 Tim10/DDP family zinc finger protein, putative	Plasmodium falciparum (isolate 3D7) OX=36329	PF3D7_0502900	3	47.6	82	1098400000	219670000	11	99706000	72990000	572730	0	0	303770	5509900	478670	0	0	0	0	0	0	3215000	0	0	0	0	0	0	0	0	0	0	0	0	3362600	0	2675100		0	7838400	5264400	0	0
>tr|Q8I3V0|Q8I3V0_PLAF7 BolA-like protein, putative OS=Plasmodium falciparum (isolate 3D7) OX=36329 GN=PF3D7_0515800 PE=1 SV=1	78.6	9.5981	1.9415e-27	Q8I3V0	Q8I3V0_PLAF7 BolA-like protein, putative	Plasmodium falciparum (isolate 3D7) OX=36329	PF3D7_0515800	7	78.6	84	943640000	188730000	12	109640000	4528200	1127000	543520	0	189620	0	0	0	0	0	0	0	1296800	0	214530	443910	0	0	14429000	12565000	5256500	3568400	632250	3777400	0	0	1993300	5192100	5656200		0	15581000	0	0	0
>tr|Q8I668|Q8I668_PLAF7 Uncharacterized protein OS=Plasmodium falciparum (isolate 3D7) OX=36329 GN=PF3D7_0203400 PE=4 SV=2	14.3	9.8306	2.5162e-08	Q8I668	Q8I668_PLAF7 Uncharacterized protein	Plasmodium falciparum (isolate 3D7) OX=36329	PF3D7_0203400	2	14.3	91	263900000	65975000	6	24174000	20983000	674940	210970	2100800	0	0	0	0	503310	0	935550	203740	74260	0	575710	2521900	0	0	0	0	0	0	501680	0	956930	0	1538100	0	0		0	4854700	4571300	0	0
>tr|Q8II94|Q8II94_PLAF7 Small nuclear ribonucleoprotein F, putative OS=Plasmodium falciparum (isolate 3D7) OX=36329 GN=PF3D7_1126900 PE=3 SV=2	68.6	9.8894	3.9543e-22	Q8II94	Q8II94_PLAF7 Small nuclear ribonucleoprotein F, putative	Plasmodium falciparum (isolate 3D7) OX=36329	PF3D7_1126900	6	68.6	86	2417100000	402840000	17	203100000	27147000	1572000	3211200	1480100	1514100	1378200	0	1190900	492230	2723400	0	0	2087100	2983600	0	0	1260400	0	241200	302120	2090400	0	269730	0	0	0	0	0	1473500		0	101040000	19110000	0	0
>tr|C6S3K8|C6S3K8_PLAF7 Uncharacterized protein OS=Plasmodium falciparum (isolate 3D7) OX=36329 GN=PF3D7_1229700 PE=4 SV=1	28	9.9238	5.9983e-06	C6S3K8	C6S3K8_PLAF7 Uncharacterized protein	Plasmodium falciparum (isolate 3D7) OX=36329	PF3D7_1229700	2	28	82	398390000	99598000	2	0	5976100	1739300	130000	0	0	0	0	0	0	0	0	0	0	0	0	0	0	0	0	0	0	0	0	0	0	0	0	0	0		0	55988000	28118000	0	0
>tr|Q9NLB1|Q9NLB1_PLAF7 ATP synthase-associated protein, putative OS=Plasmodium falciparum (isolate 3D7) OX=36329 GN=PF3D7_0306600 PE=4 SV=1	23.5	9.9485	2.4736e-07	Q9NLB1	Q9NLB1_PLAF7 ATP synthase-associated protein, putative	Plasmodium falciparum (isolate 3D7) OX=36329	PF3D7_0306600	1	15.3	85	245220000	61306000	3	15452000	0	0	0	0	0	1811100	0	0	0	0	0	0	0	0	0	0	0	0	0	0	0	0	0	0	0	0	0	444880	0		636980	29423000	0	0	0
>tr|C6S3G9|C6S3G9_PLAF7 Uncharacterized protein OS=Plasmodium falciparum (isolate 3D7) OX=36329 GN=PF3D7_1125600 PE=4 SV=1	55.4	9.9695	6.0618e-11	C6S3G9	C6S3G9_PLAF7 Uncharacterized protein	Plasmodium falciparum (isolate 3D7) OX=36329	PF3D7_1125600	6	55.4	83	1802900000	360590000	6	15514000	2419100	0	1820300	0	0	0	0	0	0	1323000	0	2534300	0	4566500	0	0	0	0	0	0	0	0	0	0	0	0	0	0	0		0	264190000	56836000	0	0
>tr|C0H5I5|C0H5I5_PLAF7 Splicing factor subunit OS=Plasmodium falciparum (isolate 3D7) OX=36329 GN=PF3D7_1355800 PE=3 SV=1	69.8	10.109	7.0514e-34	C0H5I5	C0H5I5_PLAF7 Splicing factor subunit	Plasmodium falciparum (isolate 3D7) OX=36329	PF3D7_1355800	5	69.8	86	1954800000	325810000	14	119100000	34083000	1778200	0	0	0	0	2451500	0	0	0	0	278390	699330	2748100	661150	1370000	0	0	0	0	0	0	58930	144060	4009800	3646400	0	508270	0		0	91993000	28458000	0	0
>tr|C6KSV2|C6KSV2_PLAF7 Uncharacterized protein OS=Plasmodium falciparum (isolate 3D7) OX=36329 GN=PF3D7_0610700 PE=4 SV=1	47.1	10.149	1.1806e-49	C6KSV2	C6KSV2_PLAF7 Uncharacterized protein	Plasmodium falciparum (isolate 3D7) OX=36329	PF3D7_0610700	4	47.1	87	3257100000	407130000	5	48512000	4517300	920090	0	0	282280000	39814000	930960	0	0	0	0	0	177300	0	0	0	0	0	1380800	0	0	878870	0	126930	74558	438360	0	1364700	250000		0	8030100	3408400	0	0
>tr|C0H5H3|C0H5H3_PLAF7 Uncharacterized protein OS=Plasmodium falciparum (isolate 3D7) OX=36329 GN=PF3D7_1345300 PE=4 SV=1	53.6	10.201	1.284e-12	C0H5H3	C0H5H3_PLAF7 Uncharacterized protein	Plasmodium falciparum (isolate 3D7) OX=36329	PF3D7_1345300	4	53.6	84	744930000	148990000	6	0	0	0	0	0	0	0	0	0	0	0	0	0	2335200	3556600	0	0	0	0	0	0	0	1345500	449560	0	669530	388430	555440	2375400	3369400		0	50394000	24140000	1742000	630130
>tr|C0H4A8|C0H4A8_PLAF7 CDGSH iron-sulfur domain-containing protein, putative OS=Plasmodium falciparum (isolate 3D7) OX=36329 GN=PF3D7_0416700 PE=4 SV=1	18	10.238	1.1296e-05	C0H4A8	C0H4A8_PLAF7 CDGSH iron-sulfur domain-containing protein, putative	Plasmodium falciparum (isolate 3D7) OX=36329	PF3D7_0416700	1	18	89	73551000	14710000	1	1755100	3977900	0	0	0	0	2844900	384070	141140	130610	0	0	0	0	0	0	0	0	0	0	0	0	0	0	0	0	0	0	0	0		0	2891700	0	0	465060
>tr|Q8II62|Q8II62_PLAF7 60S ribosomal protein L38 OS=Plasmodium falciparum (isolate 3D7) OX=36329 GN=PF3D7_1130100 PE=1 SV=1	55.2	10.314	7.2528e-25	Q8II62	Q8II62_PLAF7 60S ribosomal protein L38	Plasmodium falciparum (isolate 3D7) OX=36329	PF3D7_1130100	8	55.2	87	12369000000	4122900000	88	101750000	423260000	1444000000	138580000	110710000	101050000	88356000	63829000	21862000	39617000	25940000	8170600	6548400	7987900	3495100	3712100	8514700	2191100	703590	0	4204900	3881000	1315400	3412100	3019900	5729300	4518700	11680000	22922000	79346000		228690	35008000	207650000	707990000	315410000
>tr|Q8ID49|Q8ID49_PLAF7 Uncharacterized protein OS=Plasmodium falciparum (isolate 3D7) OX=36329 GN=PF3D7_1366000 PE=4 SV=1	39.6	10.34	2.0222e-10	Q8ID49	Q8ID49_PLAF7 Uncharacterized protein	Plasmodium falciparum (isolate 3D7) OX=36329	PF3D7_1366000	3	39.6	91	1123300000	187220000	4	15208000	6963100	0	1185400	12447000	12502000	2718700	2453400	393330	0	749290	0	355620	2739200	2753700	2126800	0	0	0	13142000	9625600	3707600	1683900	4567200	0	0	0	1971400	3189100	2213300		0	0	0	0	0
>tr|C0H4L5|C0H4L5_PLAF7 Ribosomal protein L37 OS=Plasmodium falciparum (isolate 3D7) OX=36329 GN=PF3D7_0706400 PE=1 SV=1	37	10.539	1.9052e-10	C0H4L5	C0H4L5_PLAF7 Ribosomal protein L37	Plasmodium falciparum (isolate 3D7) OX=36329	PF3D7_0706400	5	37	92	2859300000	571860000	18	61816	0	270370000	36063000	16173000	39267000	13951000	22079000	5650700	4067200	3282600	8767900	3143000	1227400	1379700	1419000	2149400	1972100	0	249620	471660	1011000	1291700	788920	0	1386700	139310	2744700	3562700	5178500		0	0	0	12587000	51507000
>tr|A0A5K1K8M7|A0A5K1K8M7_PLAF7 Protein MPODD, putative OS=Plasmodium falciparum (isolate 3D7) OX=36329 GN=PF3D7_0808450 PE=4 SV=1	47.8	10.581	1.6383e-25	A0A5K1K8M7	A0A5K1K8M7_PLAF7 Protein MPODD, putative	Plasmodium falciparum (isolate 3D7) OX=36329	PF3D7_0808450	6	47.8	90	1133900000	161980000	6	1597000	1839300	9454700	2151900	1712400	1683000	3506700	624270	0	1197400	397780	1447000	249570	2116600	899980	27390	224990	0	0	0	31433	2030800	591530	618560	78690	200230	301220	544760	1824800	2218600		153240	50370000	29079000	0	6046500
>tr|Q8ILJ5|Q8ILJ5_PLAF7 Cytochrome b-c1 complex subunit 6 OS=Plasmodium falciparum (isolate 3D7) OX=36329 GN=PF3D7_1426900 PE=3 SV=1	59.1	10.587	3.2965e-85	Q8ILJ5	Q8ILJ5_PLAF7 Cytochrome b-c1 complex subunit 6	Plasmodium falciparum (isolate 3D7) OX=36329	PF3D7_1426900	5	59.1	88	1850800000	462690000	13	38039000	5537900	0	0	0	354480	3652200	0	0	486090	0	0	251250	0	3717500	0	0	0	0	0	67464	0	865880	0	0	0	0	0	0	158220		0	294630000	111800000	0	110800
>tr|Q8IEK7|Q8IEK7_PLAF7 Protein ISD11 OS=Plasmodium falciparum (isolate 3D7) OX=36329 GN=PF3D7_1311000 PE=3 SV=1	64.4	10.637	4.7422e-11	Q8IEK7	Q8IEK7_PLAF7 Protein ISD11	Plasmodium falciparum (isolate 3D7) OX=36329	PF3D7_1311000	4	64.4	87	332140000	55356000	4	24000000	0	0	0	0	0	0	0	0	0	0	0	0	0	0	0	0	0	0	0	0	0	0	0	0	0	0	0	0	0		0	21339000	8764200	0	159430
>tr|Q8IKF9|Q8IKF9_PLAF7 Uncharacterized protein OS=Plasmodium falciparum (isolate 3D7) OX=36329 GN=PF3D7_1467800 PE=4 SV=2	55.6	10.683	2.9076e-12	Q8IKF9	Q8IKF9_PLAF7 Uncharacterized protein	Plasmodium falciparum (isolate 3D7) OX=36329	PF3D7_1467800	5	55.6	90	1047700000	209550000	8	21403000	0	39217000	0	936390	2329000	2287800	0	0	0	0	0	0	0	95733	1378600	0	0	0	0	842420	0	0	0	0	0	0	0	0	0		0	97688000	28429000	0	12421000
>tr|C0H4W2|C0H4W2_PLAF7 U6 snRNA-associated Sm-like protein LSm3 OS=Plasmodium falciparum (isolate 3D7) OX=36329 GN=LSM3 PE=3 SV=1	67	10.701	7.7493e-40	C0H4W2	C0H4W2_PLAF7 U6 snRNA-associated Sm-like protein LSm3	Plasmodium falciparum (isolate 3D7) OX=36329	LSM3	6	67	91	2690000000	448340000	17	284570000	13801000	1280800	1834100	1204700	889480	2400200	0	1022200	0	0	2374400	3581200	0	2089300	0	0	7579800	365690	1423500	0	98504	2254400	0	719930	0	0	1968100	0	666790		0	51800000	5657400	0	536300
>tr|C6S3C0|C6S3C0_PLAF7 Uncharacterized protein OS=Plasmodium falciparum (isolate 3D7) OX=36329 GN=PF3D7_1003100 PE=4 SV=1	17	10.717	1.3477e-06	C6S3C0	C6S3C0_PLAF7 Uncharacterized protein	Plasmodium falciparum (isolate 3D7) OX=36329	PF3D7_1003100	1	17	94	1091500000	181910000	4	0	16215000	0	0	0	0	0	0	0	0	0	0	0	0	0	0	0	0	0	0	0	0	0	0	0	0	0	0	0	0		0	48644000	106370000	6833900	0
>tr|Q8I5R9|Q8I5R9_PLAF7 Dynein light chain OS=Plasmodium falciparum (isolate 3D7) OX=36329 GN=PF3D7_1213600 PE=1 SV=1	61.3	10.764	2.4041e-48	Q8I5R9	Q8I5R9_PLAF7 Dynein light chain	Plasmodium falciparum (isolate 3D7) OX=36329	PF3D7_1213600	5	61.3	93	3624300000	724850000	16	218130000	20966000	0	0	456120	1457300	4438500	0	1229600	0	0	0	0	0	2501300	0	4243300	0	4305700	1134600	0	502380	0	0	0	0	0	0	0	0		0	356160000	95565000	0	0
>tr|Q8IK24|Q8IK24_PLAF7 Acyl-CoA binding protein, isoform 2, ACBP2 OS=Plasmodium falciparum (isolate 3D7) OX=36329 GN=PF3D7_1001200 PE=4 SV=1	82.2	10.767	1.7192e-33	Q8IK24	Q8IK24_PLAF7 Acyl-CoA binding protein, isoform 2, ACBP2	Plasmodium falciparum (isolate 3D7) OX=36329	PF3D7_1001200	6	82.2	90	2835000000	472500000	11	366150000	18204000	2240000	1840400	6470700	0	813680	0	811370	0	3657400	3748300	1812700	2495300	6358800	9030400	3273200	2576900	298530	0	0	0	0	522790	136300	0	430750	0	1815300	899870		0	24605000	7398000	0	0
>tr|Q8I2G0|Q8I2G0_PLAF7 Ring-exported protein 2 OS=Plasmodium falciparum (isolate 3D7) OX=36329 GN=PF3D7_0936000 PE=4 SV=2	37.2	10.771	6.2725e-16	Q8I2G0	Q8I2G0_PLAF7 Ring-exported protein 2	Plasmodium falciparum (isolate 3D7) OX=36329	PF3D7_0936000	3	37.2	94	4295700000	715940000	36	0	39910000	354130000	44649000	32929000	29495000	17595000	12747000	1914000	9377900	2256900	943270	936510	0	0	0	0	0	0	243320	294820	0	0	0	0	0	0	0	0	0		0	0	0	12389000	144880000
>tr|Q8IAT5|Q8IAT5_PLAF7 Acyl-CoA binding protein, putative OS=Plasmodium falciparum (isolate 3D7) OX=36329 GN=PF3D7_0810000 PE=4 SV=1	70	10.775	8.3228e-41	Q8IAT5	Q8IAT5_PLAF7 Acyl-CoA binding protein, putative	Plasmodium falciparum (isolate 3D7) OX=36329	PF3D7_0810000	7	70	90	3958200000	791630000	20	436970000	113870000	3311600	1379500	2043300	3522800	880050	0	588370	0	0	0	0	0	4032600	4363000	253680	0	0	0	0	0	0	0	0	0	0	679320	0	0		0	102900000	30273000	0	0
>tr|A0A143ZYX3|A0A143ZYX3_PLAF7 60S ribosomal protein L37ae, putative OS=Plasmodium falciparum (isolate 3D7) OX=36329 GN=PF3D7_0210100.1 PE=3 SV=1;>sp|O96184|RL37A_PLAF7 60S ribosomal protein L37a OS=Plasmodium falciparum (isolate 3D7) OX=36329 GN=RPL37A P	43.8	10.799	7.5038e-28	O96184	RL37A_PLAF7 60S ribosomal protein L37a	Plasmodium falciparum (isolate 3D7) OX=36329		6	43.8	96	5599000000	1399800000	30	0	143500000	602120000	51495000	48060000	41785000	37062000	26294000	6959000	20202000	7319700	9533900	6400100	4718200	2841700	2250700	0	4991300	0	0	0	0	6250200	580330	2225800	918240	597930	1229200	6209200	21418000		0	21314000	31139000	160600000	98433000
>tr|C0H4Y9|C0H4Y9_PLAF7 U6 snRNA-associated Sm-like protein LSm8 OS=Plasmodium falciparum (isolate 3D7) OX=36329 GN=LSM8 PE=3 SV=1	66.3	10.873	1.8587e-34	C0H4Y9	C0H4Y9_PLAF7 U6 snRNA-associated Sm-like protein LSm8	Plasmodium falciparum (isolate 3D7) OX=36329	LSM8	4	66.3	95	248780000	62195000	5	36284000	4348100	301750	0	400010	0	0	0	0	0	0	0	0	0	0	0	0	0	0	0	0	0	0	1171900	0	0	0	0	0	0		0	15420000	4269000	0	0
>tr|Q8ID24|Q8ID24_PLAF7 Mitochondrial import inner membrane translocase subunit TIM9, putative OS=Plasmodium falciparum (isolate 3D7) OX=36329 GN=PF3D7_1368600 PE=4 SV=1	79.3	10.874	1.1447e-83	Q8ID24	Q8ID24_PLAF7 Mitochondrial import inner membrane translocase subunit TIM9, putative	Plasmodium falciparum (isolate 3D7) OX=36329	PF3D7_1368600	7	79.3	92	1637600000	272930000	15	136360000	51340000	2909800	1416700	394080	0	867320	0	0	2632100	0	0	0	329780	0	504530	407470	0	0	0	342360	0	378090	1866400	917920	602180	896880	396140	0	1512700		0	49493000	8163400	0	543040
>tr|Q8I500|Q8I500_PLAF7 Mitochondrial import inner membrane translocase subunit TIM13, putative OS=Plasmodium falciparum (isolate 3D7) OX=36329 GN=PF3D7_1242900 PE=3 SV=2	40	10.927	1.0903e-16	Q8I500	Q8I500_PLAF7 Mitochondrial import inner membrane translocase subunit TIM13, putative	Plasmodium falciparum (isolate 3D7) OX=36329	PF3D7_1242900	3	40	95	238260000	39710000	5	22351000	13887000	866450	0	0	0	0	0	0	696840	0	0	0	0	0	0	0	0	0	0	0	0	0	0	0	0	0	0	0	0		0	0	0	0	0
>tr|Q8IDJ7|Q8IDJ7_PLAF7 Small nuclear ribonucleoprotein E OS=Plasmodium falciparum (isolate 3D7) OX=36329 GN=PF3D7_1350200 PE=3 SV=1	60.2	10.927	4.11e-35	Q8IDJ7	Q8IDJ7_PLAF7 Small nuclear ribonucleoprotein E	Plasmodium falciparum (isolate 3D7) OX=36329	PF3D7_1350200	4	60.2	93	1761300000	440320000	21	179980000	61545000	4556600	2280800	6634300	388440	47077	2468100	1661300	5780700	3692700	0	0	0	0	0	0	0	0	0	0	1105000	0	0	0	314690	0	0	1475100	0		0	118720000	21735000	758320	0
>tr|Q8ILU4|Q8ILU4_PLAF7 DNA-directed RNA polymerases I and III subunit RPAC2, putative OS=Plasmodium falciparum (isolate 3D7) OX=36329 GN=PF3D7_1415200 PE=4 SV=1	81.2	11.004	1.2871e-49	Q8ILU4	Q8ILU4_PLAF7 DNA-directed RNA polymerases I and III subunit RPAC2, putative	Plasmodium falciparum (isolate 3D7) OX=36329	PF3D7_1415200	5	81.2	96	745610000	186400000	8	133850000	4993100	0	0	618990	1673200	0	0	0	0	0	0	0	909450	1378500	0	0	0	0	0	0	0	4672800	0	0	0	0	0	0	0		0	33644000	0	0	672030
>tr|Q8I444|Q8I444_PLAF7 Small ubiquitin-related modifier OS=Plasmodium falciparum (isolate 3D7) OX=36329 GN=PF3D7_0505800 PE=4 SV=1	61	11.06	2.945e-36	Q8I444	Q8I444_PLAF7 Small ubiquitin-related modifier	Plasmodium falciparum (isolate 3D7) OX=36329	PF3D7_0505800	6	61	100	8259200000	1376500000	23	1058400	11444000	941410000	68729000	30478000	38404000	20369000	17938000	4599400	7249700	7546400	15488000	12259000	10174000	9115500	11327000	10279000	5014000	2093500	5243800	0	524720	925300	5123600	5431500	14263000	10016000	4880400	3074100	1382300		0	0	0	0	35024000
>tr|Q8I5Q3|Q8I5Q3_PLAF7 10 kDa chaperonin OS=Plasmodium falciparum (isolate 3D7) OX=36329 GN=PF3D7_1215300 PE=3 SV=2	60.2	11.15	1.0092e-33	Q8I5Q3	Q8I5Q3_PLAF7 10 kDa chaperonin	Plasmodium falciparum (isolate 3D7) OX=36329	PF3D7_1215300	6	60.2	103	2976600000	372070000	30	3166100	25578000	115790000	12876000	8141700	7835700	526790	3071800	1680100	3379100	0	0	0	1352500	0	0	0	0	0	0	0	0	0	0	434810	339560	2871900	0	0	1607900		0	0	10023000	77594000	86282000
>tr|Q8I616|Q8I616_PLAF7 High mobility group protein B1 OS=Plasmodium falciparum (isolate 3D7) OX=36329 GN=PF3D7_1202900 PE=4 SV=1	46.4	11.331	1.028e-11	Q8I616	Q8I616_PLAF7 High mobility group protein B1	Plasmodium falciparum (isolate 3D7) OX=36329	PF3D7_1202900	5	46.4	97	6432900000	1608200000	34	27213000	1010600000	210740000	64510000	50116000	36803000	26215000	31894000	12344000	27130000	8075300	4019800	7082700	3056700	1974000	5036200	4711500	11044000	5020100	4580400	1803700	2393200	2113000	1664900	1694400	542160	499850	478360	1455400	6437500		0	0	776580	6754600	981350
>tr|Q8IL38|Q8IL38_PLAF7 U6 snRNA-associated Sm-like protein LSm5 OS=Plasmodium falciparum (isolate 3D7) OX=36329 GN=LSM5 PE=3 SV=1	41.6	11.37	7.0171e-49	Q8IL38	Q8IL38_PLAF7 U6 snRNA-associated Sm-like protein LSm5	Plasmodium falciparum (isolate 3D7) OX=36329	LSM5	2	41.6	101	416330000	138780000	11	6855500	95884000	3294100	2140200	700890	413480	698640	872690	0	0	0	0	0	747420	0	0	0	0	0	0	0	0	0	0	0	0	0	0	676920	0		0	12909000	11355000	0	0
>tr|Q7KQM5|Q7KQM5_PLAF7 Early transcribed membrane protein 14.1 OS=Plasmodium falciparum (isolate 3D7) OX=36329 GN=PF3D7_1401400 PE=4 SV=1	18.7	11.427	3.0967e-06	Q7KQM5	Q7KQM5_PLAF7 Early transcribed membrane protein 14.1	Plasmodium falciparum (isolate 3D7) OX=36329	PF3D7_1401400	2	18.7	107	2184000000	436800000	11	2189500	13431000	193490000	46859000	19132000	27072000	18363000	11988000	1705200	7095300	3011700	2336800	1936300	939510	456260	965290	0	905270	0	0	0	0	0	0	25587	0	0	0	0	0		179940	0	1116300	10416000	59326000
>tr|Q8IIV2|Q8IIV2_PLAF7 Histone H4 OS=Plasmodium falciparum (isolate 3D7) OX=36329 GN=PF3D7_1105000 PE=3 SV=1	58.3	11.455	2.8732e-217	Q8IIV2	Q8IIV2_PLAF7 Histone H4	Plasmodium falciparum (isolate 3D7) OX=36329	PF3D7_1105000	14	58.3	103	337850000000	56308000000	352	884360000	18304000000	8107300000	2683400000	1991400000	2232600000	1725700000	1303700000	441050000	901480000	441090000	260510000	196890000	143010000	83421000	59632000	50644000	35279000	35473000	26695000	38543000	25515000	32567000	21604000	25354000	172880000	337640000	447480000	224270000	202730000		9478200	2273400000	5065500000	5704200000	905120000
>tr|O96128|O96128_PLAF7 Early transcribed membrane protein 2 OS=Plasmodium falciparum (isolate 3D7) OX=36329 GN=PF3D7_0202500 PE=4 SV=1	39.6	11.516	5.3093e-41	O96128	O96128_PLAF7 Early transcribed membrane protein 2	Plasmodium falciparum (isolate 3D7) OX=36329	PF3D7_0202500	2	39.6	106	587900000	146980000	9	1520100	40044000	55681000	9658400	8205600	3188400	2657800	4356300	0	665980	0	0	0	0	0	1894200	0	0	0	0	0	0	0	0	0	0	0	0	0	3999500		1171300	12034000	0	0	1899500
>tr|Q8IB14|Q8IB14_PLAF7 High mobility group protein B2 OS=Plasmodium falciparum (isolate 3D7) OX=36329 GN=PF3D7_0817900 PE=1 SV=1	39.4	11.534	1.5635e-19	Q8IB14	Q8IB14_PLAF7 High mobility group protein B2	Plasmodium falciparum (isolate 3D7) OX=36329	PF3D7_0817900	4	39.4	99	9363200000	3121100000	22	122620000	1397900000	216790000	51003000	57275000	44190000	44944000	23599000	2638600	20981000	10075000	12299000	10273000	4109800	1045800	17562000	8019800	9173900	77323000	258400	0	1411500	1508800	0	0	1033700	0	0	1701600	0		0	0	14693000	46442000	8592700
>tr|Q8I3G7|Q8I3G7_PLAF7 Uncharacterized protein OS=Plasmodium falciparum (isolate 3D7) OX=36329 GN=PF3D7_0530000 PE=4 SV=1	10.3	11.54	0.0027222	Q8I3G7	Q8I3G7_PLAF7 Uncharacterized protein	Plasmodium falciparum (isolate 3D7) OX=36329	PF3D7_0530000	1	10.3	97	176860000	35371000	2	2212400	1602100	3496000	2238900	3167700	3259300	0	1238100	0	723880	0	0	0	0	0	0	0	0	0	0	0	0	0	0	1801900	0	0	0	0	0		0	0	0	0	0
>tr|Q8IIA5|Q8IIA5_PLAF7 XTBD domain-containing protein, putative OS=Plasmodium falciparum (isolate 3D7) OX=36329 GN=PF3D7_1125900 PE=4 SV=1	40.9	11.544	1.1544e-08	Q8IIA5	Q8IIA5_PLAF7 XTBD domain-containing protein, putative	Plasmodium falciparum (isolate 3D7) OX=36329	PF3D7_1125900	4	40.9	93	2118700000	353110000	10	3100200	21344000	31870000	54569000	6338800	4745000	7464400	3329200	1855300	1324700	0	634350	450000	0	0	0	0	1950800	16877000	5673900	6498800	0	2161200	727680	0	0	0	0	0	0		0	0	0	0	37399000
>tr|C6S3D2|C6S3D2_PLAF7 Dynein light chain roadblock OS=Plasmodium falciparum (isolate 3D7) OX=36329 GN=PF3D7_1020100 PE=3 SV=1	44.6	11.556	5.9585e-09	C6S3D2	C6S3D2_PLAF7 Dynein light chain roadblock	Plasmodium falciparum (isolate 3D7) OX=36329	PF3D7_1020100	3	44.6	101	309170000	51529000	4	0	0	0	0	2676300	0	821650	0	0	2994100	0	0	0	0	0	0	0	0	0	311640	0	0	749320	0	0	0	0	0	0	0		0	19707000	19499000	1062400	2907900
>tr|Q8ILC7|Q8ILC7_PLAF7 Signal peptidase complex subunit SPC1, putative OS=Plasmodium falciparum (isolate 3D7) OX=36329 GN=PF3D7_1433600 PE=4 SV=1	18.8	11.572	2.0087e-05	Q8ILC7	Q8ILC7_PLAF7 Signal peptidase complex subunit SPC1, putative	Plasmodium falciparum (isolate 3D7) OX=36329	PF3D7_1433600	2	18.8	101	435560000	87111000	6	5749300	13902000	0	714520	566560	0	0	0	0	0	0	0	0	728590	0	0	0	0	0	0	0	0	0	0	0	890070	1224200	1834300	2620200	6494700		0	21448000	19773000	0	0
>tr|Q8I655|Q8I655_PLAF7 Ribosome associated membrane protein RAMP4, putative OS=Plasmodium falciparum (isolate 3D7) OX=36329 GN=PF3D7_0219400.1 PE=4 SV=2	19.8	11.576	5.2104e-14	Q8I655	Q8I655_PLAF7 Ribosome associated membrane protein RAMP4, putative	Plasmodium falciparum (isolate 3D7) OX=36329	PF3D7_0219400.1	4	19.8	101	4197100000	1049300000	24	82914000	485910000	90669000	31878000	25324000	28271000	29079000	5242100	4066500	9636300	6524500	0	4114100	4090400	2810700	1886000	5981200	2643100	1650400	1177800	1352700	577700	337350	0	0	0	0	0	3090300	7570400		0	26311000	118900000	31407000	8367200
>tr|Q8ILN8|Q8ILN8_PLAF7 40S ribosomal protein S25 OS=Plasmodium falciparum (isolate 3D7) OX=36329 GN=PF3D7_1421200 PE=1 SV=2	55.2	11.664	2.4898e-69	Q8ILN8	Q8ILN8_PLAF7 40S ribosomal protein S25	Plasmodium falciparum (isolate 3D7) OX=36329	PF3D7_1421200	9	55.2	105	30975000000	5162600000	75	135400000	2590500000	124220000	133450000	63237000	97028000	70575000	24744000	6434100	13282000	9065500	5369900	404080	1867700	2927100	1745400	1745100	0	0	0	0	517220	532980	0	2610100	498760	1043200	872020	5992500	7230500		2664800	714440000	826410000	208260000	48790000
>tr|C0H4H6|C0H4H6_PLAF7 Cytochrome b-c1 complex subunit 9, putative OS=Plasmodium falciparum (isolate 3D7) OX=36329 GN=PF3D7_0622600 PE=4 SV=1	29.2	11.696	2.5417e-09	C0H4H6	C0H4H6_PLAF7 Cytochrome b-c1 complex subunit 9, putative	Plasmodium falciparum (isolate 3D7) OX=36329	PF3D7_0622600	2	29.2	96	895980000	179200000	32	0	3498700	1120800	500880	0	683930	0	0	0	0	0	0	0	0	0	0	0	0	0	0	0	0	0	0	114920	84153	253440	362920	304250	2867100		0	17359000	26441000	10953000	3659400
>tr|O96265|O96265_PLAF7 Small nuclear ribonucleoprotein Sm D2 OS=Plasmodium falciparum (isolate 3D7) OX=36329 GN=PF3D7_0218500 PE=3 SV=1	53.5	11.714	4.1454e-17	O96265	O96265_PLAF7 Small nuclear ribonucleoprotein Sm D2	Plasmodium falciparum (isolate 3D7) OX=36329	PF3D7_0218500	6	53.5	101	1031500000	147350000	20	112160	48926000	18297000	5974700	2512400	3433400	2377400	3826000	236250	2089200	682310	4346900	0	0	0	0	116110	0	0	41432	0	0	0	1465400	58135	3139900	207780	133610	2712600	4850100		0	2230000	1297400	17593000	4099300
>tr|A0A144A4E0|A0A144A4E0_PLAF7 Thioredoxin OS=Plasmodium falciparum (isolate 3D7) OX=36329 GN=PF3D7_1457200 PE=3 SV=1;>sp|Q7KQL8|THIO_PLAF7 Thioredoxin OS=Plasmodium falciparum (isolate 3D7) OX=36329 GN=PF14_0545 PE=1 SV=1	77.9	11.716	7.3203e-89	Q7KQL8	THIO_PLAF7 Thioredoxin	Plasmodium falciparum (isolate 3D7) OX=36329	PF14_0545	7	77.9	104	13865000000	3466200000	45	2043300000	488770000	44057000	49452000	25280000	38970000	28553000	9830600	6306300	9751300	4019500	5376200	7331000	2221600	1440600	3490500	813630	0	0	2053300	6255100	1479100	1700600	5230800	8807200	18301000	6551200	31698000	63335000	319670000		0	165910000	13056000	0	0
>tr|Q8I522|Q8I522_PLAF7 Early transcribed membrane protein 12 OS=Plasmodium falciparum (isolate 3D7) OX=36329 GN=PF3D7_1240100 PE=4 SV=1	7.6	11.729	0.00031892	Q8I522	Q8I522_PLAF7 Early transcribed membrane protein 12	Plasmodium falciparum (isolate 3D7) OX=36329	PF3D7_1240100	1	7.6	105	111090000	27773000	1	0	6682200	14651000	898640	0	762350	0	0	0	0	0	0	0	0	0	0	0	0	0	0	0	0	0	0	0	0	0	0	0	0		0	0	0	3233100	0
>tr|Q8IJK8|Q8IJK8_PLAF7 60S ribosomal protein L30e, putative OS=Plasmodium falciparum (isolate 3D7) OX=36329 GN=PF3D7_1019400 PE=1 SV=1	56.5	11.775	2.6061e-101	Q8IJK8	Q8IJK8_PLAF7 60S ribosomal protein L30e, putative	Plasmodium falciparum (isolate 3D7) OX=36329	PF3D7_1019400	5	56.5	108	7857800000	1571600000	54	25513000	575180000	97363000	41379000	17589000	21490000	25425000	10519000	4227800	10071000	5674100	3519800	1169800	1450300	0	1812400	1089700	1097300	1048600	0	0	505620	2639600	0	1492100	1541700	1779200	1690200	1838600	16164000		0	130380000	334370000	158590000	24107000
>tr|Q8I1X0|Q8I1X0_PLAF7 Uncharacterized protein OS=Plasmodium falciparum (isolate 3D7) OX=36329 GN=PF3D7_0405800 PE=4 SV=1	24.5	11.835	4.8923e-18	Q8I1X0	Q8I1X0_PLAF7 Uncharacterized protein	Plasmodium falciparum (isolate 3D7) OX=36329	PF3D7_0405800	2	24.5	102	302000000	43142000	2	12151000	3716400	0	0	0	915760	0	0	0	0	0	0	0	0	2788700	935960	193680	0	0	0	0	877190	226640	629320	0	0	2151400	1324900	0	0		0	10909000	0	0	0
>tr|Q8I613|Q8I613_PLAF7 Signal recognition particle subunit SRP14 OS=Plasmodium falciparum (isolate 3D7) OX=36329 GN=PF3D7_1203200 PE=4 SV=1	48.1	11.862	2.139e-16	Q8I613	Q8I613_PLAF7 Signal recognition particle subunit SRP14	Plasmodium falciparum (isolate 3D7) OX=36329	PF3D7_1203200	4	48.1	104	285430000	57085000	5	2873400	36070000	3362100	1369800	282210	0	708330	255200	0	0	0	108110	0	0	0	0	0	0	0	0	0	0	0	0	0	0	370360	0	0	0		177650	0	3882100	0	0
>sp|O00806|RLA2_PLAF7 60S acidic ribosomal protein P2 OS=Plasmodium falciparum (isolate 3D7) OX=36329 GN=MAL3P3.19 PE=3 SV=1	86.6	11.948	6.2827e-272	O00806	RLA2_PLAF7 60S acidic ribosomal protein P2	Plasmodium falciparum (isolate 3D7) OX=36329	MAL3P3.19	8	86.6	112	22740000000	4548000000	144	83669000	1733800000	939360000	244740000	135260000	111300000	109470000	65827000	17564000	30049000	12922000	9504900	5818700	3388400	2502500	1068400	1464900	1431400	0	1725600	1910500	2747600	0	0	921900	2896700	0	0	0	0		4767200	79550000	305610000	432330000	176860000
>tr|Q8IJM9|Q8IJM9_PLAF7 Early transcribed membrane protein 10.3 OS=Plasmodium falciparum (isolate 3D7) OX=36329 GN=PF3D7_1016900 PE=4 SV=2	27.8	11.961	0	Q8IJM9	Q8IJM9_PLAF7 Early transcribed membrane protein 10.3	Plasmodium falciparum (isolate 3D7) OX=36329	PF3D7_1016900	7	27.8	108	11676000000	3891900000	23	0	627710000	0	161140000	144200000	4668500	4151400	0	0	0	4418000	0	0	0	0	9000700	7339800	1529900	0	0	0	0	0	0	12923000	1763400	4076300	877770	1687600	0		586320	11814000	89068000	831820000	1678300000
>tr|Q8IJX8|Q8IJX8_PLAF7 DNA/RNA-binding protein Alba 3 OS=Plasmodium falciparum (isolate 3D7) OX=36329 GN=PF3D7_1006200 PE=4 SV=1	83.2	11.977	4.4718e-116	Q8IJX8	Q8IJX8_PLAF7 DNA/RNA-binding protein Alba 3	Plasmodium falciparum (isolate 3D7) OX=36329	PF3D7_1006200	12	83.2	107	76819000000	9602400000	133	39303000	3885400000	533470000	161440000	203410000	157140000	105280000	55790000	15594000	31603000	11153000	8275100	4497900	2118300	233660	1575100	494580	899750	178920	0	0	1293100	1802800	657580	4675.2	260310	0	514970	4006000	5563600		286320	357660000	1894900000	1974300000	98892000
>tr|Q8I5V6|Q8I5V6_PLAF7 U6 snRNA-associated Sm-like protein LSm7, putative OS=Plasmodium falciparum (isolate 3D7) OX=36329 GN=PF3D7_1209200 PE=4 SV=1	40.7	11.996	1.2559e-44	Q8I5V6	Q8I5V6_PLAF7 U6 snRNA-associated Sm-like protein LSm7, putative	Plasmodium falciparum (isolate 3D7) OX=36329	PF3D7_1209200	5	40.7	108	1757000000	351410000	12	2845500	122770000	4313800	3154200	1502600	1487000	2401900	1759600	1359400	1385600	2743100	546880	1612100	3630900	2838800	4408200	0	647600	4761900	0	0	133500	328390	581380	0	313370	408540	0	0	0		0	0	0	0	569190
>tr|C6KT93|C6KT93_PLAF7 Uncharacterized protein OS=Plasmodium falciparum (isolate 3D7) OX=36329 GN=PF3D7_0625700 PE=4 SV=1	53.1	12.007	4.2414e-09	C6KT93	C6KT93_PLAF7 Uncharacterized protein	Plasmodium falciparum (isolate 3D7) OX=36329	PF3D7_0625700	5	53.1	98	1466600000	209510000	10	196570	17408000	0	0	354030	171730	0	0	0	0	0	0	0	0	4544500	451890	693940	2939400	778700	0	1775200	0	359960	0	4460900	0	0	0	1473300	0		0	4417200	96533000	68223000	0
>tr|Q8I3L8|Q8I3L8_PLAF7 Mitochondrial import receptor subunit TOM22, putative OS=Plasmodium falciparum (isolate 3D7) OX=36329 GN=PF3D7_0524700 PE=4 SV=1	21.9	12.017	2.1441e-06	Q8I3L8	Q8I3L8_PLAF7 Mitochondrial import receptor subunit TOM22, putative	Plasmodium falciparum (isolate 3D7) OX=36329	PF3D7_0524700	2	21.9	105	1327400000	265480000	14	9293700	12394000	3304500	0	0	0	2643300	0	2239300	0	2051500	10311000	1985500	0	690140	0	0	0	0	0	3941800	783860	4084800	3157800	2912600	5592200	4974700	10905000	9292900	31061000		0	5633500	14850000	21763000	0
>tr|Q8I3Q7|Q8I3Q7_PLAF7 U6 snRNA-associated Sm-like protein LSm2 OS=Plasmodium falciparum (isolate 3D7) OX=36329 GN=PF3D7_0520300 PE=3 SV=1	54.4	12.056	5.5207e-23	Q8I3Q7	Q8I3Q7_PLAF7 U6 snRNA-associated Sm-like protein LSm2	Plasmodium falciparum (isolate 3D7) OX=36329	PF3D7_0520300	4	54.4	103	864590000	144100000	16	29328000	45714000	1887600	624770	778890	472140	0	0	0	0	0	0	0	565110	1012700	0	0	376840	0	0	0	0	0	0	0	403570	0	317580	2004000	5391400		0	33595000	20338000	0	0
>tr|C0H4Q0|C0H4Q0_PLAF7 Signal recognition particle subunit SRP9 OS=Plasmodium falciparum (isolate 3D7) OX=36329 GN=PF3D7_0729000 PE=4 SV=1	59.2	12.135	1.2688e-31	C0H4Q0	C0H4Q0_PLAF7 Signal recognition particle subunit SRP9	Plasmodium falciparum (isolate 3D7) OX=36329	PF3D7_0729000	5	59.2	103	1468800000	367200000	14	127470000	150600000	2449100	2029800	2886900	1851700	0	4348700	3712300	1274300	970230	0	0	0	1768800	2124500	773590	0	2260900	5534200	0	0	0	3593200	0	0	0	0	0	0		0	24480000	15218000	0	0
>sp|O97231|RL44_PLAF7 60S ribosomal protein L44 OS=Plasmodium falciparum (isolate 3D7) OX=36329 GN=RPL44 PE=1 SV=3	21.2	12.157	1.2966e-08	O97231	RL44_PLAF7 60S ribosomal protein L44	Plasmodium falciparum (isolate 3D7) OX=36329	RPL44	4	21.2	104	3290500000	1645300000	16	532400	0	158710000	476680000	75382000	80754000	64747000	40855000	17504000	43510000	51226000	0	13388000	7803400	3672500	5602800	1132900	3756900	4799900	7685300	6056400	1301800	2447500	1548900	0	4797000	3579000	4080400	8046900	59651000		0	0	0	19925000	255620000
>tr|Q8I2M9|Q8I2M9_PLAF7 Cytochrome c oxidase subunit 6B, putative OS=Plasmodium falciparum (isolate 3D7) OX=36329 GN=PF3D7_0928000.1 PE=4 SV=1;>tr|A0A143ZVC0|A0A143ZVC0_PLAF7 Cytochrome c oxidase subunit 6B, putative OS=Plasmodium falciparum (isolate 3D7)	66	12.224	1.0918e-54	Q8I2M9	Q8I2M9_PLAF7 Cytochrome c oxidase subunit 6B, putative	Plasmodium falciparum (isolate 3D7) OX=36329	PF3D7_0928000.1	6	66	103	4138000000	689670000	10	5960400	43070000	0	234070	0	0	567970	0	0	0	0	0	0	0	3727800	0	648760	0	0	0	0	0	0	0	0	1841100	2677100	1786800	3500800	0		0	142190000	422900000	26326000	2000900
>tr|Q8I5K1|Q8I5K1_PLAF7 Uncharacterized protein OS=Plasmodium falciparum (isolate 3D7) OX=36329 GN=PF3D7_1221200 PE=4 SV=1	17	12.228	2.2851e-09	Q8I5K1	Q8I5K1_PLAF7 Uncharacterized protein	Plasmodium falciparum (isolate 3D7) OX=36329	PF3D7_1221200	2	17	106	734110000	146820000	7	0	3808500	44259000	27352000	8441100	6118300	4229200	0	890310	0	2823300	0	3593100	0	0	0	0	0	0	0	0	0	0	0	0	0	0	0	0	0		0	2687000	0	7616900	27382000
>tr|Q8I5G8|Q8I5G8_PLAF7 Splicing factor 3B subunit 6, putative OS=Plasmodium falciparum (isolate 3D7) OX=36329 GN=PF3D7_1224900 PE=4 SV=1	34.9	12.263	3.5229e-16	Q8I5G8	Q8I5G8_PLAF7 Splicing factor 3B subunit 6, putative	Plasmodium falciparum (isolate 3D7) OX=36329	PF3D7_1224900	3	34.9	106	538100000	89683000	6	31062000	15374000	0	172490	0	0	36882	0	0	0	0	0	1229300	0	0	0	0	0	0	0	2425100	0	1718500	3045500	0	1867800	557570	532430	1959000	1862100		0	22862000	2198000	0	0
>tr|Q8IJ30|Q8IJ30_PLAF7 Enhancer of rudimentary homolog OS=Plasmodium falciparum (isolate 3D7) OX=36329 GN=PF3D7_1037700 PE=3 SV=1	81.9	12.32	3.7818e-68	Q8IJ30	Q8IJ30_PLAF7 Enhancer of rudimentary homolog	Plasmodium falciparum (isolate 3D7) OX=36329	PF3D7_1037700	6	81.9	105	3246400000	649280000	25	430570000	138950000	7433600	2430800	3978800	1739900	986520	1784400	0	542920	0	0	340700	0	0	0	0	0	0	1469100	0	2236700	1227500	1300300	0	48695	0	786430	1302000	1662900		0	15558000	20634000	0	0
>tr|Q8IBN3|Q8IBN3_PLAF7 Uncharacterized protein OS=Plasmodium falciparum (isolate 3D7) OX=36329 GN=PF3D7_0721800 PE=4 SV=1	10.4	12.369	0.00048333	Q8IBN3	Q8IBN3_PLAF7 Uncharacterized protein	Plasmodium falciparum (isolate 3D7) OX=36329	PF3D7_0721800	1	10.4	106	271080000	67770000	5	0	0	2095400	0	0	7721000	27981000	6443700	0	3790400	0	530910	0	18130	0	0	0	0	0	0	0	0	675620	425380	918460	535270	0	0	0	0		0	892000	0	0	0
>tr|Q9NLB2|Q9NLB2_PLAF7 Glutaredoxin OS=Plasmodium falciparum (isolate 3D7) OX=36329 GN=PF3D7_0306300 PE=1 SV=1	67.6	12.418	3.2479e-115	Q9NLB2	Q9NLB2_PLAF7 Glutaredoxin	Plasmodium falciparum (isolate 3D7) OX=36329	PF3D7_0306300	10	67.6	111	18798000000	3133100000	45	2135100000	564940000	23617000	14565000	14302000	18957000	10384000	4889700	530200	315650	345100	707170	2256400	208040	1564800	0	1194600	0	0	518300	0	0	0	0	1603100	489740	388130	0	571620	4646300		458080	261810000	49314000	0	359150
>tr|O77367|O77367_PLAF7 E3 ubiquitin-protein ligase RBX1, putative OS=Plasmodium falciparum (isolate 3D7) OX=36329 GN=PF3D7_0319100 PE=4 SV=3	21.5	12.419	2.2548e-06	O77367	O77367_PLAF7 E3 ubiquitin-protein ligase RBX1, putative	Plasmodium falciparum (isolate 3D7) OX=36329	PF3D7_0319100	2	21.5	107	1221500000	203580000	4	1413000	69412000	5326400	1667100	1722800	1333900	0	0	0	0	0	0	6188600	2800100	0	3392300	842010	0	0	0	0	0	0	0	0	0	0	0	0	794980		0	14866000	51063000	24572000	1564900
>tr|O96258|O96258_PLAF7 40S ribosomal protein S26 OS=Plasmodium falciparum (isolate 3D7) OX=36329 GN=PF3D7_0217800 PE=1 SV=1	40.2	12.508	6.1504e-19	O96258	O96258_PLAF7 40S ribosomal protein S26	Plasmodium falciparum (isolate 3D7) OX=36329	PF3D7_0217800	5	40.2	107	11925000000	2384900000	45	6041000	31333000	1078500000	195510000	81077000	42338000	76724000	50448000	19037000	31480000	24331000	15079000	10288000	9304800	2958100	6713600	6739600	6875000	5932400	2010900	1908300	5102300	3387400	3755800	1414100	11492000	16407000	21927000	45914000	136600000		0	48220000	13008000	71540000	190620000
>tr|Q8IM34|Q8IM34_PLAF7 RNA-binding protein 8A, putative OS=Plasmodium falciparum (isolate 3D7) OX=36329 GN=PF3D7_1406000 PE=4 SV=1	69.2	12.531	1.5937e-56	Q8IM34	Q8IM34_PLAF7 RNA-binding protein 8A, putative	Plasmodium falciparum (isolate 3D7) OX=36329	PF3D7_1406000	5	69.2	107	485220000	80871000	11	32407000	17312000	2276000	823220	322970	497830	0	67605	0	1157400	0	0	995170	0	0	0	0	0	0	0	0	0	0	244530	0	0	0	0	646410	0		0	5725500	6464600	1165500	432040
>tr|C6S3I6|C6S3I6_PLAF7 Replication factor A protein 3, putative OS=Plasmodium falciparum (isolate 3D7) OX=36329 GN=PF3D7_1442100 PE=4 SV=1	41.3	12.61	3.452e-60	C6S3I6	C6S3I6_PLAF7 Replication factor A protein 3, putative	Plasmodium falciparum (isolate 3D7) OX=36329	PF3D7_1442100	3	41.3	109	1551800000	517270000	16	5147700	143710000	214200000	32466000	15883000	17035000	9319300	4349500	3131200	4035900	0	0	0	846980	1485500	0	1060200	0	0	0	0	338770	0	1998100	0	0	0	514530	789790	0		0	0	7702600	13617000	12705000
>tr|C0H4K1|C0H4K1_PLAF7 Centrin, putative OS=Plasmodium falciparum (isolate 3D7) OX=36329 GN=PF3D7_0702900 PE=4 SV=1	9.3	12.639	9.1946e-06	C0H4K1	C0H4K1_PLAF7 Centrin, putative	Plasmodium falciparum (isolate 3D7) OX=36329	PF3D7_0702900	2	9.3	107	49346000	8224300	2	0	1356900	4337300	0	0	0	0	0	0	0	0	0	0	0	0	0	0	0	0	0	0	0	0	0	0	0	0	0	0	0		0	0	0	0	1542300
>tr|C6KST2|C6KST2_PLAF7 Uncharacterized protein OS=Plasmodium falciparum (isolate 3D7) OX=36329 GN=PF3D7_0608400 PE=4 SV=1	18.9	12.709	6.4236e-11	C6KST2	C6KST2_PLAF7 Uncharacterized protein	Plasmodium falciparum (isolate 3D7) OX=36329	PF3D7_0608400	4	18.9	106	2396400000	399410000	9	54401000	7508200	6202900	0	4250200	563480	0	0	1119000	1636300	2168700	0	2713100	50994000	0	16349000	0	0	257230	0	6636600	0	1582400	331510	0	882380	753970	1055500	250130	1323200		70070	10564000	26020000	87851000	17936000
>tr|O77359|O77359_PLAF7 Uncharacterized protein OS=Plasmodium falciparum (isolate 3D7) OX=36329 GN=PF3D7_0310800 PE=4 SV=1	28.4	12.738	4.1921e-06	O77359	O77359_PLAF7 Uncharacterized protein	Plasmodium falciparum (isolate 3D7) OX=36329	PF3D7_0310800	2	28.4	109	89260000	29753000	3	0	0	0	0	0	0	0	0	0	0	0	0	0	0	0	0	0	0	0	0	0	0	0	0	0	0	0	0	352460	0		0	0	0	0	2588600
>tr|Q8I713|Q8I713_PLAF7 60S ribosomal protein L36 OS=Plasmodium falciparum (isolate 3D7) OX=36329 GN=PF3D7_1109900 PE=1 SV=2	35.7	12.787	4.3408e-30	Q8I713	Q8I713_PLAF7 60S ribosomal protein L36	Plasmodium falciparum (isolate 3D7) OX=36329	PF3D7_1109900	5	35.7	112	20563000000	6854200000	48	0	27292000	2598800000	1406800000	277930000	364250000	255190000	150640000	69503000	119070000	63075000	43738000	46017000	34259000	18560000	10630000	12727000	5262300	4539300	3341400	5797600	2484800	3440300	811980	0	4202600	2348200	5264500	11198000	33265000		0	19607000	5240600	62765000	936670000
>tr|Q8I1Q3|Q8I1Q3_PLAF7 Uncharacterized protein OS=Plasmodium falciparum (isolate 3D7) OX=36329 GN=PF3D7_0418400 PE=4 SV=1	11.9	12.805	0.00026224	Q8I1Q3	Q8I1Q3_PLAF7 Uncharacterized protein	Plasmodium falciparum (isolate 3D7) OX=36329	PF3D7_0418400	1	11.9	109	18681000	2668800	1	1097300	476500	0	0	0	0	0	0	0	547430	0	0	0	0	0	0	0	0	0	0	0	0	0	0	0	0	0	0	0	0		0	0	0	0	0
>tr|Q8IM52|Q8IM52_PLAF7 Uncharacterized protein OS=Plasmodium falciparum (isolate 3D7) OX=36329 GN=PF3D7_1404200 PE=4 SV=1	64.9	12.843	1.7185e-74	Q8IM52	Q8IM52_PLAF7 Uncharacterized protein	Plasmodium falciparum (isolate 3D7) OX=36329	PF3D7_1404200	7	64.9	111	12321000000	1540100000	26	0	0	342050	0	0	0	0	973560	567500	0	0	0	0	0	0	0	0	0	0	0	2088400	0	0	0	0	510630	207550	0	0	0		0	5294800	2598600	10866000	18987000
>tr|Q8I5C5|Q8I5C5_PLAF7 Macrophage migration inhibitory factor OS=Plasmodium falciparum (isolate 3D7) OX=36329 GN=PF3D7_1229400 PE=1 SV=1	94.8	12.844	1.9784e-71	Q8I5C5	Q8I5C5_PLAF7 Macrophage migration inhibitory factor	Plasmodium falciparum (isolate 3D7) OX=36329	PF3D7_1229400	8	94.8	116	48223000000	8037100000	49	5296300000	1776100000	133470000	79581000	52082000	55662000	39319000	14666000	8989900	12062000	2297900	8323300	2791200	5840900	9607600	5598800	0	0	1807000	360310	0	0	1384000	2943500	2348400	1148500	2926000	5144700	8243400	40863000		250110	336470000	120210000	5890700	1098400
>tr|Q8I4Z4|Q8I4Z4_PLAF7 Translation initiation factor SUI1, putative OS=Plasmodium falciparum (isolate 3D7) OX=36329 GN=PF3D7_1243600 PE=4 SV=1	27	12.891	2.9448e-13	Q8I4Z4	Q8I4Z4_PLAF7 Translation initiation factor SUI1, putative	Plasmodium falciparum (isolate 3D7) OX=36329	PF3D7_1243600	4	27	115	2410100000	482010000	7	60423000	302330000	20610000	12030000	5736600	5559400	2074500	12702000	1136000	7216900	2801500	2158200	420590	1460200	0	0	0	0	824110	324810	0	0	0	0	0	260670	0	0	0	0		0	8442900	12184000	0	2414700
>tr|Q8IM53|Q8IM53_PLAF7 Cytochrome c, putative OS=Plasmodium falciparum (isolate 3D7) OX=36329 GN=PF3D7_1404100 PE=3 SV=1	60	12.894	5.0701e-34	Q8IM53	Q8IM53_PLAF7 Cytochrome c, putative	Plasmodium falciparum (isolate 3D7) OX=36329	PF3D7_1404100	9	60	115	3439800000	382200000	32	15133000	170180000	67733000	9260600	11068000	6708900	8741400	6377400	1358400	2585400	4637200	1359800	417920	0	1402900	766210	1158300	0	2506500	2165200	0	1172200	0	0	400560	329260	0	0	0	1211100		0	0	12077000	31890000	2926100
>tr|C6S3E6|C6S3E6_PLAF7 Pterin-4a-carbinolamine dehydratase OS=Plasmodium falciparum (isolate 3D7) OX=36329 GN=PF3D7_1108300 PE=4 SV=1	12.1	12.937	0.0002174	C6S3E6	C6S3E6_PLAF7 Pterin-4a-carbinolamine dehydratase	Plasmodium falciparum (isolate 3D7) OX=36329	PF3D7_1108300	1	12.1	107	7077600	1011100	1	65554	515820	0	0	30024	26937	0	0	0	0	0	0	0	0	0	0	0	0	0	0	0	0	0	0	0	0	0	0	0	0		0	153580	0	0	0
>tr|C0H568|C0H568_PLAF7 Dynein light chain, putative OS=Plasmodium falciparum (isolate 3D7) OX=36329 GN=PF3D7_0927500 PE=4 SV=1	12.5	12.963	8.2623e-05	C0H568	C0H568_PLAF7 Dynein light chain, putative	Plasmodium falciparum (isolate 3D7) OX=36329	PF3D7_0927500	1	12.5	112	40617000	8123400	1	0	0	0	0	0	0	0	0	0	0	500600	0	0	0	0	0	0	0	783460	534910	0	0	0	0	0	0	0	0	0	0		0	3232900	3071500	0	0
>tr|C0H529|C0H529_PLAF7 Small nuclear ribonucleoprotein Sm D3 OS=Plasmodium falciparum (isolate 3D7) OX=36329 GN=PF3D7_0909800 PE=3 SV=1	57.8	12.981	2.3919e-33	C0H529	C0H529_PLAF7 Small nuclear ribonucleoprotein Sm D3	Plasmodium falciparum (isolate 3D7) OX=36329	PF3D7_0909800	5	57.8	116	3097200000	442450000	27	102500000	67342000	4935800	4425200	573580	420030	0	1686100	0	770690	1017800	0	916250	1700400	5316000	3151400	3755500	2014100	0	1733400	0	0	304790	671720	0	0	333990	0	463910	3302100		0	86789000	133580000	3491900	0
>tr|Q8IBJ7|Q8IBJ7_PLAF7 Uncharacterized protein OS=Plasmodium falciparum (isolate 3D7) OX=36329 GN=PF3D7_0725400 PE=4 SV=1	22	13	1.0413e-11	Q8IBJ7	Q8IBJ7_PLAF7 Uncharacterized protein	Plasmodium falciparum (isolate 3D7) OX=36329	PF3D7_0725400	2	22	109	416710000	69451000	2	2999300	48050000	3470600	911840	1410900	1142000	807340	0	624720	0	0	0	0	0	0	0	0	0	0	0	0	0	0	0	0	0	0	0	0	0		0	3857900	0	0	0
>tr|Q8IIX0|Q8IIX0_PLAF7 60S acidic ribosomal protein P1, putative OS=Plasmodium falciparum (isolate 3D7) OX=36329 GN=PF3D7_1103100 PE=3 SV=1	91.5	13.014	0	Q8IIX0	Q8IIX0_PLAF7 60S acidic ribosomal protein P1, putative	Plasmodium falciparum (isolate 3D7) OX=36329	PF3D7_1103100	11	91.5	118	28387000000	4731100000	107	60535000	49503000	2442700000	247390000	158270000	133100000	70180000	42488000	8672500	30930000	14928000	6900200	3079200	1208300	1011800	840070	0	631360	0	309510	570270	844990	230490	0	680310	822740	0	557340	1063500	6399300		1255400	3055800	3241300	373770000	991570000
>tr|Q8IIV1|Q8IIV1_PLAF7 Histone H2B OS=Plasmodium falciparum (isolate 3D7) OX=36329 GN=PF3D7_1105100 PE=3 SV=1	61.5	13.125	1.1367e-170	Q8IIV1	Q8IIV1_PLAF7 Histone H2B	Plasmodium falciparum (isolate 3D7) OX=36329	PF3D7_1105100	11	61.5	117	229910000000	28738000000	282	146420000	4243200000	9748200000	1696000000	1580300000	1750600000	1215000000	771570000	241840000	332870000	298430000	205370000	127840000	94886000	35748000	52538000	38046000	48834000	36765000	23649000	22181000	21074000	15958000	13033000	5130300	12372000	11230000	10016000	15775000	51048000		479930	326280000	599870000	2894700000	1556300000
>tr|Q8I5Q8|Q8I5Q8_PLAF7 Uncharacterized protein OS=Plasmodium falciparum (isolate 3D7) OX=36329 GN=PF3D7_1214800 PE=4 SV=1	40.4	13.13	9.1497e-15	Q8I5Q8	Q8I5Q8_PLAF7 Uncharacterized protein	Plasmodium falciparum (isolate 3D7) OX=36329	PF3D7_1214800	4	40.4	109	530270000	106050000	7	307950	0	0	0	0	0	0	0	0	0	0	0	402160	0	0	0	0	468590	0	0	0	0	0	0	717060	0	0	0	0	0		0	91519000	11659000	0	0
>tr|Q8IIF8|Q8IIF8_PLAF7 Heat shock factor-binding protein 1 OS=Plasmodium falciparum (isolate 3D7) OX=36329 GN=PF3D7_1120900 PE=4 SV=1	15	13.17	0.0017623	Q8IIF8	Q8IIF8_PLAF7 Heat shock factor-binding protein 1	Plasmodium falciparum (isolate 3D7) OX=36329	PF3D7_1120900	1	15	113	8189000	1169900	1	0	0	0	0	0	0	0	0	0	0	0	0	0	0	0	0	0	223230	0	183680	0	0	0	0	0	0	0	0	0	0		0	762950	0	0	0
>tr|C0H4A3|C0H4A3_PLAF7 Rab5-interacting protein, putative OS=Plasmodium falciparum (isolate 3D7) OX=36329 GN=PF3D7_0414300 PE=4 SV=1	21.4	13.207	8.1633e-09	C0H4A3	C0H4A3_PLAF7 Rab5-interacting protein, putative	Plasmodium falciparum (isolate 3D7) OX=36329	PF3D7_0414300	2	21.4	112	270880000	45147000	3	0	0	19777000	3144300	1080400	3336400	1399900	0	1413300	1896800	0	0	0	0	0	0	0	0	0	0	0	0	0	0	0	0	0	0	0	0		0	0	0	0	7376900
>tr|Q8I2M3|Q8I2M3_PLAF7 Uncharacterized protein OS=Plasmodium falciparum (isolate 3D7) OX=36329 GN=PF3D7_0928600 PE=4 SV=1	11.5	13.254	0.00035691	Q8I2M3	Q8I2M3_PLAF7 Uncharacterized protein	Plasmodium falciparum (isolate 3D7) OX=36329	PF3D7_0928600	1	11.5	113	37132000	7426400	2	1511000	5486500	0	0	0	0	0	0	0	0	0	0	0	0	0	0	0	0	0	0	0	0	0	0	0	0	0	0	0	0		0	0	0	0	0
>tr|Q8ILN5|Q8ILN5_PLAF7 Mitochondrial import inner membrane translocase subunit TIM8, putative OS=Plasmodium falciparum (isolate 3D7) OX=36329 GN=PF3D7_1421500 PE=3 SV=1	39.8	13.317	1.3814e-34	Q8ILN5	Q8ILN5_PLAF7 Mitochondrial import inner membrane translocase subunit TIM8, putative	Plasmodium falciparum (isolate 3D7) OX=36329	PF3D7_1421500	3	39.8	113	694510000	77168000	4	370690	28021000	3332800	317460	0	166370	0	0	0	0	0	0	0	283190	0	0	0	1398400	12191000	2596200	3239600	0	810450	474590	326860	187220	919980	0	0	0		0	0	0	904880	425240
>tr|A0A5K1K9E3|A0A5K1K9E3_PLAF7 Uncharacterized protein OS=Plasmodium falciparum (isolate 3D7) OX=36329 GN=PF3D7_0509300 PE=4 SV=1	10.4	13.505	0.00027838	A0A5K1K9E3	A0A5K1K9E3_PLAF7 Uncharacterized protein	Plasmodium falciparum (isolate 3D7) OX=36329	PF3D7_0509300	1	10.4	115	8693400	1086700	1	0	0	1086700	0	0	0	0	0	0	0	0	0	0	0	0	0	0	0	0	0	0	0	0	0	0	0	0	0	0	0		0	0	0	0	0
>tr|Q8IK02|Q8IK02_PLAF7 40S ribosomal protein S20e, putative OS=Plasmodium falciparum (isolate 3D7) OX=36329 GN=PF3D7_1003500 PE=1 SV=1	37.3	13.513	1.1271e-76	Q8IK02	Q8IK02_PLAF7 40S ribosomal protein S20e, putative	Plasmodium falciparum (isolate 3D7) OX=36329	PF3D7_1003500	8	37.3	118	20634000000	5158500000	75	14160000	220260000	2367000000	166270000	103760000	107980000	84878000	51386000	73537000	73375000	42794000	10644000	2294800	660220	0	0	0	3988800	2849800	2091800	2326100	1028000	1554600	1279000	1443700	1324300	1497900	0	0	10112000		0	299280000	105620000	490600000	850300000
>tr|Q8I3P1|Q8I3P1_PLAF7 Transcription initiation factor TFIID subunit 10, putative OS=Plasmodium falciparum (isolate 3D7) OX=36329 GN=PF3D7_0522200 PE=4 SV=1	14.7	13.633	5.0195e-07	Q8I3P1	Q8I3P1_PLAF7 Transcription initiation factor TFIID subunit 10, putative	Plasmodium falciparum (isolate 3D7) OX=36329	PF3D7_0522200	1	14.7	116	96858000	12107000	2	0	6980600	0	0	0	0	0	0	0	0	0	0	0	0	0	0	0	0	0	0	0	0	0	0	0	0	0	0	0	0		0	0	5126700	0	0
>sp|Q8I3Y6|PFD6_PLAF7 Probable prefoldin subunit 6 OS=Plasmodium falciparum (isolate 3D7) OX=36329 GN=PFE0595w PE=1 SV=2	60.5	13.667	5.3133e-28	Q8I3Y6	PFD6_PLAF7 Probable prefoldin subunit 6	Plasmodium falciparum (isolate 3D7) OX=36329	PFE0595w	8	60.5	119	2370800000	296350000	18	62177000	100830000	6718900	4430800	1429000	1924900	987680	770310	371790	2258000	632830	742570	2472700	6610400	853210	0	1213300	1830500	947330	0	0	565630	570170	0	2503400	562080	0	0	0	3116200		0	38838000	21725000	0	945570
>tr|Q8IJ28|Q8IJ28_PLAF7 Antigen UB05 OS=Plasmodium falciparum (isolate 3D7) OX=36329 GN=PF3D7_1038000.1 PE=4 SV=2;>tr|A0A143ZXE4|A0A143ZXE4_PLAF7 Antigen UB05 OS=Plasmodium falciparum (isolate 3D7) OX=36329 GN=PF3D7_1038000.2 PE=4 SV=1	31.9	13.712	3.3596e-26	Q8IJ28	Q8IJ28_PLAF7 Antigen UB05	Plasmodium falciparum (isolate 3D7) OX=36329	PF3D7_1038000.1	7	31.9	119	21297000000	4259300000	82	27516000	273130000	982160000	115020000	82288000	90637000	73241000	48591000	22753000	36209000	86195000	33217000	13435000	6920700	5357100	7180600	10900000	8181000	39427000	3963800	1587700	4562100	3503500	6529900	3597400	5778600	4701200	18603000	25056000	17149000		584080	30527000	100890000	612200000	1292800000
>tr|Q8IJU2|Q8IJU2_PLAF7 Succinate dehydrogenase subunit 4, putative OS=Plasmodium falciparum (isolate 3D7) OX=36329 GN=PF3D7_1010300 PE=4 SV=1	23.7	13.736	3.8493e-12	Q8IJU2	Q8IJU2_PLAF7 Succinate dehydrogenase subunit 4, putative	Plasmodium falciparum (isolate 3D7) OX=36329	PF3D7_1010300	4	23.7	118	6563000000	1312600000	40	2666600	1833800	126290000	107630000	35653000	38671000	19846000	17714000	10252000	10942000	4356500	7430100	5468600	3381200	6589000	3134700	2294900	1649000	4127200	8220700	3360600	10442000	5421400	7392100	9902000	10662000	11484000	21868000	26292000	84070000		0	22942000	81724000	1968900	110470000
>sp|Q8I467|CADF1_PLAF7 Cofilin/actin-depolymerizing factor homolog 1 OS=Plasmodium falciparum (isolate 3D7) OX=36329 GN=PFE0165w PE=1 SV=1	76.2	13.741	7.5293e-240	Q8I467	CADF1_PLAF7 Cofilin/actin-depolymerizing factor homolog 1	Plasmodium falciparum (isolate 3D7) OX=36329	PFE0165w	8	76.2	122	7395900000	1056600000	121	75898000	357360000	59202000	26231000	23585000	31473000	12999000	9743600	8393100	13152000	6332000	2871800	4349800	2142900	2485300	1734000	1763500	3705600	2082800	4240200	351360	2896900	1158100	4544700	2704500	7986100	11235000	14697000	17947000	61010000		137870	90771000	143980000	15582000	1369300
>tr|Q8IBV7|Q8IBV7_PLAF7 Histone H2B OS=Plasmodium falciparum (isolate 3D7) OX=36329 GN=PF3D7_0714000 PE=3 SV=1	57.7	13.763	1.1269e-132	Q8IBV7	Q8IBV7_PLAF7 Histone H2B	Plasmodium falciparum (isolate 3D7) OX=36329	PF3D7_0714000	8	57.7	123	62074000000	8867700000	161	27883000	708730000	4084100000	195000000	228730000	437590000	329180000	196920000	42861000	94026000	90108000	42603000	17594000	21259000	7081800	12899000	1376100	808590	3791900	2586700	475120	2499000	1988200	1098700	3312000	3579300	7362900	4335000	4064400	10015000		311870	25007000	38301000	1050200000	1078300000
>tr|Q8IET5|Q8IET5_PLAF7 ATP synthase-associated protein, putative OS=Plasmodium falciparum (isolate 3D7) OX=36329 GN=PF3D7_1303000 PE=4 SV=1	21.4	13.788	7.1443e-08	Q8IET5	Q8IET5_PLAF7 ATP synthase-associated protein, putative	Plasmodium falciparum (isolate 3D7) OX=36329	PF3D7_1303000	3	21.4	117	1147600000	191270000	4	0	13885000	0	0	0	0	0	0	0	0	0	266210	0	0	0	120550	0	933150	1691100	0	1295800	0	0	0	0	0	0	0	0	0		0	3563200	74608000	89032000	5374600
>tr|Q8IJH6|Q8IJH6_PLAF7 CDGSH iron-sulfur domain-containing protein, putative OS=Plasmodium falciparum (isolate 3D7) OX=36329 GN=PF3D7_1022900 PE=4 SV=2	28	13.87	5.4513e-09	Q8IJH6	Q8IJH6_PLAF7 CDGSH iron-sulfur domain-containing protein, putative	Plasmodium falciparum (isolate 3D7) OX=36329	PF3D7_1022900	3	28	118	688660000	98380000	8	1503400	4716300	3983100	0	0	0	0	0	0	0	0	0	0	0	1281400	0	0	0	0	0	0	0	0	0	516460	695920	0	368320	0	964710		0	3882700	30988000	38344000	2726800
>tr|Q8IJT3|Q8IJT3_PLAF7 BET1-like protein, putative OS=Plasmodium falciparum (isolate 3D7) OX=36329 GN=PF3D7_1011200.1 PE=4 SV=2	20.2	13.901	3.5716e-06	Q8IJT3	Q8IJT3_PLAF7 BET1-like protein, putative	Plasmodium falciparum (isolate 3D7) OX=36329	PF3D7_1011200.1	2	20.2	114	702130000	175530000	5	1694400	23500000	24827000	1438700	1500700	2184200	495040	0	12628000	0	8040000	1594000	0	0	0	0	0	0	0	0	1399100	0	0	0	0	0	0	0	0	0		0	3099600	13953000	52912000	22164000
>tr|A0A5K1K836|A0A5K1K836_PLAF7 Uncharacterized protein OS=Plasmodium falciparum (isolate 3D7) OX=36329 GN=PF3D7_1322800 PE=4 SV=1	60	13.955	1.9461e-21	A0A5K1K836	A0A5K1K836_PLAF7 Uncharacterized protein	Plasmodium falciparum (isolate 3D7) OX=36329	PF3D7_1322800	5	60	115	364500000	60749000	9	2055500	1541400	0	0	0	0	0	0	0	0	0	537440	0	0	0	0	0	409970	0	0	0	0	0	0	0	0	0	0	0	0		0	27590000	21901000	458850	0
>tr|Q8IB48|Q8IB48_PLAF7 Uncharacterized protein OS=Plasmodium falciparum (isolate 3D7) OX=36329 GN=PF3D7_0821400 PE=4 SV=1	32.3	14.06	9.124e-12	Q8IB48	Q8IB48_PLAF7 Uncharacterized protein	Plasmodium falciparum (isolate 3D7) OX=36329	PF3D7_0821400	5	32.3	124	790720000	98840000	22	1424400	296950	0	11379000	17129000	6902000	4822400	1431700	718790	720970	511530	5266000	8206500	2293900	815480	101470	363010	0	88195	817150	0	7439700	9506400	0	224410	0	1938700	894800	354220	26118		0	0	0	0	7977400
>tr|Q8I463|Q8I463_PLAF7 60S ribosomal protein L31 OS=Plasmodium falciparum (isolate 3D7) OX=36329 GN=PF3D7_0503800 PE=1 SV=1	26.7	14.065	2.9913e-21	Q8I463	Q8I463_PLAF7 60S ribosomal protein L31	Plasmodium falciparum (isolate 3D7) OX=36329	PF3D7_0503800	3	26.7	120	11664000000	2915900000	47	3724600	7075200	837010000	546270000	117050000	143980000	95645000	59304000	24205000	44714000	32829000	14554000	5008200	0	0	0	0	1172600	0	0	0	0	0	0	4106400	0	7274600	0	2053400	1469800		1279100	74407000	0	29228000	696370000
>tr|Q8IEH0|Q8IEH0_PLAF7 Uncharacterized protein OS=Plasmodium falciparum (isolate 3D7) OX=36329 GN=PF3D7_1314400 PE=4 SV=1	16.4	14.078	2.5507e-06	Q8IEH0	Q8IEH0_PLAF7 Uncharacterized protein	Plasmodium falciparum (isolate 3D7) OX=36329	PF3D7_1314400	3	16.4	122	3522000000	503150000	3	1349600	2818200	0	0	793010	80810000	5036200	14857000	22230000	2712700	0	977090	197630	729070	0	1927800	1293200	575720	768710	1164500	1131600	358610	275330	0	0	0	260030000	1060000	150820	2508400		0	8119600	17069000	46472000	0
>tr|C6KT18|C6KT18_PLAF7 Histone H2A OS=Plasmodium falciparum (isolate 3D7) OX=36329 GN=PF3D7_0617800 PE=3 SV=1	63.6	14.122	9.0726e-114	C6KT18	C6KT18_PLAF7 Histone H2A	Plasmodium falciparum (isolate 3D7) OX=36329	PF3D7_0617800	6	56.8	132	120040000000	17148000000	96	78353000	1048300000	7151900000	856390000	613130000	842910000	862660000	475980000	150430000	350020000	234470000	95924000	76212000	48853000	27251000	14595000	13010000	11287000	12362000	7698900	8350500	6833700	4411000	4299300	4455500	4401000	3999800	4975800	4900200	15749000		1168400	85598000	202590000	1373400000	2337700000
>sp|Q8IER7|RPB11_PLAF7 Probable DNA-directed RNA polymerase II subunit RPB11 OS=Plasmodium falciparum (isolate 3D7) OX=36329 GN=PF13_0023 PE=3 SV=1	45.2	14.125	2.5383e-21	Q8IER7	RPB11_PLAF7 Probable DNA-directed RNA polymerase II subunit RPB11	Plasmodium falciparum (isolate 3D7) OX=36329	PF13_0023	4	45.2	126	414410000	41441000	7	2234300	24208000	724280	1620600	965860	848970	448170	1185300	0	0	0	0	0	0	0	0	0	0	0	0	399070	0	0	0	0	0	0	0	0	0		0	467570	4914100	1436900	0
>tr|Q8IDD2|Q8IDD2_PLAF7 Dynein light chain OS=Plasmodium falciparum (isolate 3D7) OX=36329 GN=PF3D7_1357300 PE=3 SV=1	13.2	14.14	0.0041067	Q8IDD2	Q8IDD2_PLAF7 Dynein light chain	Plasmodium falciparum (isolate 3D7) OX=36329	PF3D7_1357300	1	13.2	121	10368000	1728100	1	0	0	0	0	0	0	0	0	0	0	0	0	0	0	0	0	0	0	0	0	0	0	0	0	0	0	0	0	0	0		0	0	0	0	0
>tr|Q8IE84|Q8IE84_PLAF7 V-type proton ATPase subunit G, putative OS=Plasmodium falciparum (isolate 3D7) OX=36329 GN=PF3D7_1323200 PE=4 SV=1	64.2	14.192	7.1633e-35	Q8IE84	Q8IE84_PLAF7 V-type proton ATPase subunit G, putative	Plasmodium falciparum (isolate 3D7) OX=36329	PF3D7_1323200	8	64.2	123	6901700000	1150300000	54	2593200	117100000	447200000	32040000	26951000	27459000	14710000	10537000	1970100	5892600	424600	697590	508270	9158.7	1652700	850280	180420	846190	558590	387380	0	634610	0	1730600	1197100	0	8848900	0	3102100	3613300		0	2969000	22230000	271050000	112500000
>tr|Q8IC43|Q8IC43_PLAF7 Small exported membrane protein 1 OS=Plasmodium falciparum (isolate 3D7) OX=36329 GN=PF3D7_0702400 PE=4 SV=1	42.3	14.195	6.3375e-28	Q8IC43	Q8IC43_PLAF7 Small exported membrane protein 1	Plasmodium falciparum (isolate 3D7) OX=36329	PF3D7_0702400	5	42.3	123	4752000000	594000000	25	25200000	54123000	101000000	8499600	9713900	7211300	2298900	2425400	1666100	5412900	2191200	0	1525400	0	0	0	0	0	0	0	0	0	1024200	0	0	1442000	942700	0	682540	0		0	27337000	29229000	25583000	250760000
>tr|Q8IIT3|Q8IIT3_PLAF7 U6 snRNA-associated Sm-like protein LSm4 OS=Plasmodium falciparum (isolate 3D7) OX=36329 GN=LSM4 PE=3 SV=2	13.5	14.202	3.1141e-23	Q8IIT3	Q8IIT3_PLAF7 U6 snRNA-associated Sm-like protein LSm4	Plasmodium falciparum (isolate 3D7) OX=36329	LSM4	1	13.5	126	2861700000	408820000	4	0	4712000	7020800	2276100	1508800	1810700	1939000	0	705560	0	0	0	0	0	0	722470	0	0	0	0	25733000	16956000	16002000	20854000	4780300	66283000	25913000	13995000	8087000	11496000		0	0	0	3327600	8461900
>tr|C0H4X8|C0H4X8_PLAF7 ATP synthase-associated protein, putative OS=Plasmodium falciparum (isolate 3D7) OX=36329 GN=PF3D7_0825400 PE=4 SV=1	28.6	14.227	6.6626e-13	C0H4X8	C0H4X8_PLAF7 ATP synthase-associated protein, putative	Plasmodium falciparum (isolate 3D7) OX=36329	PF3D7_0825400	4	28.6	119	702240000	117040000	5	0	0	0	0	0	0	0	0	0	0	0	0	0	0	0	0	0	0	0	0	0	0	0	0	0	0	0	0	240840	1751000		0	0	0	27652000	43637000
>tr|Q8IM19|Q8IM19_PLAF7 Multifunctional methyltransferase subunit TRM112, putative OS=Plasmodium falciparum (isolate 3D7) OX=36329 GN=PF3D7_1407500 PE=4 SV=2	81.6	14.234	1.8433e-45	Q8IM19	Q8IM19_PLAF7 Multifunctional methyltransferase subunit TRM112, putative	Plasmodium falciparum (isolate 3D7) OX=36329	PF3D7_1407500	7	81.6	125	2863600000	318170000	16	144970000	101180000	2737100	0	573470	577000	0	0	682480	1170600	0	0	0	0	13995000	2461400	4452600	0	613370	1934900	2659400	0	0	0	0	0	0	0	481720	435370		0	18262000	7891500	0	483430
>tr|Q8IBX7|Q8IBX7_PLAF7 Uncharacterized protein OS=Plasmodium falciparum (isolate 3D7) OX=36329 GN=PF3D7_0711300 PE=4 SV=1	19.3	14.284	4.6404e-06	Q8IBX7	Q8IBX7_PLAF7 Uncharacterized protein	Plasmodium falciparum (isolate 3D7) OX=36329	PF3D7_0711300	2	19.3	119	378620000	94655000	2	39603000	6562300	2777400	688200	449300	635950	1184900	1905200	0	1688200	0	0	0	0	0	0	0	0	0	14605000	0	0	0	0	0	0	0	0	2450600	0		96290	5364100	0	0	0
>tr|Q8IIA8|Q8IIA8_PLAF7 Small nuclear ribonucleoprotein Sm D1 OS=Plasmodium falciparum (isolate 3D7) OX=36329 GN=PF3D7_1125500 PE=3 SV=1	54.8	14.337	6.4598e-20	Q8IIA8	Q8IIA8_PLAF7 Small nuclear ribonucleoprotein Sm D1	Plasmodium falciparum (isolate 3D7) OX=36329	PF3D7_1125500	6	54.8	126	1159300000	193220000	16	22381000	7755200	21700000	1644700	5391600	2187000	900270	1405700	0	423190	0	0	0	2760500	2957300	1507700	0	0	0	0	0	0	1604300	0	3778800	91967	260370	2089400	1248200	7252200		0	53217000	5263800	24032000	16389000
>tr|Q8IBQ0|Q8IBQ0_PLAF7 Uncharacterized protein OS=Plasmodium falciparum (isolate 3D7) OX=36329 GN=PF3D7_0720200 PE=4 SV=1	11.6	14.4	1.0483e-06	Q8IBQ0	Q8IBQ0_PLAF7 Uncharacterized protein	Plasmodium falciparum (isolate 3D7) OX=36329	PF3D7_0720200	1	11.6	121	92846000	13264000	2	2483000	9264200	912590	0	0	257710	0	0	0	0	0	0	0	0	0	0	0	0	0	0	0	0	0	0	0	0	0	0	0	0		0	0	0	0	0
>tr|Q8IHU0|Q8IHU0_PLAF7 60S ribosomal protein L28 OS=Plasmodium falciparum (isolate 3D7) OX=36329 GN=PF3D7_1142500 PE=1 SV=1	54.3	14.407	1.6753e-92	Q8IHU0	Q8IHU0_PLAF7 60S ribosomal protein L28	Plasmodium falciparum (isolate 3D7) OX=36329	PF3D7_1142500	8	54.3	127	26727000000	3818200000	64	23566000	151290000	1636600000	194380000	145120000	140440000	88598000	49746000	13036000	50466000	33477000	17316000	10366000	3690100	8273100	26449000	58718000	32812000	16138000	9533300	345340	1279100	3568500	2730800	0	462970	0	1727100	1459700	11035000		0	54128000	59920000	347430000	555050000
>tr|Q8IJ75|Q8IJ75_PLAF7 Uncharacterized protein OS=Plasmodium falciparum (isolate 3D7) OX=36329 GN=PF3D7_1033300 PE=4 SV=1	17.2	14.43	0.00032358	Q8IJ75	Q8IJ75_PLAF7 Uncharacterized protein	Plasmodium falciparum (isolate 3D7) OX=36329	PF3D7_1033300	2	17.2	122	1465000000	366250000	3	2283400	104120000	10301000	2407100	1290300	742630	0	1907100	1909100	0	0	1765300	5878400	0	0	0	0	0	0	0	0	0	0	488040	0	0	0	0	0	0		0	0	223920000	0	0
>tr|Q8ILX1|Q8ILX1_PLAF7 Nuclear transport factor 2, putative OS=Plasmodium falciparum (isolate 3D7) OX=36329 GN=PF3D7_1412300 PE=4 SV=2	69.6	14.438	6.0496e-202	Q8ILX1	Q8ILX1_PLAF7 Nuclear transport factor 2, putative	Plasmodium falciparum (isolate 3D7) OX=36329	PF3D7_1412300	9	69.6	125	22014000000	2751700000	86	579400000	1225300000	68879000	37808000	27444000	35935000	28183000	13004000	4254200	7879200	7669200	5014300	13473000	2026800	262310	1839200	2679600	3968800	1188500	144880	5126400	10371000	7078500	8065800	9579500	12563000	12076000	21234000	22074000	34956000		0	218840000	224840000	15363000	3006000
>tr|C6KSV1|C6KSV1_PLAF7 Peptidyl-tRNA hydrolase PTRHD1, putative OS=Plasmodium falciparum (isolate 3D7) OX=36329 GN=PF3D7_0610500 PE=4 SV=1	37.4	14.457	8.4339e-30	C6KSV1	C6KSV1_PLAF7 Peptidyl-tRNA hydrolase PTRHD1, putative	Plasmodium falciparum (isolate 3D7) OX=36329	PF3D7_0610500	3	37.4	123	770170000	128360000	7	77223000	17537000	5766800	174570	0	2938700	664850	605840	0	0	0	0	8526500	5634500	1869500	1423300	938200	0	0	0	416490	0	0	0	0	0	0	0	0	0		0	0	0	0	0
>tr|Q8I3M0|Q8I3M0_PLAF7 Uncharacterized protein OS=Plasmodium falciparum (isolate 3D7) OX=36329 GN=PF3D7_0524500 PE=4 SV=1	9.8	14.505	4.8505e-05	Q8I3M0	Q8I3M0_PLAF7 Uncharacterized protein	Plasmodium falciparum (isolate 3D7) OX=36329	PF3D7_0524500	1	9.8	123	63310000	7913800	2	0	4505300	0	0	0	0	0	0	0	0	0	0	0	0	465960	0	0	0	0	0	0	0	0	0	0	0	0	0	0	0		0	0	0	2942600	0
>tr|Q8IK07|Q8IK07_PLAF7 Uncharacterized protein OS=Plasmodium falciparum (isolate 3D7) OX=36329 GN=PF3D7_1002900 PE=4 SV=2	52.8	14.517	6.2909e-43	Q8IK07	Q8IK07_PLAF7 Uncharacterized protein	Plasmodium falciparum (isolate 3D7) OX=36329	PF3D7_1002900	6	52.8	127	9360800000	1170100000	25	32796000	249430000	17862000	4155600	4674200	3587700	1851300	1372800	18055000	1761000	0	2792500	396640	348430	0	0	0	0	3070900	561110	332030	0	0	0	0	0	0	0	362970	746850		0	31353000	534330000	233370000	5626200
>tr|C0H5C7|C0H5C7_PLAF7 RNA-binding protein, putative OS=Plasmodium falciparum (isolate 3D7) OX=36329 GN=PF3D7_1320900 PE=1 SV=1	36	14.567	1.252e-16	C0H5C7	C0H5C7_PLAF7 RNA-binding protein, putative	Plasmodium falciparum (isolate 3D7) OX=36329	PF3D7_1320900	4	36	125	716030000	89503000	6	0	1098900	28334000	280760	532300	1073900	384810	114910	0	286320	0	0	479150	0	0	312400	0	3376700	5656800	2081500	0	3736500	3147900	226270	0	0	0	0	0	0		0	16095	0	281200	11813000
>tr|A0A5K1K941|A0A5K1K941_PLAF7 Proteasome maturation factor UMP1, putative OS=Plasmodium falciparum (isolate 3D7) OX=36329 GN=PF3D7_0528000 PE=4 SV=1	58.9	14.603	4.4427e-67	A0A5K1K941	A0A5K1K941_PLAF7 Proteasome maturation factor UMP1, putative	Plasmodium falciparum (isolate 3D7) OX=36329	PF3D7_0528000	7	58.9	124	867470000	108430000	10	75749000	19790000	714710	270380	82990	1613200	0	0	0	0	529780	1168800	0	0	0	0	2427200	0	0	0	0	0	0	209800	0	0	0	0	0	0		0	3248300	361480	0	0
>tr|Q8IHY3|Q8IHY3_PLAF7 Ubiquitin-related modifier 1 homolog OS=Plasmodium falciparum (isolate 3D7) OX=36329 GN=PF3D7_1138100 PE=3 SV=1	59.5	14.607	1.2064e-11	Q8IHY3	Q8IHY3_PLAF7 Ubiquitin-related modifier 1 homolog	Plasmodium falciparum (isolate 3D7) OX=36329	PF3D7_1138100	5	59.5	126	602410000	75301000	7	22575000	31411000	1833100	954770	220290	293290	205940	391540	0	0	0	263470	344380	0	0	474010	4616.1	0	1711200	0	1692700	90876	45531	184040	0	0	0	0	437790	79480		0	1998000	1374900	338950	273750
>tr|Q8ID50|Q8ID50_PLAF7 Ubiquitin-60S ribosomal protein L40 OS=Plasmodium falciparum (isolate 3D7) OX=36329 GN=PF3D7_1365900 PE=1 SV=1;>tr|Q7KQK2|Q7KQK2_PLAF7 Polyubiquitin OS=Plasmodium falciparum (isolate 3D7) OX=36329 GN=PF3D7_1211800 PE=4 SV=1	45.3	14.617	1.7579e-46	Q8ID50	Q8ID50_PLAF7 Ubiquitin-60S ribosomal protein L40	Plasmodium falciparum (isolate 3D7) OX=36329	PF3D7_1365900	7	45.3	128	79103000000	15821000000	239	6340800000	596620000	160050000	41391000	227860000	244760000	90482000	150390000	33108000	111510000	66912000	24149000	25906000	35089000	64099000	81220000	122790000	130580000	69142000	60277000	42196000	154640000	104670000	44217000	85140000	228550000	165790000	201410000	177870000	303230000		1173600	928390000	42473000	23449000	40462000
>tr|Q8IHW4|Q8IHW4_PLAF7 V-type proton ATPase subunit F OS=Plasmodium falciparum (isolate 3D7) OX=36329 GN=PF3D7_1140100 PE=3 SV=2	84.4	14.624	5.9233e-99	Q8IHW4	Q8IHW4_PLAF7 V-type proton ATPase subunit F	Plasmodium falciparum (isolate 3D7) OX=36329	PF3D7_1140100	9	84.4	128	2632500000	329070000	22	87504000	106180000	2100300	551770	2108700	2860500	0	3228400	0	1525800	2989200	183000	2879400	1002500	0	0	372810	0	428860	500050	0	796970	855790	1876300	9378000	3103300	1659500	427270	5259700	4385100		0	41602000	32971000	0	0
>tr|Q8IJK2|Q8IJK2_PLAF7 Autophagy-related protein OS=Plasmodium falciparum (isolate 3D7) OX=36329 GN=PF3D7_1019900 PE=1 SV=1	55.6	14.65	1.3851e-16	Q8IJK2	Q8IJK2_PLAF7 Autophagy-related protein	Plasmodium falciparum (isolate 3D7) OX=36329	PF3D7_1019900	6	55.6	124	1985500000	248190000	7	246460	63890000	4225700	1547200	216100	1264100	176290	107570000	407500	0	510150	0	0	810940	0	687120	2349500	3900800	8870800	0	2575100	1107100	0	0	0	0	0	0	0	0		0	0	11344000	16993000	824740
>tr|C6KSL9|C6KSL9_PLAF7 Uncharacterized protein OS=Plasmodium falciparum (isolate 3D7) OX=36329 GN=PF3D7_0601900 PE=4 SV=1	48.4	14.725	1.8477e-60	C6KSL9	C6KSL9_PLAF7 Uncharacterized protein	Plasmodium falciparum (isolate 3D7) OX=36329	PF3D7_0601900	3	48.4	128	629050000	157260000	15	0	0	24156000	25206000	10884000	5168400	4947400	0	0	0	0	0	0	0	0	0	0	0	0	0	0	0	0	0	0	0	0	0	0	0		0	0	0	3042100	51070000
>tr|Q8IIB4|Q8IIB4_PLAF7 60S ribosomal protein L35, putative OS=Plasmodium falciparum (isolate 3D7) OX=36329 GN=PF3D7_1124900 PE=1 SV=2	33.9	14.748	1.3559e-31	Q8IIB4	Q8IIB4_PLAF7 60S ribosomal protein L35, putative	Plasmodium falciparum (isolate 3D7) OX=36329	PF3D7_1124900	8	33.9	124	27533000000	9177800000	60	11991000	7499100	1499500000	3649400000	575130000	410430000	310450000	181600000	111020000	176910000	89476000	18703000	31652000	26627000	14504000	10154000	3810900	5956500	1511800	2353000	1713100	1210400	1086300	4341500	4152600	14000000	1802500	0	775440	14527000		0	55454000	22818000	50005000	984400000
>tr|Q8IAL4|Q8IAL4_PLAF7 Uncharacterized protein OS=Plasmodium falciparum (isolate 3D7) OX=36329 GN=PF3D7_0801600 PE=4 SV=1	18.4	14.793	8.4685e-07	Q8IAL4	Q8IAL4_PLAF7 Uncharacterized protein	Plasmodium falciparum (isolate 3D7) OX=36329	PF3D7_0801600	3	18.4	125	369280000	52754000	3	576010	5819000	0	0	0	0	0	0	1294800	0	0	0	0	0	0	0	277970	0	0	0	441260	289880	0	0	0	0	0	0	0	0		0	2633800	20537000	18344000	0
>tr|O77364|O77364_PLAF7 60S ribosomal protein L26, putative OS=Plasmodium falciparum (isolate 3D7) OX=36329 GN=PF3D7_0312800 PE=1 SV=1	32.5	14.812	2.0465e-52	O77364	O77364_PLAF7 60S ribosomal protein L26, putative	Plasmodium falciparum (isolate 3D7) OX=36329	PF3D7_0312800	6	32.5	126	5712700000	1904200000	28	0	0	139140000	680360000	74817000	57240000	76289000	57917000	17772000	26036000	21805000	12984000	2185700	3105000	5205600	3314600	0	76889000	1904500	0	0	0	0	0	1578200	2931900	2806000	2933100	7186300	37889000		257510	72548000	36298000	24138000	203800000
>tr|C0H4C7|C0H4C7_PLAF7 Mediator of RNA polymerase II transcription subunit 11, putative OS=Plasmodium falciparum (isolate 3D7) OX=36329 GN=PF3D7_0505900 PE=4 SV=1	62.7	14.828	5.3643e-41	C0H4C7	C0H4C7_PLAF7 Mediator of RNA polymerase II transcription subunit 11, putative	Plasmodium falciparum (isolate 3D7) OX=36329	PF3D7_0505900	7	62.7	126	2455900000	350850000	24	0	60727000	145760000	8588300	3392200	4453200	1787500	0	0	0	0	510170	668100	935330	0	0	556150	0	679820	0	2245200	0	1603800	793950	0	1280100	0	0	0	1075900		0	0	7764100	74101000	30029000
>tr|O77395|O77395_PLAF7 40S ribosomal protein S15A, putative OS=Plasmodium falciparum (isolate 3D7) OX=36329 GN=PF3D7_0316800 PE=1 SV=1	73.1	14.873	2.937e-87	O77395	O77395_PLAF7 40S ribosomal protein S15A, putative	Plasmodium falciparum (isolate 3D7) OX=36329	PF3D7_0316800	12	73.1	130	45021000000	5627700000	146	27131000	899030000	2219400000	202800000	123530000	127960000	105330000	66403000	16992000	43884000	13093000	10125000	7977200	3618300	794860	2685100	2625300	1096200	1871700	589770	178080	1614100	1451800	1113900	1477700	1126000	143750	154560	613640	3618000		577810	142390000	152380000	821310000	553490000
>tr|Q8IFM9|Q8IFM9_PLAF7 Early transcribed membrane protein 4 OS=Plasmodium falciparum (isolate 3D7) OX=36329 GN=PF3D7_0423700 PE=4 SV=1	8.1	14.891	0.0042657	Q8IFM9	Q8IFM9_PLAF7 Early transcribed membrane protein 4	Plasmodium falciparum (isolate 3D7) OX=36329	PF3D7_0423700	1	8.1	136	466030000	93206000	3	0	0	17342000	23852000	8029100	2433500	0	2105500	0	0	2668700	1327600	0	0	0	0	0	0	0	0	0	0	0	0	0	424010	1027700	813320	1420700	0		0	0	0	0	13188000
>tr|Q8IE09|Q8IE09_PLAF7 60S ribosomal protein L23, putative OS=Plasmodium falciparum (isolate 3D7) OX=36329 GN=PF3D7_1331800 PE=1 SV=1	71.2	14.993	1.774e-158	Q8IE09	Q8IE09_PLAF7 60S ribosomal protein L23, putative	Plasmodium falciparum (isolate 3D7) OX=36329	PF3D7_1331800	10	71.2	139	25226000000	3153200000	120	23525000	1072000000	461310000	71245000	66309000	63826000	42844000	26093000	8367400	20260000	7776300	4048600	3519900	1749500	978690	0	389620	797420	0	0	0	725360	4027700	2683600	622240	2165000	0	0	0	5606100		401720	135910000	270470000	651070000	110500000
>tr|C6S3F0|C6S3F0_PLAF7 Acylphosphatase OS=Plasmodium falciparum (isolate 3D7) OX=36329 GN=PF3D7_1111500 PE=3 SV=1	53.5	15.08	2.5814e-42	C6S3F0	C6S3F0_PLAF7 Acylphosphatase	Plasmodium falciparum (isolate 3D7) OX=36329	PF3D7_1111500	7	53.5	129	3049600000	381200000	16	216210000	24848000	0	5282400	0	969450	3361900	0	629330	0	0	0	852830	0	0	0	722460	1616100	7697000	438350	6845400	691790	1065800	2916300	2157900	1334600	978680	737250	0	1895000		0	37011000	610080	0	1293800
>tr|O96150|O96150_PLAF7 DNA-directed RNA polymerase II 16 kDa subunit, putative OS=Plasmodium falciparum (isolate 3D7) OX=36329 GN=PF3D7_0205500 PE=4 SV=1	59.1	15.113	5.3319e-36	O96150	O96150_PLAF7 DNA-directed RNA polymerase II 16 kDa subunit, putative	Plasmodium falciparum (isolate 3D7) OX=36329	PF3D7_0205500	6	59.1	132	1380700000	153410000	11	13444000	62932000	2335400	534450	815620	1109400	285900	0	2043700	2272500	1950200	724930	0	0	0	0	290630	864360	202860	115650	140650	3459300	0	124010	0	220330	235510	89809	0	0		0	2210300	20187000	5594900	0
>tr|Q8IJA5|Q8IJA5_PLAF7 Transcription elongation factor SPT4, putative OS=Plasmodium falciparum (isolate 3D7) OX=36329 GN=PF3D7_1030000 PE=3 SV=1	14.3	15.178	2.2537e-06	Q8IJA5	Q8IJA5_PLAF7 Transcription elongation factor SPT4, putative	Plasmodium falciparum (isolate 3D7) OX=36329	PF3D7_1030000	1	14.3	133	130640000	18662000	10	1802500	6273400	3118400	382710	308730	152050	0	0	0	0	0	0	0	0	0	0	0	0	0	0	0	0	0	0	0	0	0	0	0	0		0	812670	1343300	3701900	766450
>tr|Q8IKD4|Q8IKD4_PLAF7 Mitochondrial pyruvate carrier OS=Plasmodium falciparum (isolate 3D7) OX=36329 GN=PF3D7_1470400 PE=3 SV=2	41.9	15.255	7.8513e-16	Q8IKD4	Q8IKD4_PLAF7 Mitochondrial pyruvate carrier	Plasmodium falciparum (isolate 3D7) OX=36329	PF3D7_1470400	5	41.9	129	276030000	46004000	7	0	1092200	564950	0	0	0	275580	0	0	744480	0	0	195980	0	0	0	0	0	0	0	0	511480	0	0	0	0	0	0	0	1316100		0	0	3768500	25582000	6982000
>tr|Q8IIJ4|Q8IIJ4_PLAF7 Uncharacterized protein OS=Plasmodium falciparum (isolate 3D7) OX=36329 GN=PF3D7_1117300 PE=4 SV=1	27.3	15.262	6.8816e-22	Q8IIJ4	Q8IIJ4_PLAF7 Uncharacterized protein	Plasmodium falciparum (isolate 3D7) OX=36329	PF3D7_1117300	4	27.3	128	7037600000	879700000	48	1198000	0	83701000	35420000	4819700	6817500	9712400	669370	0	1064400	0	1160100	2153200	4353700	107250000	0	0	632630	0	0	6351800	608210	2598600	49099000	30742000	6676200	14390000	21176000	34711000	92191000		0	0	0	1829000	93541000
>tr|Q8I3A4|Q8I3A4_PLAF7 Prefoldin subunit 4 OS=Plasmodium falciparum (isolate 3D7) OX=36329 GN=PF3D7_0904500 PE=3 SV=1	31.8	15.325	5.1079e-11	Q8I3A4	Q8I3A4_PLAF7 Prefoldin subunit 4	Plasmodium falciparum (isolate 3D7) OX=36329	PF3D7_0904500	4	31.8	129	844160000	168830000	8	1669000	102530000	3261900	1267000	1007700	858980	1658100	15067000	651980	3221200	0	0	0	736630	0	2290200	2404900	1114100	838940	413940	0	0	0	0	0	606880	0	0	0	692830		0	345860	0	13863000	546820
>tr|O96213|O96213_PLAF7 Uncharacterized protein OS=Plasmodium falciparum (isolate 3D7) OX=36329 GN=PF3D7_0213200 PE=4 SV=2	7.1	15.342	0.00053474	O96213	O96213_PLAF7 Uncharacterized protein	Plasmodium falciparum (isolate 3D7) OX=36329	PF3D7_0213200	1	7.1	126	1554900000	194360000	2	5408500	3189200	0	0	0	0	0	0	0	0	0	0	0	0	0	0	0	0	922380	0	0	0	0	0	0	0	0	0	0	0		0	51826000	0	0	0
>tr|Q8I3R6|Q8I3R6_PLAF7 40S ribosomal protein S24 OS=Plasmodium falciparum (isolate 3D7) OX=36329 GN=PF3D7_0519400 PE=1 SV=1	46.6	15.391	2.5583e-46	Q8I3R6	Q8I3R6_PLAF7 40S ribosomal protein S24	Plasmodium falciparum (isolate 3D7) OX=36329	PF3D7_0519400	10	46.6	133	22203000000	3700500000	95	2966000	1288900	979050000	1013400000	120510000	134850000	118270000	63499000	27872000	58262000	28222000	18860000	12732000	5598700	8267700	4153200	2741700	367380	3209800	1257100	8289800	9257700	5316800	6331000	5402500	8153100	3476500	7761100	12068000	47357000		517580	25050000	10142000	27896000	696560000
>sp|O97249|RS12_PLAF7 40S ribosomal protein S12 OS=Plasmodium falciparum (isolate 3D7) OX=36329 GN=RPS12 PE=1 SV=1	68.8	15.396	9.9397e-81	O97249	RS12_PLAF7 40S ribosomal protein S12	Plasmodium falciparum (isolate 3D7) OX=36329	RPS12	12	68.8	141	22085000000	2007700000	69	20818000	32321000	985280000	211540000	80705000	63420000	75446000	26656000	11819000	19464000	11254000	6592500	2999600	634190	349850	59692	733240	211950	0	0	531560	378930	351110	1000600	391230	0	0	0	0	0		0	11133000	0	13247000	252850000
>tr|C6KT19|C6KT19_PLAF7 Histone H3 OS=Plasmodium falciparum (isolate 3D7) OX=36329 GN=PF3D7_0617900 PE=3 SV=1	60.3	15.441	2.7034e-124	C6KT19	C6KT19_PLAF7 Histone H3	Plasmodium falciparum (isolate 3D7) OX=36329	PF3D7_0617900	6	39.7	136	51292000000	12823000000	67	252650000	1930200000	3348700000	813320000	436620000	422300000	353690000	182950000	91004000	107690000	84147000	73092000	31499000	16303000	12250000	11132000	11013000	11903000	9284800	5668700	4012100	6704900	8757000	696980	0	4872700	3336500	9272100	7209500	10284000		638980	319250000	414910000	1171500000	2433600000
>tr|C6KSV0|C6KSV0_PLAF7 Histone H3 OS=Plasmodium falciparum (isolate 3D7) OX=36329 GN=PF3D7_0610400 PE=3 SV=1	60.3	15.446	3.5109e-168	C6KSV0	C6KSV0_PLAF7 Histone H3	Plasmodium falciparum (isolate 3D7) OX=36329	PF3D7_0610400	10	60.3	136	245950000000	61487000000	174	1307500000	9992900000	17901000000	4533000000	2935100000	2707100000	2285700000	1581700000	496110000	1100900000	433190000	248990000	263020000	315290000	122080000	75589000	88847000	156170000	37539000	42399000	56408000	31017000	38736000	19243000	23842000	48147000	49200000	55498000	73098000	274350000		1112700	1152200000	1282300000	2558200000	7592600000
>tr|C0H4E7|C0H4E7_PLAF7 SWIB/MDM2 domain-containing protein OS=Plasmodium falciparum (isolate 3D7) OX=36329 GN=PF3D7_0518200 PE=4 SV=1	21.4	15.496	1.3429e-22	C0H4E7	C0H4E7_PLAF7 SWIB/MDM2 domain-containing protein	Plasmodium falciparum (isolate 3D7) OX=36329	PF3D7_0518200	3	21.4	131	1785000000	255000000	19	68401000	86349000	3640400	682730	800200	1456000	471430	66013	0	0	0	0	0	0	0	0	0	0	0	0	0	0	0	623010	455850	0	0	0	0	0		579710	52622000	36976000	0	0
>tr|C6KT41|C6KT41_PLAF7 ATP synthase-associated protein, putative OS=Plasmodium falciparum (isolate 3D7) OX=36329 GN=PF3D7_0620100 PE=4 SV=1	57.7	15.509	2.4359e-113	C6KT41	C6KT41_PLAF7 ATP synthase-associated protein, putative	Plasmodium falciparum (isolate 3D7) OX=36329	PF3D7_0620100	8	57.7	130	2346000000	391000000	22	0	0	10977000	10606000	0	300650	2354700	0	1486900	0	592530	1376100	1294900	4639900	965130	325160	0	3874600	0	0	0	0	0	0	336080	212160	0	0	0	137730		0	0	0	2374600	289760000
>tr|Q8IBZ4|Q8IBZ4_PLAF7 Uncharacterized protein OS=Plasmodium falciparum (isolate 3D7) OX=36329 GN=PF3D7_0709500 PE=4 SV=1	32.6	15.512	2.7449e-11	Q8IBZ4	Q8IBZ4_PLAF7 Uncharacterized protein	Plasmodium falciparum (isolate 3D7) OX=36329	PF3D7_0709500	4	32.6	135	3640400000	404490000	16	3925200	16192000	31164000	1025700	1392300	1505400	1508900	12134000	6231900	4555300	0	36071000	0	5229300	12788000	19320000	6138500	7505800	6128300	11524000	3024400	5108900	9586300	2587400	2323700	4571700	6143700	4129900	4446400	6997200		70418	2364100	954140	9887600	11917000
>tr|Q8II81|Q8II81_PLAF7 Multiprotein-bridging factor 1, putative OS=Plasmodium falciparum (isolate 3D7) OX=36329 GN=PF3D7_1128200 PE=4 SV=1	66.2	15.525	1.1477e-35	Q8II81	Q8II81_PLAF7 Multiprotein-bridging factor 1, putative	Plasmodium falciparum (isolate 3D7) OX=36329	PF3D7_1128200	12	66.2	136	4907100000	545230000	37	37638000	32455000	322000000	18611000	13984000	15044000	12273000	8062100	2910600	5344800	794510	0	414300	663210	1164900	10113000	5696900	1246100	0	2013600	536280	0	444180	1075100	1089900	2740700	1167300	421780	240390	2115300		0	696140	0	6689100	10912000
>tr|Q8I3B0|Q8I3B0_PLAF7 60S ribosomal protein L32 OS=Plasmodium falciparum (isolate 3D7) OX=36329 GN=PF3D7_0903900 PE=1 SV=1	47.3	15.526	1.1469e-53	Q8I3B0	Q8I3B0_PLAF7 60S ribosomal protein L32	Plasmodium falciparum (isolate 3D7) OX=36329	PF3D7_0903900	10	47.3	131	27016000000	5403100000	117	26548000	29126000	331720000	2442900000	398900000	196460000	188670000	110060000	43714000	80278000	46684000	26352000	21430000	8953000	4277500	11208000	3612700	2735500	3968800	9183500	13527000	7968800	2511400	6205000	4837600	3900800	4439900	5772200	1861000	15244000		218270	208650000	81305000	22175000	251750000
>tr|Q8IJG2|Q8IJG2_PLAF7 ATP synthase-associated protein, putative OS=Plasmodium falciparum (isolate 3D7) OX=36329 GN=PF3D7_1024300 PE=4 SV=1	31.5	15.559	9.3968e-11	Q8IJG2	Q8IJG2_PLAF7 ATP synthase-associated protein, putative	Plasmodium falciparum (isolate 3D7) OX=36329	PF3D7_1024300	3	31.5	130	134400000	16799000	7	125410	1009500	0	0	0	0	0	0	0	215350	614900	0	0	0	0	0	0	313450	0	0	0	0	0	0	0	0	0	0	0	0		0	1889200	7759400	3582700	0
>tr|Q8I3N1|Q8I3N1_PLAF7 Cytochrome c oxidase subunit ApiCOX18, putative OS=Plasmodium falciparum (isolate 3D7) OX=36329 GN=PF3D7_0523300 PE=4 SV=1	20	15.603	1.2798e-06	Q8I3N1	Q8I3N1_PLAF7 Cytochrome c oxidase subunit ApiCOX18, putative	Plasmodium falciparum (isolate 3D7) OX=36329	PF3D7_0523300	3	20	130	859440000	143240000	5	0	3873400	0	0	0	0	0	0	0	0	0	0	0	0	0	1735900	1267200	0	0	0	0	628290	60565000	0	1035400	2909900	2541200	2021500	25397000	3410700		0	24950000	3298600	0	0
>tr|C6S3E0|C6S3E0_PLAF7 Uncharacterized protein OS=Plasmodium falciparum (isolate 3D7) OX=36329 GN=PF3D7_1032200 PE=4 SV=1	27.1	15.624	1.4573e-11	C6S3E0	C6S3E0_PLAF7 Uncharacterized protein	Plasmodium falciparum (isolate 3D7) OX=36329	PF3D7_1032200	3	27.1	129	278330000	39761000	4	8805.8	0	87052	0	1845600	1713400	0	0	0	0	0	0	0	2256600	0	0	0	2382600	591170	1371800	0	1303900	1328900	402130	0	0	0	0	0	0		0	0	0	1386300	996590
>tr|Q8IJM4|Q8IJM4_PLAF7 Myosin essential light chain ELC OS=Plasmodium falciparum (isolate 3D7) OX=36329 GN=PF3D7_1017500 PE=4 SV=1	64.2	15.677	2.5426e-134	Q8IJM4	Q8IJM4_PLAF7 Myosin essential light chain ELC	Plasmodium falciparum (isolate 3D7) OX=36329	PF3D7_1017500	7	64.2	134	1839000000	229870000	17	77779000	83751000	3458100	1664100	1116500	0	463620	273340	0	0	39494	0	0	0	120590	698200	456460	1222600	404800	114660	0	48371	540170	0	185610	390550	0	0	0	0		0	18465000	17178000	0	0
>tr|Q8I359|Q8I359_PLAF7 Apoptosis-related protein OS=Plasmodium falciparum (isolate 3D7) OX=36329 GN=PF3D7_0909300 PE=4 SV=2	34.4	15.735	2.9142e-10	Q8I359	Q8I359_PLAF7 Apoptosis-related protein	Plasmodium falciparum (isolate 3D7) OX=36329	PF3D7_0909300	5	34.4	131	2287200000	285900000	6	57236000	48883000	4602900	0	1724600	699780	1243800	2050900	25160000	6153200	27354000	767120	1069000	416290	274500	426060	615890	13446000	1343300	1071300	0	2363300	409390	0	275830	0	0	0	0	0		0	0	0	1418400	0
>tr|Q7KWJ1|Q7KWJ1_PLAF7 Acyl carrier protein OS=Plasmodium falciparum (isolate 3D7) OX=36329 GN=PF3D7_0208500 PE=3 SV=1	22.6	15.809	1.0649e-08	Q7KWJ1	Q7KWJ1_PLAF7 Acyl carrier protein	Plasmodium falciparum (isolate 3D7) OX=36329	PF3D7_0208500	2	22.6	137	93665000	8515000	3	5758800	75440	0	86673	0	0	0	0	0	512820	0	0	0	0	0	0	0	482110	0	0	0	0	108950	0	0	0	0	0	0	0		0	136410	0	0	0
>tr|Q8IDG8|Q8IDG8_PLAF7 Membrane associated histidine-rich protein 2 OS=Plasmodium falciparum (isolate 3D7) OX=36329 GN=PF3D7_1353200 PE=4 SV=1	15.3	15.849	4.3313e-27	Q8IDG8	Q8IDG8_PLAF7 Membrane associated histidine-rich protein 2	Plasmodium falciparum (isolate 3D7) OX=36329	PF3D7_1353200	3	15.3	137	6324800000	1265000000	31	0	0	3492500	229230000	345040000	61765000	48078000	27963000	6544400	19614000	16591000	8078600	5208300	0	1905300	0	675370	7746900	0	0	0	0	483320	0	0	0	0	0	0	1938800		0	0	0	0	14614000
>tr|Q8IBD0|Q8IBD0_PLAF7 CRA domain-containing protein, putative OS=Plasmodium falciparum (isolate 3D7) OX=36329 GN=PF3D7_0830400 PE=4 SV=1	38	15.902	3.5926e-26	Q8IBD0	Q8IBD0_PLAF7 CRA domain-containing protein, putative	Plasmodium falciparum (isolate 3D7) OX=36329	PF3D7_0830400	4	38	137	240360000	34337000	10	1787300	8024800	6443700	1349700	864000	1036600	51433	38778	333780	1161600	0	458730	0	250050	0	0	0	0	0	0	0	0	0	0	0	0	0	0	0	0		0	0	0	7345500	130230
>tr|Q8IIC4|Q8IIC4_PLAF7 Ribonucloprotein OS=Plasmodium falciparum (isolate 3D7) OX=36329 GN=PF3D7_1123900 PE=3 SV=1	71	16.012	4.0646e-98	Q8IIC4	Q8IIC4_PLAF7 Ribonucloprotein	Plasmodium falciparum (isolate 3D7) OX=36329	PF3D7_1123900	8	71	145	5172600000	574740000	42	2097400	30210000	260170000	9804100	15516000	6328600	8491100	3248700	200100	1526400	1647800	618150	336310	0	0	0	0	0	0	721010	0	0	0	0	0	0	0	0	0	363290		295570	19756000	4761600	43444000	161030000
>tr|C0H4N9|C0H4N9_PLAF7 Uncharacterized protein OS=Plasmodium falciparum (isolate 3D7) OX=36329 GN=PF3D7_0720500 PE=4 SV=1	22.4	16.059	8.6774e-10	C0H4N9	C0H4N9_PLAF7 Uncharacterized protein	Plasmodium falciparum (isolate 3D7) OX=36329	PF3D7_0720500	3	22.4	134	565780000	80826000	7	0	17015000	968950	0	262690	819010	503620	464470	0	0	0	0	1105500	0	0	0	339280	806590	0	0	0	0	0	0	389330	0	0	0	0	3159900		0	0	23388000	23668000	2470100
>tr|Q8I502|Q8I502_PLAF7 40S ribosomal protein S17, putative OS=Plasmodium falciparum (isolate 3D7) OX=36329 GN=PF3D7_1242700 PE=1 SV=1	56.9	16.067	8.0989e-94	Q8I502	Q8I502_PLAF7 40S ribosomal protein S17, putative	Plasmodium falciparum (isolate 3D7) OX=36329	PF3D7_1242700	12	56.9	137	44116000000	6302300000	149	25837000	55393000	2835200000	339520000	169550000	167130000	99592000	76098000	32930000	60488000	29355000	17742000	11625000	6913100	8178900	2652400	5015900	3401900	4598100	2741700	2457300	988920	36787	662560	33261	517110	434310	1807000	3549400	4833600		363730	183070000	46493000	492600000	1541000000
>tr|A0A5K1K925|A0A5K1K925_PLAF7 40S ribosomal protein S11 OS=Plasmodium falciparum (isolate 3D7) OX=36329 GN=PF3D7_0516200 PE=3 SV=1	70.9	16.076	0	A0A5K1K925	A0A5K1K925_PLAF7 40S ribosomal protein S11	Plasmodium falciparum (isolate 3D7) OX=36329	PF3D7_0516200	12	70.9	151	51267000000	8544400000	187	41824000	76136000	3886700000	623290000	208850000	304790000	180410000	109340000	46714000	97291000	55531000	29627000	29802000	9856600	6508000	2196800	1962100	2751000	2863800	875200	1960200	2579800	4215300	1147800	1669000	1486500	1569000	4380500	12988000	26546000		346780	198250000	185680000	255700000	2033400000
>tr|O97248|O97248_PLAF7 40S ribosomal protein S23, putative OS=Plasmodium falciparum (isolate 3D7) OX=36329 GN=PF3D7_0306900 PE=1 SV=1	33.1	16.13	1.8351e-70	O97248	O97248_PLAF7 40S ribosomal protein S23, putative	Plasmodium falciparum (isolate 3D7) OX=36329	PF3D7_0306900	4	33.1	145	7024200000	1756000000	52	6623300	5115200	189580000	408340000	54613000	49412000	42676000	33050000	8064500	23424000	15313000	12937000	9550800	4879500	7807000	7766700	6211000	5372500	0	2780300	4878200	3999200	3388100	6842200	7574800	8178200	10947000	23682000	30134000	32341000		987960	70620000	77654000	26611000	184210000
>tr|O97241|O97241_PLAF7 Ubiquitin-conjugating enzyme E2, putative OS=Plasmodium falciparum (isolate 3D7) OX=36329 GN=PF3D7_0305700 PE=1 SV=1	87.3	16.14	1.0133e-69	O97241	O97241_PLAF7 Ubiquitin-conjugating enzyme E2, putative	Plasmodium falciparum (isolate 3D7) OX=36329	PF3D7_0305700	11	87.3	142	5366400000	670800000	48	2270400	184700000	269280000	23225000	11930000	13735000	8370000	545890	866320	765950	0	0	24172	721730	29827	0	0	218660	1459200	1209700	2415800	0	1828800	1799600	0	2959300	0	667970	0	1210300		0	2770800	15464000	82270000	33255000
>tr|C6KTA8|C6KTA8_PLAF7 Myosin light chain, putative OS=Plasmodium falciparum (isolate 3D7) OX=36329 GN=PF3D7_0627200 PE=4 SV=1	11.5	16.143	1.8138e-13	C6KTA8	C6KTA8_PLAF7 Myosin light chain, putative	Plasmodium falciparum (isolate 3D7) OX=36329	PF3D7_0627200	1	11.5	139	16381000	2047600	3	1175800	563120	0	0	0	0	135010	0	0	0	0	0	0	0	0	0	0	0	0	53110	0	0	0	0	0	0	0	0	62769	0		0	0	0	0	0
>tr|O97256|O97256_PLAF7 Activator of Hsp90 ATPase, putative OS=Plasmodium falciparum (isolate 3D7) OX=36329 GN=PF3D7_0308500 PE=4 SV=2	61.4	16.156	4.3073e-99	O97256	O97256_PLAF7 Activator of Hsp90 ATPase, putative	Plasmodium falciparum (isolate 3D7) OX=36329	PF3D7_0308500	5	61.4	140	1921400000	274490000	17	908670	51020000	51119000	2868700	2911500	3837800	1891000	1497100	6185700	2033000	3365500	2568300	0	0	0	27379000	0	1036700	5644100	0	4057200	2304300	2103600	0	1119200	399420	0	0	764940	2885500		0	863490	1359700	36580000	1547700
>tr|Q8I573|Q8I573_PLAF7 CHCH domain-containing protein OS=Plasmodium falciparum (isolate 3D7) OX=36329 GN=PF3D7_1234900 PE=4 SV=1	64.2	16.216	2.8383e-83	Q8I573	Q8I573_PLAF7 CHCH domain-containing protein	Plasmodium falciparum (isolate 3D7) OX=36329	PF3D7_1234900	5	64.2	151	1241100000	177310000	20	25656000	2759000	44861000	20365000	4447100	3480900	1651000	988500	0	0	0	0	156170	2514600	0	0	0	1029300	0	1022000	0	0	0	0	0	0	2082700	0	0	0		0	1368700	0	1654100	39818000
>tr|Q8IHT9|Q8IHT9_PLAF7 60S ribosomal protein L35ae, putative OS=Plasmodium falciparum (isolate 3D7) OX=36329 GN=PF3D7_1142600 PE=1 SV=1	25.7	16.265	2.7604e-11	Q8IHT9	Q8IHT9_PLAF7 60S ribosomal protein L35ae, putative	Plasmodium falciparum (isolate 3D7) OX=36329	PF3D7_1142600	5	25.7	140	7156000000	1192700000	19	0	0	2691700	286980000	111550000	68973000	7072900	4229900	1874200	1626500	210780	8025300	272840	0	3295200	2119200	0	0	0	0	1649700	1408100	2070800	616230	3850200	3721600	3722800	9240400	23748000	46050000		0	2456300	55691000	3002800	41603000
>tr|Q8IAX5|Q8IAX5_PLAF7 40S ribosomal protein S16, putative OS=Plasmodium falciparum (isolate 3D7) OX=36329 GN=PF3D7_0813900 PE=1 SV=1	46.5	16.285	2.1459e-45	Q8IAX5	Q8IAX5_PLAF7 40S ribosomal protein S16, putative	Plasmodium falciparum (isolate 3D7) OX=36329	PF3D7_0813900	8	46.5	144	31019000000	4431200000	80	18757000	52797000	2076900000	207590000	144040000	142570000	73458000	52855000	16762000	47720000	25926000	14026000	9964800	2565100	4311100	380090	1309600	812340	0	0	1645600	1743500	709290	1002600	1216400	3290600	3479000	5802900	5027200	36694000		374360	99001000	54166000	239600000	925260000
>tr|C6KT14|C6KT14_PLAF7 Uncharacterized protein OS=Plasmodium falciparum (isolate 3D7) OX=36329 GN=PF3D7_0617300 PE=4 SV=1	16.5	16.324	0.00020863	C6KT14	C6KT14_PLAF7 Uncharacterized protein	Plasmodium falciparum (isolate 3D7) OX=36329	PF3D7_0617300	2	16.5	139	58652000	7331500	2	1964100	409030	204730	0	0	0	0	0	336540	279290	187790	0	130580	0	0	0	0	0	0	0	0	0	103900	0	0	0	0	0	0	0		0	0	0	0	221640
>tr|Q8IB51|Q8IB51_PLAF7 60S ribosomal protein L22, putative OS=Plasmodium falciparum (isolate 3D7) OX=36329 GN=PF3D7_0821700 PE=1 SV=1	35.3	16.382	7.1368e-85	Q8IB51	Q8IB51_PLAF7 60S ribosomal protein L22, putative	Plasmodium falciparum (isolate 3D7) OX=36329	PF3D7_0821700	9	35.3	139	23262000000	5815600000	137	1297500	23028000	27460000	367880000	1456100000	699650000	301690000	184500000	97777000	81654000	108010000	77356000	55100000	43117000	31498000	23343000	13292000	20719000	17202000	14968000	10095000	6672400	3999300	11386000	4098700	4485900	16240000	14695000	30268000	98053000		630740	293190000	39903000	145170000	63398000
>tr|O97320|O97320_PLAF7 Histone H2A OS=Plasmodium falciparum (isolate 3D7) OX=36329 GN=PF3D7_0320900 PE=3 SV=1	49.4	16.453	4.1853e-136	O97320	O97320_PLAF7 Histone H2A	Plasmodium falciparum (isolate 3D7) OX=36329	PF3D7_0320900	7	49.4	158	102000000000	16999000000	116	129630000	1569300000	4300500000	2396700000	972350000	868990000	686450000	429440000	181180000	316970000	192100000	119070000	70716000	45156000	33038000	11781000	5487300	6161600	12474000	11094000	3839600	3580300	6496400	6007200	7292700	4490400	0	4619200	4993700	13549000		2775200	63375000	85108000	748240000	2830200000
>tr|Q8IBQ5|Q8IBQ5_PLAF7 40S ribosomal protein S10, putative OS=Plasmodium falciparum (isolate 3D7) OX=36329 GN=PF3D7_0719700 PE=1 SV=1	54	16.478	5.4658e-109	Q8IBQ5	Q8IBQ5_PLAF7 40S ribosomal protein S10, putative	Plasmodium falciparum (isolate 3D7) OX=36329	PF3D7_0719700	8	54	137	19851000000	2835900000	124	14251000	82243000	1050900000	206520000	150120000	187210000	117410000	68937000	90029000	74943000	41433000	37273000	21461000	23525000	8402400	5735500	6110900	5978900	3756300	1861800	812050	1348600	963700	917430	1263800	625160	256790	1139100	3619000	10141000		36974	34570000	9020200	114030000	408090000
>tr|Q8IEK9|Q8IEK9_PLAF7 RNA-binding protein, putative OS=Plasmodium falciparum (isolate 3D7) OX=36329 GN=PF3D7_1310700 PE=4 SV=1	32.9	16.526	1.7897e-32	Q8IEK9	Q8IEK9_PLAF7 RNA-binding protein, putative	Plasmodium falciparum (isolate 3D7) OX=36329	PF3D7_1310700	4	32.9	143	4314300000	719050000	23	6217200	3068700	421390000	148010000	24154000	24957000	18037000	8259000	2129300	3606100	1959000	782920	5777300	461900	1838400	736940	628550	177460	0	0	0	0	0	744220	0	0	903370	1169200	1752300	1629900		0	0	249830	6157700	20341000
>tr|Q8I5A5|Q8I5A5_PLAF7 Mitosis protein dim1, putative OS=Plasmodium falciparum (isolate 3D7) OX=36329 GN=PF3D7_1231500 PE=3 SV=1	8.6	16.539	4.7447e-08	Q8I5A5	Q8I5A5_PLAF7 Mitosis protein dim1, putative	Plasmodium falciparum (isolate 3D7) OX=36329	PF3D7_1231500	1	8.6	139	121940000	17420000	5	1413900	7201900	747950	415790	0	0	138440	0	0	0	0	0	0	0	0	0	0	0	0	0	0	0	0	0	0	0	0	0	0	122460		0	2594900	2704000	2080400	0
>tr|Q8I607|Q8I607_PLAF7 Ubiquitin-conjugating enzyme E2 OS=Plasmodium falciparum (isolate 3D7) OX=36329 GN=PF3D7_1203900 PE=3 SV=1	50.3	16.539	2.7813e-71	Q8I607	Q8I607_PLAF7 Ubiquitin-conjugating enzyme E2	Plasmodium falciparum (isolate 3D7) OX=36329	PF3D7_1203900	6	50.3	147	5125700000	1025100000	45	18653000	298880000	283410000	27786000	22499000	32279000	25553000	11245000	2063700	5231400	3477100	631120	889210	0	0	2412900	0	0	0	0	0	0	836490	0	0	0	430400	0	0	2832300		0	16486000	24725000	162590000	62568000
>tr|C0H4R2|C0H4R2_PLAF7 Uncharacterized protein OS=Plasmodium falciparum (isolate 3D7) OX=36329 GN=PF3D7_0802900 PE=4 SV=1	65.9	16.562	5.2702e-108	C0H4R2	C0H4R2_PLAF7 Uncharacterized protein	Plasmodium falciparum (isolate 3D7) OX=36329	PF3D7_0802900	9	65.9	135	2107900000	234210000	13	0	1184900	66065	0	0	0	838570	194460	2710000	3425800	1401600	31150000	5157500	73793	2400700	1950300	1593400	1046700	0	0	349790	0	0	119770	0	88160	0	0	0	0		0	0	2409400	19663000	92752000
>tr|A0A5K1K994|A0A5K1K994_PLAF7 Fe-S assembly protein IscX, putative OS=Plasmodium falciparum (isolate 3D7) OX=36329 GN=PF3D7_1361600 PE=4 SV=1	25.5	16.568	6.6616e-32	A0A5K1K994	A0A5K1K994_PLAF7 Fe-S assembly protein IscX, putative	Plasmodium falciparum (isolate 3D7) OX=36329	PF3D7_1361600	3	25.5	137	281410000	31268000	7	16220000	453990	178880	537370	0	0	0	0	0	0	0	233100	0	261650	1357100	0	0	0	0	2554800	0	0	0	0	1032800	0	0	0	0	0		0	7046000	669430	0	0
>tr|Q8IFN4|Q8IFN4_PLAF7 BSD-domain protein, putative OS=Plasmodium falciparum (isolate 3D7) OX=36329 GN=PF3D7_0423200 PE=4 SV=1	16.2	16.582	6.1334e-05	Q8IFN4	Q8IFN4_PLAF7 BSD-domain protein, putative	Plasmodium falciparum (isolate 3D7) OX=36329	PF3D7_0423200	1	16.2	136	22685000	2835600	1	0	2401100	434470	0	0	0	0	0	0	0	0	0	0	0	0	0	0	0	0	0	0	0	0	0	0	0	0	0	0	0		0	0	0	0	0
>tr|Q8IJT5|Q8IJT5_PLAF7 Inner membrane complex sub-compartment protein 1 OS=Plasmodium falciparum (isolate 3D7) OX=36329 GN=PF3D7_1011000 PE=4 SV=2	59	16.585	2.8659e-151	Q8IJT5	Q8IJT5_PLAF7 Inner membrane complex sub-compartment protein 1	Plasmodium falciparum (isolate 3D7) OX=36329	PF3D7_1011000	12	59	144	13695000000	1521700000	45	36646	4051200	299290	0	650560	2525700	605790	0	0	0	136450	408250	212190	693940	1488400	704210	0	295800	300690	0	110290	1212000	134580	0	0	66779	0	0	92874	262480		364270	37017000	442670000	832330000	138200000
>tr|Q6ZMA7|Q6ZMA7_PLAF7 Sexual stage-specific protein OS=Plasmodium falciparum (isolate 3D7) OX=36329 GN=PF3D7_0406200 PE=4 SV=1	68.8	16.626	1.1245e-172	Q6ZMA7	Q6ZMA7_PLAF7 Sexual stage-specific protein	Plasmodium falciparum (isolate 3D7) OX=36329	PF3D7_0406200	12	68.8	157	189830000000	37966000000	175	32859000	50189000	24640000	21703000	17870000	42286000	52753000	24905000	12625000	29283000	19624000	10927000	18550000	10375000	12339000	16738000	29736000	13078000	4877800	10015000	7543600	8471300	11949000	7685900	14195000	12361000	11688000	11264000	15855000	27263000		349550000	355130000	129020000	2947000000	26772000000
>tr|Q8ILS7|Q8ILS7_PLAF7 Prefoldin subunit 2, putative OS=Plasmodium falciparum (isolate 3D7) OX=36329 GN=PF3D7_1416900 PE=4 SV=1	61.9	16.653	3.8523e-65	Q8ILS7	Q8ILS7_PLAF7 Prefoldin subunit 2, putative	Plasmodium falciparum (isolate 3D7) OX=36329	PF3D7_1416900	10	61.9	147	8304500000	922730000	60	7811600	66757000	62675000	382700000	137610000	23988000	20327000	8666100	4575700	3844400	1978800	3473400	415460	546330	750210	0	0	0	0	0	0	2243800	693790	0	0	1012900	0	0	0	0		0	2561600	0	1444300	19377000
>tr|A0A5K1K9A9|A0A5K1K9A9_PLAF7 Uncharacterized protein OS=Plasmodium falciparum (isolate 3D7) OX=36329 GN=PF3D7_1358400 PE=4 SV=1	41	16.692	7.5995e-45	A0A5K1K9A9	A0A5K1K9A9_PLAF7 Uncharacterized protein	Plasmodium falciparum (isolate 3D7) OX=36329	PF3D7_1358400	4	41	139	788970000	131490000	13	0	0	0	2627200	6638700	1244100	0	0	0	0	4906400	5936500	830890	0	487360	787010	0	0	0	0	0	0	0	0	1038000	620620	0	0	0	0		0	0	0	0	3272600
>tr|C0H480|C0H480_PLAF7 Protein phosphatase inhibitor 2 OS=Plasmodium falciparum (isolate 3D7) OX=36329 GN=PF3D7_0320000 PE=1 SV=1	29.9	16.701	2.3634e-12	C0H480	C0H480_PLAF7 Protein phosphatase inhibitor 2	Plasmodium falciparum (isolate 3D7) OX=36329	PF3D7_0320000	4	29.9	144	1832000000	261710000	4	4346500	7910100	4389300	2616700	1392200	606630	191570000	1887800	1230800	2177600	0	321120	375730	1440700	2415800	1637900	432240	1151200	0	0	0	803500	322310	520090	1443300	686050	922510	518510	0	0		0	0	534700	0	0
>tr|C6KT23|C6KT23_PLAF7 60S ribosomal protein L27a, putative OS=Plasmodium falciparum (isolate 3D7) OX=36329 GN=PF3D7_0618300 PE=1 SV=1	51.4	16.722	6.699e-96	C6KT23	C6KT23_PLAF7 60S ribosomal protein L27a, putative	Plasmodium falciparum (isolate 3D7) OX=36329	PF3D7_0618300	13	51.4	148	26577000000	2953000000	103	6072800	0	170380000	906320000	341540000	130000000	124780000	77600000	24582000	55743000	29198000	23618000	15073000	4266200	3550300	2662600	364010	2069000	1594400	952740	1167400	0	623250	598590	1319400	1927500	964470	6654800	13924000	53329000		404640	129110000	27959000	18344000	158840000
>tr|Q8IFP0|Q8IFP0_PLAF7 Uncharacterized protein OS=Plasmodium falciparum (isolate 3D7) OX=36329 GN=PF3D7_0422600 PE=4 SV=1	66.4	16.728	6.3881e-43	Q8IFP0	Q8IFP0_PLAF7 Uncharacterized protein	Plasmodium falciparum (isolate 3D7) OX=36329	PF3D7_0422600	8	66.4	140	3090500000	343390000	17	1305200	2029000	5534200	930110	505110	1617500	972260	322400	414140	443830	0	503460	524290	208370	599040	1059900	3207900	11379000	48509000	8647300	7495400	4213100	2830700	2705600	2531900	2415200	0	2620300	2509500	4998100		0	307780	1444500	117170000	68131000
>tr|C0H5A9|C0H5A9_PLAF7 Uncharacterized protein OS=Plasmodium falciparum (isolate 3D7) OX=36329 GN=PF3D7_1310200 PE=4 SV=1	17.4	16.745	2.3566e-08	C0H5A9	C0H5A9_PLAF7 Uncharacterized protein	Plasmodium falciparum (isolate 3D7) OX=36329	PF3D7_1310200	2	17.4	144	190800000	38161000	3	1181200	10298000	0	0	973420	76319	0	0	3496300	2407200	2975400	1820400	3456700	1767200	553110	0	321610	2353200	0	0	0	0	0	0	0	0	0	0	0	0		0	0	0	0	0
>tr|Q8IKM5|Q8IKM5_PLAF7 60S ribosomal protein L27 OS=Plasmodium falciparum (isolate 3D7) OX=36329 GN=PF3D7_1460700 PE=1 SV=2	60.3	16.745	9.0319e-96	Q8IKM5	Q8IKM5_PLAF7 60S ribosomal protein L27	Plasmodium falciparum (isolate 3D7) OX=36329	PF3D7_1460700	12	60.3	146	41291000000	5161300000	146	3997400	4345100	167160000	1721200000	387970000	179610000	121280000	109230000	47158000	89765000	30887000	46515000	40407000	20605000	10798000	9013700	6414600	7847700	4715500	3524000	5294100	4734300	6859800	6062900	8497300	8850300	11134000	20271000	19841000	101810000		443270	131100000	34672000	33505000	293910000
>tr|Q8IEB8|Q8IEB8_PLAF7 Uncharacterized protein OS=Plasmodium falciparum (isolate 3D7) OX=36329 GN=PF3D7_1319800 PE=4 SV=1	36.6	16.762	6.6456e-35	Q8IEB8	Q8IEB8_PLAF7 Uncharacterized protein	Plasmodium falciparum (isolate 3D7) OX=36329	PF3D7_1319800	5	36.6	145	4438100000	634010000	14	24535000	17749000	0	0	8737.4	0	471360	1399400	0	0	0	1830400	10931000	0	0	575850	0	1529100	1273900	484120	950170	462940	1053600	0	0	1195000	329270	556670	728630	4825400		36333	6283500	55626000	94021000	355900000
>tr|C0H5C2|C0H5C2_PLAF7 40S ribosomal protein S19 OS=Plasmodium falciparum (isolate 3D7) OX=36329 GN=PF3D7_1317800 PE=1 SV=1	67.6	16.763	6.355e-167	C0H5C2	C0H5C2_PLAF7 40S ribosomal protein S19	Plasmodium falciparum (isolate 3D7) OX=36329	PF3D7_1317800	8	67.6	145	25873000000	3696100000	101	4703900	6207500	156040000	1354100000	572580000	155770000	171740000	89069000	31644000	50744000	25799000	16504000	15174000	10624000	8991800	2000800	4711900	2145900	0	3035700	179460	0	653070	169020	572020	1403300	0	373200	1428800	8042500		325640	69759000	6544500	6233800	91641000
>tr|A0A143ZWS9|A0A143ZWS9_PLAF7 Uncharacterized protein OS=Plasmodium falciparum (isolate 3D7) OX=36329 GN=PF3D7_0810700 PE=4 SV=1	8.5	16.803	0.0022946	A0A143ZWS9	A0A143ZWS9_PLAF7 Uncharacterized protein	Plasmodium falciparum (isolate 3D7) OX=36329	PF3D7_0810700	1	8.5	141	49153000	7021900	1	0	0	0	0	0	0	0	0	0	0	0	0	0	0	0	0	0	0	0	0	0	0	0	0	0	0	0	0	0	0		0	0	0	0	5230200
>tr|C6S3H7|C6S3H7_PLAF7 ATP synthase-associated protein, putative OS=Plasmodium falciparum (isolate 3D7) OX=36329 GN=PF3D7_1417900 PE=4 SV=1	57.6	16.831	3.0537e-155	C6S3H7	C6S3H7_PLAF7 ATP synthase-associated protein, putative	Plasmodium falciparum (isolate 3D7) OX=36329	PF3D7_1417900	7	57.6	144	5136000000	855990000	20	525510	0	38815000	3421900	1379300	862150	0	1463100	1829000	4814400	0	0	0	0	0	0	0	0	0	0	0	0	0	0	0	0	0	0	0	0		0	0	0	111570000	303170000
>tr|A0A5K1K9F7|A0A5K1K9F7_PLAF7 Uncharacterized protein OS=Plasmodium falciparum (isolate 3D7) OX=36329 GN=PF3D7_1347400 PE=4 SV=1	17.3	16.847	3.1248e-08	A0A5K1K9F7	A0A5K1K9F7_PLAF7 Uncharacterized protein	Plasmodium falciparum (isolate 3D7) OX=36329	PF3D7_1347400	2	17.3	139	164650000	54882000	3	0	0	0	0	0	0	1329900	0	0	0	0	0	0	0	0	0	0	0	0	0	0	0	0	0	0	0	0	0	0	0		0	0	0	0	35262000
>tr|Q8I2H5|Q8I2H5_PLAF7 ATP synthase-associated protein, putative OS=Plasmodium falciparum (isolate 3D7) OX=36329 GN=PF3D7_0934300 PE=4 SV=1	21.4	16.889	6.5061e-10	Q8I2H5	Q8I2H5_PLAF7 ATP synthase-associated protein, putative	Plasmodium falciparum (isolate 3D7) OX=36329	PF3D7_0934300	3	21.4	145	1058100000	151150000	7	0	2917800	1538500	483450	2243400	1467800	984410	0	0	851520	0	0	0	3170000	2935400	0	0	373380	979260	0	0	2815900	664380	0	0	0	0	0	0	986030		0	15185000	48197000	25048000	2089700
>tr|Q8I5R8|Q8I5R8_PLAF7 DNA-directed RNA polymerases I, II, and III subunit RPABC3 OS=Plasmodium falciparum (isolate 3D7) OX=36329 GN=PF3D7_1213700 PE=3 SV=1	24.8	16.898	1.8747e-09	Q8I5R8	Q8I5R8_PLAF7 DNA-directed RNA polymerases I, II, and III subunit RPABC3	Plasmodium falciparum (isolate 3D7) OX=36329	PF3D7_1213700	3	24.8	145	1386100000	173260000	4	1077300	15770000	4584400	0	743580	862520	286020	167840	578070	129270	0	1273700	697990	0	0	0	0	0	0	0	1382600	364010	0	206600	2003600	0	0	0	775950	0		0	0	0	7322500	0
>tr|A0A144A1Y0|A0A144A1Y0_PLAF7 Calmodulin OS=Plasmodium falciparum (isolate 3D7) OX=36329 GN=PF3D7_1434200 PE=3 SV=1;>sp|P62203|CALM_PLAF7 Calmodulin OS=Plasmodium falciparum (isolate 3D7) OX=36329 GN=PF14_0323 PE=3 SV=2	96	16.931	1.2841e-174	P62203	CALM_PLAF7 Calmodulin	Plasmodium falciparum (isolate 3D7) OX=36329	PF14_0323	13	96	149	5882400000	653600000	34	16692000	481410000	62822000	8211600	3458600	6996500	2781100	1890200	1302800	2109000	0	52357	1130300	906080	357320	2132400	0	0	0	0	272000	0	110680	1977200	0	0	311500	814260	0	0		0	2411200	8596600	23261000	17553000
>sp|Q8ID92|CADF2_PLAF7 Cofilin/actin-depolymerizing factor homolog 2 OS=Plasmodium falciparum (isolate 3D7) OX=36329 GN=PF13_0326 PE=3 SV=1	26.6	16.998	1.7779e-08	Q8ID92	CADF2_PLAF7 Cofilin/actin-depolymerizing factor homolog 2	Plasmodium falciparum (isolate 3D7) OX=36329	PF13_0326	3	26.6	143	124700000	17815000	6	60739	0	170500	0	0	0	0	70568	0	0	0	0	0	0	153870	0	0	0	0	0	472790	0	0	151430	0	0	0	0	0	0		0	0	241510	2396600	9440000
>tr|Q8ID43|Q8ID43_PLAF7 Nucleoside diphosphate kinase OS=Plasmodium falciparum (isolate 3D7) OX=36329 GN=PF3D7_1366500 PE=1 SV=1	81.2	17.012	2.2325e-99	Q8ID43	Q8ID43_PLAF7 Nucleoside diphosphate kinase	Plasmodium falciparum (isolate 3D7) OX=36329	PF3D7_1366500	13	81.2	149	10490000000	1049000000	81	3273600	269140000	532380000	26766000	26558000	24056000	15542000	6927100	764880	3352500	0	0	723350	2618500	74807	125540	62634	0	17218000	1893900	2428000	0	0	1454500	812160	745540	324950	12175	0	722270		0	0	5278100	54754000	33254000
>tr|O77358|O77358_PLAF7 Trafficking protein particle complex subunit OS=Plasmodium falciparum (isolate 3D7) OX=36329 GN=PF3D7_0310700 PE=3 SV=2	37.2	17.018	3.6788e-10	O77358	O77358_PLAF7 Trafficking protein particle complex subunit	Plasmodium falciparum (isolate 3D7) OX=36329	PF3D7_0310700	5	37.2	145	3737700000	311470000	16	8961100	10277000	0	0	0	0	2937800	353720	0	0	5951800	0	7606400	16707000	6994400	21691000	0	90253000	24753000	29279000	0	0	0	3177900	2696200	348530	0	0	0	1280900		0	0	3523500	6587200	116810
>tr|Q9NLB3|Q9NLB3_PLAF7 Uncharacterized protein OS=Plasmodium falciparum (isolate 3D7) OX=36329 GN=PF3D7_0306000 PE=4 SV=2	13.1	17.02	2.5081e-05	Q9NLB3	Q9NLB3_PLAF7 Uncharacterized protein	Plasmodium falciparum (isolate 3D7) OX=36329	PF3D7_0306000	1	13.1	137	62812000	10469000	1	0	0	0	0	0	0	0	0	0	0	0	0	0	0	0	0	0	0	0	0	0	0	0	0	0	0	0	0	0	0		0	3279500	6281100	0	0
>tr|Q8I3R7|Q8I3R7_PLAF7 V-type proton ATPase proteolipid subunit OS=Plasmodium falciparum (isolate 3D7) OX=36329 GN=PF3D7_0519200 PE=3 SV=1	29.7	17.065	9.9101e-117	Q8I3R7	Q8I3R7_PLAF7 V-type proton ATPase proteolipid subunit	Plasmodium falciparum (isolate 3D7) OX=36329	PF3D7_0519200	2	29.7	165	3698200000	924550000	35	0	0	0	0	0	0	0	0	0	0	1883200	2663300	0	0	0	0	2352900	0	0	0	3975400	0	4293200	1621300	10676000	9790700	19217000	35884000	19823000	70864000		0	0	0	1076500	3042700
>tr|Q8IKM6|Q8IKM6_PLAF7 Inner membrane complex sub-compartment protein 3 OS=Plasmodium falciparum (isolate 3D7) OX=36329 GN=PF3D7_1460600 PE=4 SV=1	46.6	17.117	1.5166e-36	Q8IKM6	Q8IKM6_PLAF7 Inner membrane complex sub-compartment protein 3	Plasmodium falciparum (isolate 3D7) OX=36329	PF3D7_1460600	6	46.6	148	2439800000	304980000	22	502690	44938000	87923000	9033800	5554900	6295300	5212800	2089200	1343600	427470	0	853000	894390	9191000	1765800	1531400	1546500	0	0	0	2299700	0	0	375100	5682000	1962800	1228400	865830	501500	0		0	0	6586300	46898000	35211000
>tr|Q8IC37|Q8IC37_PLAF7 Uncharacterized protein OS=Plasmodium falciparum (isolate 3D7) OX=36329 GN=PF3D7_0703300 PE=4 SV=1	6.2	17.151	0.00023632	Q8IC37	Q8IC37_PLAF7 Uncharacterized protein	Plasmodium falciparum (isolate 3D7) OX=36329	PF3D7_0703300	1	6.2	146	127810000	31953000	5	0	0	560510	2006000	5206500	6302500	0	0	0	0	0	0	0	0	0	0	0	0	0	0	0	0	0	0	0	209690	1084300	1745300	429490	0		0	0	0	0	762160
>tr|C6KSZ1|C6KSZ1_PLAF7 Uncharacterized protein OS=Plasmodium falciparum (isolate 3D7) OX=36329 GN=PF3D7_0615000 PE=4 SV=1	22.6	17.215	3.9462e-06	C6KSZ1	C6KSZ1_PLAF7 Uncharacterized protein	Plasmodium falciparum (isolate 3D7) OX=36329	PF3D7_0615000	3	22.6	146	182590000	22824000	2	794900	0	333340	0	8480100	798180	276800	372560	0	0	1656300	0	383590	0	0	0	0	0	0	0	0	0	0	1125100	0	0	0	0	0	0		0	0	0	0	1532300
>tr|Q8IDB0|Q8IDB0_PLAF7 40S ribosomal protein S15 OS=Plasmodium falciparum (isolate 3D7) OX=36329 GN=PF3D7_1358800 PE=1 SV=1	60.3	17.25	5.1542e-54	Q8IDB0	Q8IDB0_PLAF7 40S ribosomal protein S15	Plasmodium falciparum (isolate 3D7) OX=36329	PF3D7_1358800	13	60.3	151	62074000000	7759300000	136	13242000	27943000	698140000	3054300000	613170000	309680000	255280000	210090000	71973000	145820000	90095000	47132000	28924000	16912000	13727000	9746000	3043700	4472300	3982200	2250800	3397900	1004300	2132900	1639000	1932100	544440	882750	1349000	1505400	11615000		0	40254000	37229000	55543000	499920000
>tr|Q8IKW1|Q8IKW1_PLAF7 Pre-mRNA-splicing factor CWF18, putative OS=Plasmodium falciparum (isolate 3D7) OX=36329 GN=PF3D7_1451500 PE=4 SV=1	21.8	17.257	1.9712e-08	Q8IKW1	Q8IKW1_PLAF7 Pre-mRNA-splicing factor CWF18, putative	Plasmodium falciparum (isolate 3D7) OX=36329	PF3D7_1451500	3	21.8	147	232370000	21124000	3	0	0	7825300	982200	0	0	0	1070700	0	0	0	0	0	0	0	0	0	0	0	0	0	0	0	0	0	0	0	0	0	0		0	0	0	0	5898700
>tr|Q8IIF0|Q8IIF0_PLAF7 Exported protein 1 OS=Plasmodium falciparum (isolate 3D7) OX=36329 GN=PF3D7_1121600 PE=4 SV=1	18.5	17.295	3.0746e-197	Q8IIF0	Q8IIF0_PLAF7 Exported protein 1	Plasmodium falciparum (isolate 3D7) OX=36329	PF3D7_1121600	9	18.5	162	56308000000	11262000000	158	36938000	100830000	99938000	349830000	2963800000	4665300000	635830000	419500000	131170000	305560000	187280000	98953000	61124000	54466000	30445000	17135000	16387000	7402200	8501700	2315000	1021000	2462400	1580500	617740	3584100	1470500	938730	1402200	1306800	4467900		45980	19847000	14783000	8176100	8806000
>tr|Q8IIB9|Q8IIB9_PLAF7 U6 snRNA-associated Sm-like protein LSm1 OS=Plasmodium falciparum (isolate 3D7) OX=36329 GN=LSM1 PE=3 SV=2	25.2	17.341	1.0039e-08	Q8IIB9	Q8IIB9_PLAF7 U6 snRNA-associated Sm-like protein LSm1	Plasmodium falciparum (isolate 3D7) OX=36329	LSM1	3	25.2	147	95761000	9576100	4	0	1917400	954220	0	0	0	0	0	0	0	0	0	0	0	0	0	0	0	0	0	131270	0	0	0	0	0	0	0	0	221340		0	0	0	4407500	1944400
>tr|Q8IBY4|Q8IBY4_PLAF7 60S ribosomal protein L34 OS=Plasmodium falciparum (isolate 3D7) OX=36329 GN=PF3D7_0710600 PE=1 SV=1	22	17.351	3.4682e-13	Q8IBY4	Q8IBY4_PLAF7 60S ribosomal protein L34	Plasmodium falciparum (isolate 3D7) OX=36329	PF3D7_0710600	4	22	150	16605000000	3320900000	49	1299500	1642400	28373000	28053000	231720000	1318700000	238110000	156500000	53149000	115640000	59753000	47537000	39275000	26815000	19162000	11740000	16158000	11161000	9270600	7812000	5187800	2869500	1758100	2581800	3100400	5953300	2149100	4065400	1759200	10844000		0	101580000	27033000	18569000	44137000
>tr|Q8I322|Q8I322_PLAF7 Uncharacterized protein OS=Plasmodium falciparum (isolate 3D7) OX=36329 GN=PF3D7_0913000 PE=4 SV=1	46.9	17.359	1.1521e-22	Q8I322	Q8I322_PLAF7 Uncharacterized protein	Plasmodium falciparum (isolate 3D7) OX=36329	PF3D7_0913000	5	46.9	147	788210000	112600000	8	1432200	12613000	18657000	26599000	4076200	20874000	1050000	0	0	0	0	0	0	0	0	0	0	0	2211100	0	1067800	2521000	507230	0	1871200	410720	0	0	0	916920		0	0	0	7833900	2950300
>tr|Q8I3N5|Q8I3N5_PLAF7 Pre-mRNA-splicing factor BUD31, putative OS=Plasmodium falciparum (isolate 3D7) OX=36329 GN=PF3D7_0522800 PE=4 SV=1	43.5	17.389	6.9553e-25	Q8I3N5	Q8I3N5_PLAF7 Pre-mRNA-splicing factor BUD31, putative	Plasmodium falciparum (isolate 3D7) OX=36329	PF3D7_0522800	7	43.5	147	575340000	52304000	9	72508	852340	29224000	1352900	1220700	0	0	0	1114200	0	0	0	0	0	0	0	246920	300500	0	306420	265070	0	0	0	117080	260260	169390	1606700	1231700	2829700		0	0	0	1245000	6632000
>tr|Q8IM64|Q8IM64_PLAF7 Ribosomal protein S27a, putative OS=Plasmodium falciparum (isolate 3D7) OX=36329 GN=PF3D7_1402500 PE=4 SV=1	16.8	17.399	4.4493e-14	Q8IM64	Q8IM64_PLAF7 Ribosomal protein S27a, putative	Plasmodium falciparum (isolate 3D7) OX=36329	PF3D7_1402500	3	16.8	149	2557400000	365340000	19	1944100	8703100	208370000	18076000	12940000	13604000	7206100	10273000	3985300	2582300	8273100	4793800	3349000	1229800	0	844640	1651900	352690	0	0	0	1433000	0	0	763820	0	2038000	2391900	1846200	2921600		0	958520	0	16507000	15291000
>tr|Q8I3J4|Q8I3J4_PLAF7 Ubiquitin-conjugating enzyme E2 N, putative OS=Plasmodium falciparum (isolate 3D7) OX=36329 GN=PF3D7_0527100 PE=1 SV=1	65.1	17.411	4.7846e-197	Q8I3J4	Q8I3J4_PLAF7 Ubiquitin-conjugating enzyme E2 N, putative	Plasmodium falciparum (isolate 3D7) OX=36329	PF3D7_0527100	9	65.1	152	4867900000	540880000	51	2283600	11959000	379640000	29017000	20537000	14433000	12053000	3153500	476950	2412300	710870	1372900	0	124900	0	0	1480700	0	0	0	0	0	31494	0	0	0	0	0	489420	0		0	0	273550	6857100	38515000
>tr|A0A143ZYQ2|A0A143ZYQ2_PLAF7 Uncharacterized protein OS=Plasmodium falciparum (isolate 3D7) OX=36329 GN=PF3D7_1119200 PE=4 SV=1	7.3	17.57	0.0017979	A0A143ZYQ2	A0A143ZYQ2_PLAF7 Uncharacterized protein	Plasmodium falciparum (isolate 3D7) OX=36329	PF3D7_1119200	1	7.3	150	29860000	7464900	1	0	0	0	521930	0	3969000	0	0	0	0	0	0	0	0	0	0	0	0	0	0	0	0	1535400	0	0	0	0	0	0	0		0	0	0	0	0
>tr|Q8IBJ9|Q8IBJ9_PLAF7 Mago nashi protein homologue, putative OS=Plasmodium falciparum (isolate 3D7) OX=36329 GN=PF3D7_0725200 PE=4 SV=2	60.1	17.599	7.8024e-45	Q8IBJ9	Q8IBJ9_PLAF7 Mago nashi protein homologue, putative	Plasmodium falciparum (isolate 3D7) OX=36329	PF3D7_0725200	9	60.1	148	2081300000	208130000	10	743080	2161300	27903000	1873900	1961100	2335700	1358500	1883700	0	433790	980230	0	0	85664000	6157900	1038900	13798000	8564500	11526000	0	290460	1818800	0	1069400	1010700	1615900	1248000	1083500	758630	170990		0	1314400	399840	6327500	7767900
>tr|Q8IHP4|Q8IHP4_PLAF7 ATP synthase subunit delta, mitochondrial, putative OS=Plasmodium falciparum (isolate 3D7) OX=36329 GN=PF3D7_1147700 PE=4 SV=1	70.1	17.617	1.6095e-38	Q8IHP4	Q8IHP4_PLAF7 ATP synthase subunit delta, mitochondrial, putative	Plasmodium falciparum (isolate 3D7) OX=36329	PF3D7_1147700	6	70.1	154	854910000	106860000	14	0	4231400	1103400	591720	0	0	0	0	0	1478900	0	0	0	0	0	0	0	214440	0	0	0	0	300360	0	0	148370	780100	0	0	0		0	0	7508400	53286000	18406000
>tr|Q8IEN4|Q8IEN4_PLAF7 CCAAT-binding transcription factor, putative OS=Plasmodium falciparum (isolate 3D7) OX=36329 GN=PF3D7_1308100 PE=4 SV=1	66.4	17.619	1.5652e-34	Q8IEN4	Q8IEN4_PLAF7 CCAAT-binding transcription factor, putative	Plasmodium falciparum (isolate 3D7) OX=36329	PF3D7_1308100	8	66.4	152	887080000	98565000	12	1830200	3369400	6202600	5334900	2954200	792070	301370	46690	130060	0	611530	0	0	0	686380	0	0	130980	0	2368600	0	0	0	0	0	0	0	0	0	0		0	418060	0	0	3363800
>tr|Q8I603|Q8I603_PLAF7 Eukaryotic translation initiation factor 5A OS=Plasmodium falciparum (isolate 3D7) OX=36329 GN=PF3D7_1204300 PE=3 SV=1	79.5	17.631	1.5303e-219	Q8I603	Q8I603_PLAF7 Eukaryotic translation initiation factor 5A	Plasmodium falciparum (isolate 3D7) OX=36329	PF3D7_1204300	14	79.5	161	73549000000	7354900000	157	20781000	25990000	513620000	4223400000	750680000	376370000	279210000	157240000	74017000	129670000	58017000	48964000	28632000	9673100	8203200	3463000	1190900	507660	0	1334700	0	1633600	1211000	404480	540760	1919000	0	448720	574790	291620		201100	41824000	43869000	27580000	56843000
>tr|O97319|O97319_PLAF7 Elongation factor 1-delta, putative OS=Plasmodium falciparum (isolate 3D7) OX=36329 GN=PF3D7_0319600 PE=4 SV=2	84	17.706	7.9483e-224	O97319	O97319_PLAF7 Elongation factor 1-delta, putative	Plasmodium falciparum (isolate 3D7) OX=36329	PF3D7_0319600	9	84	156	8862500000	1266100000	66	0	0	15729000	93223000	378870000	383970000	73842000	28113000	11482000	22023000	13837000	2999700	1102300	938950	2217900	0	1788500	1420300	7256200	15230000	7889500	3024700	144440	0	0	0	730100	0	2048000	5766900		0	4018600	0	4465000	9580800
>tr|Q8IBL7|Q8IBL7_PLAF7 Proteasome assembly chaperone 4, putative OS=Plasmodium falciparum (isolate 3D7) OX=36329 GN=PF3D7_0723600 PE=4 SV=1	34.9	17.711	2.5932e-25	Q8IBL7	Q8IBL7_PLAF7 Proteasome assembly chaperone 4, putative	Plasmodium falciparum (isolate 3D7) OX=36329	PF3D7_0723600	4	34.9	149	789110000	112730000	4	1084100	4259700	5639100	31009000	2718000	1610900	1314500	9949900	0	0	0	0	0	0	2233900	1532600	1376700	3124400	0	0	2025100	4853600	0	0	0	7771200	2431900	0	1075000	0		0	0	0	0	1266300
>tr|C0H4F3|C0H4F3_PLAF7 Bis(5-nucleosyl)-tetraphosphatase [asymmetrical] OS=Plasmodium falciparum (isolate 3D7) OX=36329 GN=PF3D7_0520600 PE=1 SV=1	65.8	17.75	1.2869e-59	C0H4F3	C0H4F3_PLAF7 Bis(5-nucleosyl)-tetraphosphatase [asymmetrical]	Plasmodium falciparum (isolate 3D7) OX=36329	PF3D7_0520600	6	65.8	152	1587500000	198430000	23	203610	12388000	118380000	12327000	8864900	7781100	5959400	2472100	163210	1340100	831100	0	3460700	0	275550	389280	0	0	964060	0	0	1124600	0	835390	589860	0	0	0	0	564970		0	0	940650	6458100	5763700
>tr|A0A5K1K8V5|A0A5K1K8V5_PLAF7 Cytochrome c oxidase subunit ApiCOX14, putative OS=Plasmodium falciparum (isolate 3D7) OX=36329 GN=PF3D7_1339400 PE=4 SV=1	31.8	17.756	1.2e-27	A0A5K1K8V5	A0A5K1K8V5_PLAF7 Cytochrome c oxidase subunit ApiCOX14, putative	Plasmodium falciparum (isolate 3D7) OX=36329	PF3D7_1339400	4	31.8	148	1061100000	132640000	7	0	0	1495600	0	0	0	0	0	0	918770	0	0	0	1338200	1051700	7482000	6261100	3239300	3115900	1107900	0	407140	733420	0	0	0	0	0	0	0		0	0	0	5364000	65386000
>tr|Q8IBF5|Q8IBF5_PLAF7 IMP1-like protein, putative OS=Plasmodium falciparum (isolate 3D7) OX=36329 GN=PF3D7_0730400 PE=1 SV=1	43.7	17.801	5.0893e-23	Q8IBF5	Q8IBF5_PLAF7 IMP1-like protein, putative	Plasmodium falciparum (isolate 3D7) OX=36329	PF3D7_0730400	6	43.7	158	807210000	115320000	16	0	0	7098600	35902000	3551600	1149900	1194300	1438800	0	1535400	0	0	363310	611140	0	1461300	0	0	0	0	1241000	0	0	0	958240	0	0	0	0	0		0	0	0	0	8234700
>tr|O96217|O96217_PLAF7 Uncharacterized protein OS=Plasmodium falciparum (isolate 3D7) OX=36329 GN=PF3D7_0213700 PE=4 SV=1	54.5	17.808	2.0171e-78	O96217	O96217_PLAF7 Uncharacterized protein	Plasmodium falciparum (isolate 3D7) OX=36329	PF3D7_0213700	5	54.5	154	2006100000	200610000	19	906570	3962500	55130000	7138600	2982500	1638600	1347500	1366900	2298600	1672700	939610	513110	0	305160	0	2085300	0	1622100	142710	0	384390	0	0	0	0	0	0	167240	278980	0		0	737800	0	19232000	89307000
>tr|C6KSR0|C6KSR0_PLAF7 Ubiquitin-conjugating enzyme E2 PEX4, putative OS=Plasmodium falciparum (isolate 3D7) OX=36329 GN=PF3D7_0606200 PE=4 SV=1	24.5	17.815	6.858e-19	C6KSR0	C6KSR0_PLAF7 Ubiquitin-conjugating enzyme E2 PEX4, putative	Plasmodium falciparum (isolate 3D7) OX=36329	PF3D7_0606200	2	24.5	155	39661000	4957600	3	0	0	2582400	0	0	0	0	0	451000	0	898920	0	0	0	83527	0	0	0	0	0	0	0	0	0	0	0	0	0	0	0		0	0	0	0	576480
>tr|O77315|O77315_PLAF7 DNA-directed RNA polymerases I, II, and III subunit RPABC2, putative OS=Plasmodium falciparum (isolate 3D7) OX=36329 GN=PF3D7_0303300 PE=4 SV=2	20.9	17.834	5.0648e-17	O77315	O77315_PLAF7 DNA-directed RNA polymerases I, II, and III subunit RPABC2, putative	Plasmodium falciparum (isolate 3D7) OX=36329	PF3D7_0303300	3	20.9	153	708020000	101150000	8	0	6898800	4432300	735830	9205700	27211000	821460	339870	0	0	0	0	0	0	0	0	0	0	0	0	0	0	0	0	0	0	0	0	0	0		0	11130000	9649800	5378500	1272100
>tr|Q8IBR1|Q8IBR1_PLAF7 Uncharacterized protein OS=Plasmodium falciparum (isolate 3D7) OX=36329 GN=PF3D7_0719000 PE=4 SV=1	71.2	17.841	8.3198e-42	Q8IBR1	Q8IBR1_PLAF7 Uncharacterized protein	Plasmodium falciparum (isolate 3D7) OX=36329	PF3D7_0719000	10	71.2	153	1101700000	110170000	23	7450600	893340	4783800	13398000	23170000	8817600	1698800	0	0	0	0	0	0	0	0	0	0	0	0	0	0	886720	0	774690	0	0	0	0	0	0		0	1269500	0	0	1652500
>tr|Q8IHT2|Q8IHT2_PLAF7 Translation initiation factor eIF-1A, putative OS=Plasmodium falciparum (isolate 3D7) OX=36329 GN=PF3D7_1143400 PE=3 SV=2	49.7	17.867	3.2892e-76	Q8IHT2	Q8IHT2_PLAF7 Translation initiation factor eIF-1A, putative	Plasmodium falciparum (isolate 3D7) OX=36329	PF3D7_1143400	7	49.7	155	5903200000	983860000	40	666260	0	7027700	28619000	230050000	313680000	59636000	8755400	14021000	22897000	5828800	6118000	10496000	4416200	2253700	1056700	323630	2127900	1286900	3331400	6147200	2241900	654290	0	0	966000	2605300	1598100	886710	397660		87045	15497000	5394600	4571900	11105000
>tr|Q8IIA2|Q8IIA2_PLAF7 40S ribosomal protein S18, putative OS=Plasmodium falciparum (isolate 3D7) OX=36329 GN=PF3D7_1126200 PE=1 SV=1	60.3	17.891	0	Q8IIA2	Q8IIA2_PLAF7 40S ribosomal protein S18, putative	Plasmodium falciparum (isolate 3D7) OX=36329	PF3D7_1126200	12	60.3	156	70874000000	8859300000	171	74347000	24407000	2176800000	2244500000	285570000	221170000	254710000	156890000	31724000	83266000	56771000	30800000	13407000	5648700	5028300	3409400	3447300	1251400	143930	912400	192640	835080	0	290770	1865000	100830000	838940	347820000	144350000	45058000		498430	183660000	21714000	63406000	1196200000
>tr|Q8ILB7|Q8ILB7_PLAF7 Mitochondrial import inner membrane translocase subunit TIM17, putative OS=Plasmodium falciparum (isolate 3D7) OX=36329 GN=PF3D7_1434700 PE=4 SV=1	7.4	17.909	1.0119e-08	Q8ILB7	Q8ILB7_PLAF7 Mitochondrial import inner membrane translocase subunit TIM17, putative	Plasmodium falciparum (isolate 3D7) OX=36329	PF3D7_1434700	2	7.4	162	490330000	81722000	6	0	0	14841000	0	0	0	0	0	0	0	0	0	367390	0	0	0	0	5358700	6350200	897090	1255800	0	0	1587400	0	0	0	0	0	0		0	0	1087800	13268000	19715000
>tr|Q8IK04|Q8IK04_PLAF7 N-terminal acetyltransferase A complex catalytic subunit ARD1, putative OS=Plasmodium falciparum (isolate 3D7) OX=36329 GN=PF3D7_1003300 PE=4 SV=1	27	17.934	3.1762e-09	Q8IK04	Q8IK04_PLAF7 N-terminal acetyltransferase A complex catalytic subunit ARD1, putative	Plasmodium falciparum (isolate 3D7) OX=36329	PF3D7_1003300	3	27	152	312730000	31273000	3	681760	621160	19528000	946670	256790	193590	92004	0	61794	1190200	806510	108650	0	0	0	0	0	581740	0	372920	935200	0	0	0	55197	0	0	0	0	0		0	0	0	0	518250
>tr|Q8I6T6|Q8I6T6_PLAF7 Cytochrome c, putative OS=Plasmodium falciparum (isolate 3D7) OX=36329 GN=PF3D7_1311700 PE=3 SV=1	25.2	17.964	1.2409e-10	Q8I6T6	Q8I6T6_PLAF7 Cytochrome c, putative	Plasmodium falciparum (isolate 3D7) OX=36329	PF3D7_1311700	3	25.2	159	151190000	18898000	4	366310	0	704440	1585800	0	0	492770	0	0	0	0	0	0	0	0	0	0	0	0	0	0	0	0	0	0	0	0	0	0	762670		0	0	1542300	0	3923000
>tr|Q8I5P4|Q8I5P4_PLAF7 Signal recognition particle subunit SRP19 OS=Plasmodium falciparum (isolate 3D7) OX=36329 GN=PF3D7_1216300 PE=4 SV=1	68.4	18.025	3.0884e-67	Q8I5P4	Q8I5P4_PLAF7 Signal recognition particle subunit SRP19	Plasmodium falciparum (isolate 3D7) OX=36329	PF3D7_1216300	10	68.4	152	1663400000	207920000	16	669190	333630	46872000	51114000	3044300	4307000	2861000	9187100	1633200	2718200	0	437020	2175100	0	1823400	1363500	1293200	0	0	0	0	0	0	432520	0	0	0	0	836140	673500		0	0	0	0	34459000
>tr|Q8I3T8|Q8I3T8_PLAF7 60S ribosomal protein L12, putative OS=Plasmodium falciparum (isolate 3D7) OX=36329 GN=PF3D7_0517000 PE=3 SV=2	58.2	18.112	4.6117e-68	Q8I3T8	Q8I3T8_PLAF7 60S ribosomal protein L12, putative	Plasmodium falciparum (isolate 3D7) OX=36329	PF3D7_0517000	9	58.2	165	47228000000	5247600000	114	5646400	10110000	472210000	1915900000	342040000	202010000	144930000	125760000	34003000	70133000	30952000	21046000	25292000	24354000	23960000	20295000	4318400	31124000	12211000	7120100	6764000	2753100	3338300	2832100	3321900	3210100	3634700	8763200	14702000	35618000		829730	85136000	29175000	21734000	243260000
>tr|Q8IDE0|Q8IDE0_PLAF7 Mitochondrial import inner membrane translocase subunit TIM23, putative OS=Plasmodium falciparum (isolate 3D7) OX=36329 GN=PF3D7_1356200 PE=4 SV=1	27.5	18.171	4.0797e-18	Q8IDE0	Q8IDE0_PLAF7 Mitochondrial import inner membrane translocase subunit TIM23, putative	Plasmodium falciparum (isolate 3D7) OX=36329	PF3D7_1356200	4	27.5	167	1395400000	279080000	8	0	0	26308000	802460	0	0	4016900	1727400	665040	1123700	0	0	0	5734400	0	1633400	3737900	1815200	1093700	2838300	7916000	13077000	18417000	69636000	0	406250	682060	0	396110	60554000		0	0	0	10974000	40155000
>tr|Q8I301|Q8I301_PLAF7 SUMO-conjugating enzyme UBC9 OS=Plasmodium falciparum (isolate 3D7) OX=36329 GN=PF3D7_0915100 PE=1 SV=1	67.9	18.19	1.6642e-117	Q8I301	Q8I301_PLAF7 SUMO-conjugating enzyme UBC9	Plasmodium falciparum (isolate 3D7) OX=36329	PF3D7_0915100	6	67.9	159	1035100000	258770000	16	0	0	104610000	79144000	12724000	6020800	8312100	2129300	1030400	3649200	0	0	650780	0	0	0	0	0	0	8701600	0	0	419010	0	0	0	0	0	0	1577500		0	0	0	0	11757000
>tr|Q8I249|Q8I249_PLAF7 N-acetyltransferase, GNAT family, putative OS=Plasmodium falciparum (isolate 3D7) OX=36329 GN=PF3D7_0109500 PE=4 SV=1	32.3	18.229	1.8208e-19	Q8I249	Q8I249_PLAF7 N-acetyltransferase, GNAT family, putative	Plasmodium falciparum (isolate 3D7) OX=36329	PF3D7_0109500	5	32.3	155	332570000	30234000	6	0	0	14537000	194640	0	823690	231230	0	423290	0	0	0	1046600	0	100670	0	0	0	665970	0	0	0	0	0	0	0	0	0	0	0		0	0	0	0	813950
>tr|Q8I599|Q8I599_PLAF7 Cytochrome b5, putative OS=Plasmodium falciparum (isolate 3D7) OX=36329 GN=PF3D7_1232300 PE=3 SV=1	36.9	18.244	9.4225e-45	Q8I599	Q8I599_PLAF7 Cytochrome b5, putative	Plasmodium falciparum (isolate 3D7) OX=36329	PF3D7_1232300	3	36.9	157	998140000	199630000	11	0	0	4421100	36425000	3956700	955290	573840	335730	0	0	440940	0	0	0	0	0	0	0	0	0	0	0	0	0	1125900	556950	0	89788	0	0		0	0	0	0	9893900
>tr|Q8IKD5|Q8IKD5_PLAF7 Uncharacterized protein OS=Plasmodium falciparum (isolate 3D7) OX=36329 GN=PF3D7_1470300 PE=4 SV=1	11.5	18.248	9.2518e-05	Q8IKD5	Q8IKD5_PLAF7 Uncharacterized protein	Plasmodium falciparum (isolate 3D7) OX=36329	PF3D7_1470300	2	11.5	148	72965000	14593000	2	0	0	0	0	0	0	900980	1096900	2070900	0	2434300	458300	0	0	0	0	0	0	0	0	0	154650	0	0	0	0	0	0	0	0		0	0	0	0	0
>tr|Q8I2N9|Q8I2N9_PLAF7 HSP90 co-chaperone p23 OS=Plasmodium falciparum (isolate 3D7) OX=36329 GN=PF3D7_0927000 PE=4 SV=1	7.7	18.369	6.3041e-05	Q8I2N9	Q8I2N9_PLAF7 HSP90 co-chaperone p23	Plasmodium falciparum (isolate 3D7) OX=36329	PF3D7_0927000	1	7.7	156	134610000	19230000	2	0	8202500	1150000	420770	591300	2057800	1276400	539710	0	0	0	0	0	0	0	0	0	0	0	1278100	0	0	0	0	0	0	0	0	0	0		0	0	0	2474700	0
>tr|Q8I278|Q8I278_PLAF7 Pre-rRNA-processing protein TSR2, putative OS=Plasmodium falciparum (isolate 3D7) OX=36329 GN=PF3D7_0106400 PE=4 SV=1	41	18.395	3.9009e-66	Q8I278	Q8I278_PLAF7 Pre-rRNA-processing protein TSR2, putative	Plasmodium falciparum (isolate 3D7) OX=36329	PF3D7_0106400	5	41	156	1453200000	290630000	13	780960	0	190340000	4022700	3512200	4148800	2296100	972130	0	0	3293600	0	625210	0	1495900	0	0	0	4852600	0	3831000	2486900	0	2126900	819560	1515100	0	0	0	0		0	0	0	3367800	49627000
>tr|Q8I4X8|Q8I4X8_PLAF7 NEDD8-conjugating enzyme UBC12, putative OS=Plasmodium falciparum (isolate 3D7) OX=36329 GN=PF3D7_1245300 PE=3 SV=1	11.5	18.401	8.5697e-06	Q8I4X8	Q8I4X8_PLAF7 NEDD8-conjugating enzyme UBC12, putative	Plasmodium falciparum (isolate 3D7) OX=36329	PF3D7_1245300	1	11.5	157	39541000	4393400	1	0	0	3295100	1098300	0	0	0	0	0	0	0	0	0	0	0	0	0	0	0	0	0	0	0	0	0	0	0	0	0	0		0	0	0	0	0
>tr|Q8IDB8|Q8IDB8_PLAF7 YOP1-like protein, putative OS=Plasmodium falciparum (isolate 3D7) OX=36329 GN=PF3D7_1358700 PE=3 SV=1	42.5	18.422	6.8451e-21	Q8IDB8	Q8IDB8_PLAF7 YOP1-like protein, putative	Plasmodium falciparum (isolate 3D7) OX=36329	PF3D7_1358700	9	42.5	153	8433400000	1054200000	46	5745300	0	25769000	7573500	3412800	2949000	0	1793800	554800	5892700	1212400	0	1425100	484110	0	0	919700	550070	635410	495160	298980	2477300	1927000	3366400	6963100	13673000	17984000	29750000	47921000	122650000		308360	258430	0	3597400	94497000
>tr|Q8IIS7|Q8IIS7_PLAF7 Prefoldin, putative OS=Plasmodium falciparum (isolate 3D7) OX=36329 GN=PF3D7_1107500 PE=4 SV=2	15.5	18.441	2.6541e-05	Q8IIS7	Q8IIS7_PLAF7 Prefoldin, putative	Plasmodium falciparum (isolate 3D7) OX=36329	PF3D7_1107500	2	15.5	155	944420000	118050000	3	600480	0	8536700	2223800	1703100	2117500	0	0	95971000	0	0	0	0	0	0	0	0	0	0	0	0	0	0	0	1322500	0	0	0	0	776160		0	0	0	0	1619700
>tr|Q8I0V5|Q8I0V5_PLAF7 Acyl carrier protein, mitochondrial, putative OS=Plasmodium falciparum (isolate 3D7) OX=36329 GN=PF3D7_1208300 PE=4 SV=1	26.8	18.452	4.8138e-40	Q8I0V5	Q8I0V5_PLAF7 Acyl carrier protein, mitochondrial, putative	Plasmodium falciparum (isolate 3D7) OX=36329	PF3D7_1208300	8	26.8	157	1055200000	117250000	13	49466000	1054400	272060	0	454550	511340	0	0	0	0	1295000	0	1820100	1281300	717860	848510	368290	0	0	0	0	0	0	0	728990	0	0	0	0	532410		0	46323000	4575900	0	0
>tr|Q8I5Q9|Q8I5Q9_PLAF7 Uncharacterized protein OS=Plasmodium falciparum (isolate 3D7) OX=36329 GN=PF3D7_1214700 PE=4 SV=1	20.1	18.5	3.7377e-07	Q8I5Q9	Q8I5Q9_PLAF7 Uncharacterized protein	Plasmodium falciparum (isolate 3D7) OX=36329	PF3D7_1214700	3	20.1	154	330300000	30027000	3	0	0	0	0	0	0	0	0	0	1255300	0	8688300	0	0	0	0	0	0	0	0	0	0	0	636260	772670	0	0	0	0	0		0	0	0	3115100	3455900
>tr|Q8IE05|Q8IE05_PLAF7 Trafficking protein particle complex subunit 2, putative OS=Plasmodium falciparum (isolate 3D7) OX=36329 GN=PF3D7_1332300 PE=4 SV=1	53.4	18.565	9.5128e-51	Q8IE05	Q8IE05_PLAF7 Trafficking protein particle complex subunit 2, putative	Plasmodium falciparum (isolate 3D7) OX=36329	PF3D7_1332300	4	53.4	163	280460000	35058000	12	0	10681000	11865000	355550	672910	0	0	0	0	0	0	0	0	0	0	0	0	0	0	0	0	0	0	0	0	0	0	0	0	2127100		0	0	0	2752500	5681500
>tr|Q8IIK3|Q8IIK3_PLAF7 Peptidyl-prolyl cis-trans isomerase OS=Plasmodium falciparum (isolate 3D7) OX=36329 GN=PF3D7_1116300 PE=3 SV=1	24.6	18.588	2.1437e-22	Q8IIK3	Q8IIK3_PLAF7 Peptidyl-prolyl cis-trans isomerase	Plasmodium falciparum (isolate 3D7) OX=36329	PF3D7_1116300	3	24.6	167	603080000	54825000	7	0	0	11798000	0	500940	1034200	84114	0	0	0	0	0	0	2496300	587690	302460	299970	2224600	1634900	738610	769960	1679200	658250	0	0	0	0	115250	0	0		30750	0	0	1288900	17626000
>tr|Q8IDP4|Q8IDP4_PLAF7 Thioredoxin 2 OS=Plasmodium falciparum (isolate 3D7) OX=36329 GN=trx2 PE=1 SV=1	31.8	18.63	1.128e-20	Q8IDP4	Q8IDP4_PLAF7 Thioredoxin 2	Plasmodium falciparum (isolate 3D7) OX=36329	trx2	4	31.8	157	1310300000	187180000	14	5508300	15956000	61990000	6664700	5540900	6153800	2626500	1821000	184520	405690	3618400	548390	825340	0	0	14867000	0	0	0	954860	714900	5735100	2790900	3724800	3473800	1401600	551520	264870	624770	2242500		0	2341500	5475200	4201200	6306400
>tr|Q8IIR5|Q8IIR5_PLAF7 Uncharacterized protein OS=Plasmodium falciparum (isolate 3D7) OX=36329 GN=PF3D7_1108800 PE=4 SV=1	36.8	18.655	7.1219e-17	Q8IIR5	Q8IIR5_PLAF7 Uncharacterized protein	Plasmodium falciparum (isolate 3D7) OX=36329	PF3D7_1108800	6	36.8	155	510160000	56684000	6	0	0	0	0	0	0	0	0	314960	0	0	0	0	1871300	820220	3636800	1782200	0	7114200	3991400	1437200	1146500	682810	370170	174230	225310	5407.5	293550	297940	0		0	3243100	0	787460	21399000
>tr|Q8I4T9|Q8I4T9_PLAF7 Protein CutA, putative OS=Plasmodium falciparum (isolate 3D7) OX=36329 GN=PF3D7_1249500 PE=4 SV=1	50.9	18.685	6.9081e-39	Q8I4T9	Q8I4T9_PLAF7 Protein CutA, putative	Plasmodium falciparum (isolate 3D7) OX=36329	PF3D7_1249500	7	50.9	159	1108900000	138610000	11	105840000	13677000	5702700	1300900	369250	89266	321620	0	94448	0	0	0	0	3550500	0	1168000	0	0	308140	0	203490	0	0	0	0	0	0	0	0	449410		0	0	0	0	0
>tr|Q8IAW2|Q8IAW2_PLAF7 Ubiquitin-conjugating enzyme E2, putative OS=Plasmodium falciparum (isolate 3D7) OX=36329 GN=PF3D7_0812600 PE=3 SV=1	38	18.687	9.019e-32	Q8IAW2	Q8IAW2_PLAF7 Ubiquitin-conjugating enzyme E2, putative	Plasmodium falciparum (isolate 3D7) OX=36329	PF3D7_0812600	4	38	163	549260000	109850000	11	0	0	51404000	546420	2694200	629970	0	492300	0	755320	0	0	2221300	0	0	0	0	0	0	727240	0	0	0	0	0	0	0	0	0	0		0	1607800	0	6172300	35857000
>tr|Q8I2U3|Q8I2U3_PLAF7 Ubiquitin-conjugating enzyme E2, putative OS=Plasmodium falciparum (isolate 3D7) OX=36329 GN=PF3D7_0921000.1 PE=3 SV=1;>tr|A0A143ZY34|A0A143ZY34_PLAF7 Ubiquitin-conjugating enzyme E2, putative OS=Plasmodium falciparum (isolate 3D7)	49.7	18.688	3.4849e-74	Q8I2U3	Q8I2U3_PLAF7 Ubiquitin-conjugating enzyme E2, putative	Plasmodium falciparum (isolate 3D7) OX=36329	PF3D7_0921000.1	5	49.7	163	15055000000	2509200000	41	0	0	93581000	39609000	11129000	8175600	2880300	8991000	198380000	37364000	162590000	282250000	89217000	0	97131000	38131000	30530000	86016000	0	36868000	0	0	15424000	0	0	15355000	0	0	0	0		0	0	0	0	36958000
>tr|Q8IDI8|Q8IDI8_PLAF7 Uncharacterized protein OS=Plasmodium falciparum (isolate 3D7) OX=36329 GN=PF3D7_1351100 PE=1 SV=1	65.4	18.691	4.2471e-49	Q8IDI8	Q8IDI8_PLAF7 Uncharacterized protein	Plasmodium falciparum (isolate 3D7) OX=36329	PF3D7_1351100	11	65.4	156	2514600000	279400000	39	6469200	0	66480000	108790000	14589000	5733500	3116100	3563600	1110600	802900	7632500	2667000	0	5034100	1342100	0	780290	0	1646300	1521500	0	537100	0	204300	0	90539	0	0	386400	2067600		0	1450300	0	0	13883000
>tr|Q8ILN2|Q8ILN2_PLAF7 Copper transporter, putative OS=Plasmodium falciparum (isolate 3D7) OX=36329 GN=PF3D7_1421900 PE=4 SV=1	5.6	18.752	0.0038829	Q8ILN2	Q8ILN2_PLAF7 Copper transporter, putative	Plasmodium falciparum (isolate 3D7) OX=36329	PF3D7_1421900	1	5.6	160	116140000	23228000	6	0	656210	8691500	1118300	431290	956480	610000	497030	0	0	0	0	67235	0	0	0	0	0	159880	63519	0	0	0	0	0	298670	568500	377700	1683200	3141200		0	0	0	0	1141200
>tr|O77381|O77381_PLAF7 40S ribosomal protein S11, putative OS=Plasmodium falciparum (isolate 3D7) OX=36329 GN=PF3D7_0317600 PE=1 SV=2	61.5	18.76	1.4067e-68	O77381	O77381_PLAF7 40S ribosomal protein S11, putative	Plasmodium falciparum (isolate 3D7) OX=36329	PF3D7_0317600	13	61.5	161	39773000000	3615700000	168	9386700	4619100	8194100	19375000	242190000	694370000	117980000	103050000	30400000	64041000	34835000	20288000	18809000	13486000	9363300	9629800	4087900	11490000	16054000	20147000	11506000	9583700	11094000	16432000	19684000	34233000	38308000	61477000	102960000	320390000		638580	151770000	23587000	47557000	44331000
>tr|Q8I267|Q8I267_PLAF7 ATP synthase-associated protein, putative OS=Plasmodium falciparum (isolate 3D7) OX=36329 GN=PF3D7_0107400 PE=4 SV=1	65.4	18.763	6.8289e-38	Q8I267	Q8I267_PLAF7 ATP synthase-associated protein, putative	Plasmodium falciparum (isolate 3D7) OX=36329	PF3D7_0107400	10	65.4	153	2752900000	344110000	23	0	0	6573400	6558400	470570	167510	4434800	0	0	0	0	1261900	413120	0	0	0	810980	66277	0	0	0	0	615600	188280	0	816160	0	253940	0	682860		0	0	0	0	121360000
>tr|Q8ID38|Q8ID38_PLAF7 Suppressor of kinetochore protein 1, putative OS=Plasmodium falciparum (isolate 3D7) OX=36329 GN=PF3D7_1367000 PE=3 SV=2	35.2	18.786	1.1029e-102	Q8ID38	Q8ID38_PLAF7 Suppressor of kinetochore protein 1, putative	Plasmodium falciparum (isolate 3D7) OX=36329	PF3D7_1367000	4	35.2	162	1874200000	267740000	17	0	1344900	103630000	26394000	10253000	8470900	3962700	2718300	646690	2003400	1531800	0	0	0	0	0	0	0	0	0	0	0	0	0	0	0	0	0	0	867240		0	0	0	8874900	72366000
>tr|Q8IAZ1|Q8IAZ1_PLAF7 ATP synthase-associated protein, putative OS=Plasmodium falciparum (isolate 3D7) OX=36329 GN=PF3D7_0815400 PE=4 SV=1	28.1	18.787	7.5126e-16	Q8IAZ1	Q8IAZ1_PLAF7 ATP synthase-associated protein, putative	Plasmodium falciparum (isolate 3D7) OX=36329	PF3D7_0815400	4	28.1	160	1020200000	113350000	7	0	748610	2152000	0	222210	61546	332230	1790500	0	671340	0	117170	540050	1038300	0	0	818460	500770	0	130030	0	218340	311650	0	0	706180	873530	997920	1273600	5767400		0	1410400	9989500	66944000	13079000
>tr|Q8ILK3|Q8ILK3_PLAF7 60S ribosomal protein L21 OS=Plasmodium falciparum (isolate 3D7) OX=36329 GN=PF3D7_1426000 PE=1 SV=1	54	18.795	3.3643e-72	Q8ILK3	Q8ILK3_PLAF7 60S ribosomal protein L21	Plasmodium falciparum (isolate 3D7) OX=36329	PF3D7_1426000	10	54	161	15312000000	2187500000	73	844780	394800	5455400	101310000	655820000	375950000	72119000	58324000	19347000	41557000	14653000	13858000	7185700	4246200	1895600	1343900	4241800	0	945580	559940	876270	608650	0	314880	549100	0	182820	1433800	2134200	18406000		296980	22074000	34565000	20227000	15615000
>tr|C6KSZ8|C6KSZ8_PLAF7 RNA and export factor binding protein, putative OS=Plasmodium falciparum (isolate 3D7) OX=36329 GN=PF3D7_0615700 PE=4 SV=1	39.1	18.853	1.0254e-18	C6KSZ8	C6KSZ8_PLAF7 RNA and export factor binding protein, putative	Plasmodium falciparum (isolate 3D7) OX=36329	PF3D7_0615700	5	39.1	156	1005500000	143640000	12	0	0	4608900	24104000	3149700	288350	2482700	363100	0	0	0	0	1090800	0	0	4567600	2008400	1143700	0	0	0	0	0	0	355850	429030	2022200	3080600	1838600	4252000		0	0	729930	0	9812400
>tr|Q76NN7|Q76NN7_PLAF7 Peptidyl-prolyl cis-trans isomerase OS=Plasmodium falciparum (isolate 3D7) OX=36329 GN=PF3D7_0322000 PE=3 SV=1	69	18.952	1.3541e-210	Q76NN7	Q76NN7_PLAF7 Peptidyl-prolyl cis-trans isomerase	Plasmodium falciparum (isolate 3D7) OX=36329	PF3D7_0322000	8	69	171	46152000000	6593100000	107	45801000	20709000	1869900000	2843700000	352320000	372490000	212220000	113050000	43789000	78498000	51117000	20371000	17370000	11745000	1779600	507240	1002400	342030	898590	287210	1413500	228610	144890	959790	275980	723560	1061900	1161300	1315500	224790		378410	28623000	1727900	4981500	178990000
>sp|Q8I2J4|PROF_PLAF7 Profilin OS=Plasmodium falciparum (isolate 3D7) OX=36329 GN=Pfn PE=3 SV=1	88.3	19.017	2.4102e-252	Q8I2J4	PROF_PLAF7 Profilin	Plasmodium falciparum (isolate 3D7) OX=36329	Pfn	11	88.3	171	18584000000	2064900000	82	9217300	6166400	11011000	39139000	182960000	1026200000	147140000	61068000	27590000	43554000	28963000	23517000	10163000	8422100	5909000	657130	913010	1780000	2154600	709070	1374700	0	803850	1003800	0	429720	605620	208360	244670	1397300		0	1044800	0	0	1812500
>tr|Q8IDG4|Q8IDG4_PLAF7 Reactive oxygen species modulator 1, putative OS=Plasmodium falciparum (isolate 3D7) OX=36329 GN=PF3D7_1353700 PE=4 SV=1	5.4	19.026	0.0017623	Q8IDG4	Q8IDG4_PLAF7 Reactive oxygen species modulator 1, putative	Plasmodium falciparum (isolate 3D7) OX=36329	PF3D7_1353700	1	5.4	168	132130000	13213000	3	0	0	0	0	0	0	0	0	0	158190	0	0	0	0	0	781800	0	0	0	862170	0	0	0	0	0	336220	517330	511500	0	2085000		0	0	0	0	0
>tr|A0A5K1K7X4|A0A5K1K7X4_PLAF7 Early transcribed membrane protein 5 OS=Plasmodium falciparum (isolate 3D7) OX=36329 GN=PF3D7_0532100 PE=4 SV=1	21	19.03	5.5638e-134	A0A5K1K7X4	A0A5K1K7X4_PLAF7 Early transcribed membrane protein 5	Plasmodium falciparum (isolate 3D7) OX=36329	PF3D7_0532100	4	21	181	10738000000	2684600000	44	0	0	0	14687000	19803000	42583000	85629000	82992000	430340000	323140000	717360000	322440000	132090000	56706000	43049000	1822500	23523000	12609000	4264700	2128900	4821400	2754700	5161900	1908700	483100	1092100	0	1469100	0	0		0	960320	0	0	0
>tr|Q8IDF7|Q8IDF7_PLAF7 V-type proton ATPase 21 kDa proteolipid subunit, putative OS=Plasmodium falciparum (isolate 3D7) OX=36329 GN=PF3D7_1354400 PE=3 SV=1	20.4	19.123	2.5801e-12	Q8IDF7	Q8IDF7_PLAF7 V-type proton ATPase 21 kDa proteolipid subunit, putative	Plasmodium falciparum (isolate 3D7) OX=36329	PF3D7_1354400	3	20.4	181	1552500000	310490000	30	0	0	1330400	869260	0	0	5195000	1703000	481430	3164600	0	360320	1226200	3508200	1681000	0	1326900	1020900	0	671670	337840	751300	2085200	1180800	1379600	2784100	3856100	7443300	9528600	23580000		0	0	0	0	6077400
>tr|Q8IIF5|Q8IIF5_PLAF7 Uncharacterized protein OS=Plasmodium falciparum (isolate 3D7) OX=36329 GN=PF3D7_1121200 PE=4 SV=2	20	19.148	4.9778e-05	Q8IIF5	Q8IIF5_PLAF7 Uncharacterized protein	Plasmodium falciparum (isolate 3D7) OX=36329	PF3D7_1121200	2	20	155	44492000	6356000	2	0	0	962810	469170	0	0	0	0	0	0	0	0	0	0	0	0	0	0	0	0	0	0	0	0	0	0	0	0	0	0		0	0	0	0	4924000
>sp|Q8IIS0|DTD_PLAF7 D-aminoacyl-tRNA deacylase OS=Plasmodium falciparum (isolate 3D7) OX=36329 GN=dtd PE=1 SV=1	48.2	19.205	9.9264e-19	Q8IIS0	DTD_PLAF7 D-aminoacyl-tRNA deacylase	Plasmodium falciparum (isolate 3D7) OX=36329	dtd	5	48.2	164	162070000	16207000	6	0	0	10451000	2050900	49479	127940	0	0	60655	0	269800	0	0	0	0	0	49432	0	0	0	0	0	0	0	96824	0	0	0	0	0		0	0	0	0	2313500
>tr|Q8I318|Q8I318_PLAF7 EFP domain-containing protein OS=Plasmodium falciparum (isolate 3D7) OX=36329 GN=PF3D7_0913400 PE=4 SV=1	16.7	19.22	3.1319e-06	Q8I318	Q8I318_PLAF7 EFP domain-containing protein	Plasmodium falciparum (isolate 3D7) OX=36329	PF3D7_0913400	2	16.7	168	355380000	50769000	3	507120	1593600	277790	0	0	0	0	0	0	0	0	0	0	0	0	0	0	0	0	0	0	0	0	0	0	0	613880	880220	0	2907200		0	321510	0	1868900	1474600
>tr|Q8IEM3|Q8IEM3_PLAF7 60S ribosomal protein L24, putative OS=Plasmodium falciparum (isolate 3D7) OX=36329 GN=PF3D7_1309100 PE=1 SV=1	34	19.245	2.1037e-33	Q8IEM3	Q8IEM3_PLAF7 60S ribosomal protein L24, putative	Plasmodium falciparum (isolate 3D7) OX=36329	PF3D7_1309100	7	34	162	21200000000	3533300000	87	9834600	20288000	75110000	706060000	531240000	172300000	152130000	68023000	35305000	49824000	94667000	31739000	18897000	14042000	4327100	5561000	3669600	1050400	5107900	8909400	10016000	1056100	1891800	862070	3731900	999650	2252100	5649000	12187000	52928000		0	149580000	37176000	40967000	97522000
>tr|A0A5K1K9E9|A0A5K1K9E9_PLAF7 Uncharacterized protein OS=Plasmodium falciparum (isolate 3D7) OX=36329 GN=PF3D7_1326000 PE=4 SV=1	56.4	19.284	1.4096e-153	A0A5K1K9E9	A0A5K1K9E9_PLAF7 Uncharacterized protein	Plasmodium falciparum (isolate 3D7) OX=36329	PF3D7_1326000	10	56.4	163	7766200000	706020000	33	0	1641900	6932300	12857000	2057900	1736800	714490	289780	2242200	1459200	0	0	1181900	0	6426100	7432600	11583000	3394600	883720	706980	500080	2742800	3230600	1600500	2397100	1771000	2591600	2532300	4845600	7029400		0	1622600	738170	0	190110000
>tr|Q8ILE8|Q8ILE8_PLAF7 60S ribosomal protein L14, putative OS=Plasmodium falciparum (isolate 3D7) OX=36329 GN=PF3D7_1431700 PE=1 SV=1	56.4	19.297	4.4177e-76	Q8ILE8	Q8ILE8_PLAF7 60S ribosomal protein L14, putative	Plasmodium falciparum (isolate 3D7) OX=36329	PF3D7_1431700	15	56.4	165	40185000000	5740800000	125	3685500	1241500	9401800	858970000	1715900000	310790000	108110000	72655000	36755000	74203000	30077000	34606000	20595000	16007000	5658100	5366200	6001500	2167400	2267200	4886600	3409100	4367500	2585700	1779700	2083400	14878000	8262700	23665000	38740000	122330000		1794900	140500000	42790000	33227000	65586000
>tr|Q8IL07|Q8IL07_PLAF7 Centrin-2 OS=Plasmodium falciparum (isolate 3D7) OX=36329 GN=PF3D7_1446600 PE=4 SV=1	74.4	19.31	4.5309e-179	Q8IL07	Q8IL07_PLAF7 Centrin-2	Plasmodium falciparum (isolate 3D7) OX=36329	PF3D7_1446600	12	74.4	168	3968000000	396800000	48	7331500	112940000	20021000	3144900	2729200	780480	394860	449790	0	0	0	0	0	474440	0	2084100	943780	57279	0	0	0	0	0	84368	582990	0	0	280870	1471300	0		0	4083700	20830000	154050000	42247000
>tr|Q8ILK2|Q8ILK2_PLAF7 Nascent polypeptide-associated complex subunit beta OS=Plasmodium falciparum (isolate 3D7) OX=36329 GN=PF3D7_1426100 PE=3 SV=1	58.5	19.393	4.1011e-79	Q8ILK2	Q8ILK2_PLAF7 Nascent polypeptide-associated complex subunit beta	Plasmodium falciparum (isolate 3D7) OX=36329	PF3D7_1426100	9	58.5	171	8801500000	1100200000	53	76746000	196690000	139810000	124590000	264280000	54580000	36260000	20497000	10818000	10217000	7947000	6297200	4990600	10368000	4314800	1390700	2102500	2548400	1781600	471210	0	359590	235500	0	119580	391980	0	0	620180	980340		0	4967600	0	0	4538200
>tr|Q8ILY7|Q8ILY7_PLAF7 Ankyrin-repeat protein, putative OS=Plasmodium falciparum (isolate 3D7) OX=36329 GN=PF3D7_1410800 PE=4 SV=1	25.6	19.514	5.9109e-12	Q8ILY7	Q8ILY7_PLAF7 Ankyrin-repeat protein, putative	Plasmodium falciparum (isolate 3D7) OX=36329	PF3D7_1410800	4	25.6	172	361600000	32873000	4	791410	2196600	459580	680460	394310	0	0	0	0	0	0	0	336010	0	0	0	0	0	0	0	0	0	0	0	0	0	0	0	0	0		0	8574300	10837000	0	137630
>tr|A0A143ZXB9|A0A143ZXB9_PLAF7 Uncharacterized protein OS=Plasmodium falciparum (isolate 3D7) OX=36329 GN=PF3D7_0109950 PE=4 SV=1	47.3	19.545	2.6523e-25	A0A143ZXB9	A0A143ZXB9_PLAF7 Uncharacterized protein	Plasmodium falciparum (isolate 3D7) OX=36329	PF3D7_0109950	6	47.3	167	1536300000	219470000	10	0	0	9073700	3836500	98432	731850	822620	56864000	6951300	0	7067900	4584200	3731700	0	0	0	0	0	0	0	0	0	0	0	161810	0	264460	364860	185920	1106600		0	0	0	1378700	94915000
>tr|Q8IJB8|Q8IJB8_PLAF7 Uncharacterized protein OS=Plasmodium falciparum (isolate 3D7) OX=36329 GN=PF3D7_1028600 PE=4 SV=1	8.2	19.555	4.477e-05	Q8IJB8	Q8IJB8_PLAF7 Uncharacterized protein	Plasmodium falciparum (isolate 3D7) OX=36329	PF3D7_1028600	1	8.2	171	82891000	9210100	3	0	0	2094700	806280	591020	440500	411720	0	0	0	0	0	0	0	0	0	0	0	0	0	0	0	0	0	0	0	0	0	0	0		0	0	0	0	807080
>tr|Q8I5V8|Q8I5V8_PLAF7 Mago-binding protein, putative OS=Plasmodium falciparum (isolate 3D7) OX=36329 GN=PF3D7_1209000 PE=4 SV=1	15.6	19.566	1.5402e-07	Q8I5V8	Q8I5V8_PLAF7 Mago-binding protein, putative	Plasmodium falciparum (isolate 3D7) OX=36329	PF3D7_1209000	2	15.6	167	102240000	14606000	2	6654600	0	0	221490	0	0	0	0	0	0	0	0	0	0	0	0	0	0	0	0	0	0	0	0	0	0	0	0	0	0		0	0	0	0	2640400
>tr|Q8II92|Q8II92_PLAF7 Deoxyuridine 5-triphosphate nucleotidohydrolase OS=Plasmodium falciparum (isolate 3D7) OX=36329 GN=PF3D7_1127100 PE=1 SV=1	71.7	19.573	1.5007e-183	Q8II92	Q8II92_PLAF7 Deoxyuridine 5-triphosphate nucleotidohydrolase	Plasmodium falciparum (isolate 3D7) OX=36329	PF3D7_1127100	11	71.7	173	5012300000	626540000	52	2343000	0	554740	39168000	316620000	136890000	22404000	11556000	6081300	10408000	5172600	3537900	929990	132580	183420	112840	0	0	0	0	0	622770	0	220450	327030	957060	0	0	0	1386300		0	0	0	0	9133700
>tr|Q8I250|Q8I250_PLAF7 Tubulin-specific chaperone A OS=Plasmodium falciparum (isolate 3D7) OX=36329 GN=PF3D7_0109400 PE=3 SV=1	74.1	19.59	8.9005e-96	Q8I250	Q8I250_PLAF7 Tubulin-specific chaperone A	Plasmodium falciparum (isolate 3D7) OX=36329	PF3D7_0109400	18	74.1	166	7251300000	604270000	83	1295200	2133500	131990000	99015000	9148600	11532000	7273100	1635200	1981900	674650	1041200	342030	142860	2459600	8304800	2195700	12621000	1260700	1694800	281190	1732200	2213200	4170600	1331500	1578200	1024400	3030600	0	2976500	3770300		193700	307960	0	3136700	115760000
>tr|Q8I272|Q8I272_PLAF7 Centrin-1 OS=Plasmodium falciparum (isolate 3D7) OX=36329 GN=PF3D7_0107000.1 PE=4 SV=1	65.5	19.599	4.3126e-182	Q8I272	Q8I272_PLAF7 Centrin-1	Plasmodium falciparum (isolate 3D7) OX=36329	PF3D7_0107000.1	12	65.5	168	3803300000	475410000	51	2163100	518740	124830000	91534000	19700000	17759000	10466000	9163500	2382800	1541500	4386900	1494700	1065600	0	0	997230	0	322810	656710	0	417620	230410	0	0	257700	110520	0	0	0	0		0	0	0	0	32482000
>tr|Q8IDZ1|Q8IDZ1_PLAF7 Histone H3-like centromeric protein CSE4 OS=Plasmodium falciparum (isolate 3D7) OX=36329 GN=PF3D7_1333700 PE=3 SV=1	12.9	19.627	1.9801e-05	Q8IDZ1	Q8IDZ1_PLAF7 Histone H3-like centromeric protein CSE4	Plasmodium falciparum (isolate 3D7) OX=36329	PF3D7_1333700	2	12.9	170	325690000	54282000	4	2441400	3921100	5562400	9505800	3299000	878720	0	0	2445000	0	9336800	642940	0	922100	0	0	0	632940	0	0	2284100	1591800	1519300	0	0	0	0	0	0	0		0	0	0	0	0
>tr|Q8IJT0|Q8IJT0_PLAF7 Uncharacterized protein OS=Plasmodium falciparum (isolate 3D7) OX=36329 GN=PF3D7_1011500 PE=4 SV=1	17.7	19.669	7.1942e-10	Q8IJT0	Q8IJT0_PLAF7 Uncharacterized protein	Plasmodium falciparum (isolate 3D7) OX=36329	PF3D7_1011500	4	17.7	175	2537300000	422880000	15	0	0	0	0	544050	0	124510	0	0	0	725330	0	987080	1202200	906050	0	693770	345070	0	0	0	0	0	0	0	101540	0	236880	235470	1157500		0	0	0	0	0
>tr|Q8I2Z3|Q8I2Z3_PLAF7 Uncharacterized protein OS=Plasmodium falciparum (isolate 3D7) OX=36329 GN=PF3D7_0915900 PE=4 SV=1	15.1	19.689	1.4613e-13	Q8I2Z3	Q8I2Z3_PLAF7 Uncharacterized protein	Plasmodium falciparum (isolate 3D7) OX=36329	PF3D7_0915900	1	15.1	166	27927000	5585400	3	511640	0	0	0	1021600	1811700	658630	0	0	0	0	0	0	0	0	0	0	0	0	0	0	0	0	0	0	0	0	0	0	0		0	0	0	0	0
>tr|Q8IFP2|Q8IFP2_PLAF7 40S ribosomal protein S19 OS=Plasmodium falciparum (isolate 3D7) OX=36329 GN=PF3D7_0422400 PE=1 SV=1	64.7	19.722	0	Q8IFP2	Q8IFP2_PLAF7 40S ribosomal protein S19	Plasmodium falciparum (isolate 3D7) OX=36329	PF3D7_0422400	15	64.7	170	81750000000	9083300000	213	32724000	19552000	48286000	1022600000	3800900000	708460000	331710000	201620000	79594000	189390000	69531000	63449000	33378000	19230000	7321500	5890900	3928300	3655700	2528400	4342700	2030600	1240500	532820	1403600	235180	118880	606830	911500	1250200	3239800		160000	69610000	13985000	35991000	127770000
>tr|Q8I257|Q8I257_PLAF7 ELM2 domain-containing protein OS=Plasmodium falciparum (isolate 3D7) OX=36329 GN=PF3D7_0108500 PE=4 SV=1	17.9	19.734	5.0342e-05	Q8I257	Q8I257_PLAF7 ELM2 domain-containing protein	Plasmodium falciparum (isolate 3D7) OX=36329	PF3D7_0108500	1	17.9	179	135620000	67811000	1	0	0	0	0	0	0	0	0	10430000	7597600	31436000	4834600	10496000	0	0	0	0	0	0	3017000	0	0	0	0	0	0	0	0	0	0		0	0	0	0	0
>tr|Q8I4T4|Q8I4T4_PLAF7 rRNA-processing protein FCF2, putative OS=Plasmodium falciparum (isolate 3D7) OX=36329 GN=PF3D7_1250000 PE=4 SV=1	12.5	19.782	0.00016722	Q8I4T4	Q8I4T4_PLAF7 rRNA-processing protein FCF2, putative	Plasmodium falciparum (isolate 3D7) OX=36329	PF3D7_1250000	1	12.5	168	8054200	1342400	1	0	0	0	0	0	204440	0	0	0	0	0	0	0	0	0	0	0	0	0	0	0	0	0	0	0	0	0	0	0	0		0	0	0	0	0
>tr|Q8I6V2|Q8I6V2_PLAF7 Cytochrome c oxidase subunit 2, putative OS=Plasmodium falciparum (isolate 3D7) OX=36329 GN=PF3D7_1430900 PE=4 SV=1	32	19.786	2.4564e-63	Q8I6V2	Q8I6V2_PLAF7 Cytochrome c oxidase subunit 2, putative	Plasmodium falciparum (isolate 3D7) OX=36329	PF3D7_1430900	4	32	172	1409400000	156590000	16	0	6749500	557190	0	0	0	2518800	0	0	0	0	0	494500	1567200	0	620570	0	0	834460	0	0	1204100	0	0	0	440090	0	0	0	0		0	1571400	57888000	45624000	27611000
>tr|C0H4Z2|C0H4Z2_PLAF7 Early transcribed membrane protein 8 OS=Plasmodium falciparum (isolate 3D7) OX=36329 GN=PF3D7_0829600 PE=4 SV=1	36.5	19.787	5.26e-121	C0H4Z2	C0H4Z2_PLAF7 Early transcribed membrane protein 8	Plasmodium falciparum (isolate 3D7) OX=36329	PF3D7_0829600	6	36.5	170	2162200000	360360000	9	0	0	0	1726000	3861800	811880	0	0	0	0	0	0	395690	0	0	0	0	0	1409700	0	1482800	0	865340	0	0	0	0	0	0	1734600		0	2659600	2827200	202030000	127750000
>tr|A0A144A114|A0A144A114_PLAF7 Uncharacterized protein OS=Plasmodium falciparum (isolate 3D7) OX=36329 GN=PF3D7_1204000 PE=4 SV=1	7.4	19.906	0.00022722	A0A144A114	A0A144A114_PLAF7 Uncharacterized protein	Plasmodium falciparum (isolate 3D7) OX=36329	PF3D7_1204000	1	7.4	163	55538000	6942300	2	0	0	0	0	0	0	0	0	0	0	0	0	0	0	0	0	0	0	0	0	0	0	0	0	0	0	0	0	0	0		0	0	0	0	0
>tr|Q8I376|Q8I376_PLAF7 Uncharacterized protein OS=Plasmodium falciparum (isolate 3D7) OX=36329 GN=PF3D7_0907500 PE=4 SV=2	48.5	19.927	1.1183e-37	Q8I376	Q8I376_PLAF7 Uncharacterized protein	Plasmodium falciparum (isolate 3D7) OX=36329	PF3D7_0907500	8	48.5	167	664820000	55401000	13	0	2056900	577520	0	584220	0	1751700	547400	0	0	281710	261790	0	228140	0	0	28289	0	0	0	0	0	0	0	0	0	289350	0	0	391120		0	0	2876000	7425800	31987000
>tr|Q8IHQ6|Q8IHQ6_PLAF7 Uncharacterized protein OS=Plasmodium falciparum (isolate 3D7) OX=36329 GN=PF3D7_1146200 PE=4 SV=2	6.1	19.935	0.003157	Q8IHQ6	Q8IHQ6_PLAF7 Uncharacterized protein	Plasmodium falciparum (isolate 3D7) OX=36329	PF3D7_1146200	1	6.1	165	27443000	3430400	1	0	0	0	829230	0	0	0	0	0	0	0	0	0	0	0	0	0	1038700	0	0	0	0	0	0	0	0	0	0	0	155790		0	0	0	0	0
>tr|O96211|O96211_PLAF7 Uncharacterized protein OS=Plasmodium falciparum (isolate 3D7) OX=36329 GN=PF3D7_0213000 PE=4 SV=1	36.7	19.953	4.4431e-33	O96211	O96211_PLAF7 Uncharacterized protein	Plasmodium falciparum (isolate 3D7) OX=36329	PF3D7_0213000	5	36.7	166	3691400000	369140000	6	0	0	0	1306900	1747800	640440	824740	625830	599260	0	0	270370	0	196330	377770	0	0	1366500	0	0	0	0	0	0	0	96187	137440000	62334000	22659000	0		0	0	0	0	0
>sp|Q8I3Z5|TCTP_PLAF7 Translationally-controlled tumor protein homolog OS=Plasmodium falciparum (isolate 3D7) OX=36329 GN=TCTP PE=1 SV=1	83.6	19.979	1.0178e-157	Q8I3Z5	TCTP_PLAF7 Translationally-controlled tumor protein homolog	Plasmodium falciparum (isolate 3D7) OX=36329	TCTP	11	83.6	171	22342000000	3723700000	83	14538000	13752000	25003000	156910000	1766300000	747600000	181080000	147500000	50797000	74102000	38486000	20663000	15902000	7492500	6857200	1982100	4771500	12918000	17951000	1090800	2190500	252200	17933000	13493000	894940	738040	696190	928190	418220	1298000		93455	31019000	2148900	9675200	10809000
>tr|Q8II54|Q8II54_PLAF7 RNA-binding protein s1, putative OS=Plasmodium falciparum (isolate 3D7) OX=36329 GN=PF3D7_1131000 PE=4 SV=1	9.4	19.992	0.00086037	Q8II54	Q8II54_PLAF7 RNA-binding protein s1, putative	Plasmodium falciparum (isolate 3D7) OX=36329	PF3D7_1131000	1	9.4	170	51400000	10280000	2	0	0	0	0	0	0	0	643710	0	2866800	0	0	0	0	0	0	0	0	0	0	0	0	0	0	0	0	0	0	0	0		0	0	0	0	0
>tr|A0A143ZY73|A0A143ZY73_PLAF7 Transcription initiation factor IIA subunit 1, putative OS=Plasmodium falciparum (isolate 3D7) OX=36329 GN=PF3D7_0716400 PE=4 SV=1	19	20.009	9.4295e-09	A0A143ZY73	A0A143ZY73_PLAF7 Transcription initiation factor IIA subunit 1, putative	Plasmodium falciparum (isolate 3D7) OX=36329	PF3D7_0716400	3	19	174	150320000	21475000	7	4309200	0	0	0	0	669620	278130	2780500	602580	8967700	1360400	1047800	184390	0	0	0	0	0	0	0	0	0	0	0	0	0	0	0	0	0		0	0	0	0	0
>tr|Q8IM54|Q8IM54_PLAF7 DNA-directed RNA polymerase II subunit RPB4, putative OS=Plasmodium falciparum (isolate 3D7) OX=36329 GN=PF3D7_1404000 PE=4 SV=1	29.1	20.05	8.6689e-12	Q8IM54	Q8IM54_PLAF7 DNA-directed RNA polymerase II subunit RPB4, putative	Plasmodium falciparum (isolate 3D7) OX=36329	PF3D7_1404000	5	29.1	165	435550000	62222000	8	413270	0	270850	16253000	1728400	282190	160300	0	0	1729900	2471400	8200500	2430600	326590	0	440860	263280	367560	1292700	0	347730	198340	0	0	0	0	0	799540	0	0		0	0	0	0	193420
>tr|C6KTB6|C6KTB6_PLAF7 6-pyruvoyltetrahydropterin synthase OS=Plasmodium falciparum (isolate 3D7) OX=36329 GN=PF3D7_0628000 PE=1 SV=1	22	20.061	6.7127e-07	C6KTB6	C6KTB6_PLAF7 6-pyruvoyltetrahydropterin synthase	Plasmodium falciparum (isolate 3D7) OX=36329	PF3D7_0628000	2	22	173	298910000	49818000	4	0	0	0	5963300	3994100	1116100	156660	0	0	0	0	3325500	454690	1125900	443940	0	2109200	0	0	0	0	151150	0	0	0	693280	0	0	0	0		0	0	0	0	0
>tr|Q8IKV9|Q8IKV9_PLAF7 Calcineurin subunit B OS=Plasmodium falciparum (isolate 3D7) OX=36329 GN=PF3D7_1451700 PE=4 SV=2	27.7	20.079	6.0143e-16	Q8IKV9	Q8IKV9_PLAF7 Calcineurin subunit B	Plasmodium falciparum (isolate 3D7) OX=36329	PF3D7_1451700	4	27.7	177	443540000	34118000	6	236960	0	15489000	846800	1031300	525240	814320	0	0	0	0	0	0	0	197550	334270	532810	0	128820	0	0	250150	707440	0	0	400510	0	0	90506	0		0	5057300	0	0	2874500
>tr|C0H4C5|C0H4C5_PLAF7 Uncharacterized protein OS=Plasmodium falciparum (isolate 3D7) OX=36329 GN=PF3D7_0504900 PE=4 SV=1	18	20.093	1.0798e-08	C0H4C5	C0H4C5_PLAF7 Uncharacterized protein	Plasmodium falciparum (isolate 3D7) OX=36329	PF3D7_0504900	4	18	172	498730000	71247000	6	301130	0	5201000	1291200	453710	437310	2647300	946350	0	0	0	0	0	0	0	0	0	0	0	0	0	0	0	0	0	0	0	0	216860	963370		0	0	0	1582900	40065000
>tr|Q8I714|Q8I714_PLAF7 Centrin-4 OS=Plasmodium falciparum (isolate 3D7) OX=36329 GN=PF3D7_1105500 PE=4 SV=2	11.1	20.102	5.9017e-06	Q8I714	Q8I714_PLAF7 Centrin-4	Plasmodium falciparum (isolate 3D7) OX=36329	PF3D7_1105500	2	11.1	171	292240000	22480000	3	177700	269710	3635100	192470	156860	272540	76365	563920	822410	564550	0	0	0	0	0	0	441500	1918700	5515300	0	0	0	0	0	0	0	37983	1150900	1339000	0		23569	0	0	317340	755690
>tr|Q8IBQ6|Q8IBQ6_PLAF7 60S ribosomal protein L11a, putative OS=Plasmodium falciparum (isolate 3D7) OX=36329 GN=PF3D7_0719600 PE=1 SV=1	56.1	20.227	5.523e-83	Q8IBQ6	Q8IBQ6_PLAF7 60S ribosomal protein L11a, putative	Plasmodium falciparum (isolate 3D7) OX=36329	PF3D7_0719600	10	56.1	173	34877000000	4982500000	112	22853000	2764400	37390000	1365100000	961080000	206400000	160680000	95762000	24459000	49621000	37451000	20119000	17881000	9570000	2274500	4201500	4476700	2378700	477350	1902400	1447400	1978400	559210	1999900	1980400	7895200	7720200	13618000	15064000	84082000		43538	148760000	20237000	19851000	126690000
>tr|Q8IJ63|Q8IJ63_PLAF7 ADP-ribosylation factor, putative OS=Plasmodium falciparum (isolate 3D7) OX=36329 GN=PF3D7_1034700 PE=3 SV=1	58.4	20.248	2.6767e-38	Q8IJ63	Q8IJ63_PLAF7 ADP-ribosylation factor, putative	Plasmodium falciparum (isolate 3D7) OX=36329	PF3D7_1034700	7	58.4	178	305080000	27734000	16	0	0	521200	7479300	2915600	774010	149750	35624	0	0	0	0	0	0	0	0	0	0	0	0	0	0	0	0	0	0	0	0	0	259140		0	0	0	0	808250
>tr|Q8I3H2|Q8I3H2_PLAF7 Cell cycle regulator protein, putative OS=Plasmodium falciparum (isolate 3D7) OX=36329 GN=PF3D7_0529500 PE=4 SV=1	56.4	20.258	3.3561e-54	Q8I3H2	Q8I3H2_PLAF7 Cell cycle regulator protein, putative	Plasmodium falciparum (isolate 3D7) OX=36329	PF3D7_0529500	7	56.4	179	1090200000	99108000	16	0	314710	0	2579700	7947800	47993000	4812000	155000	1580500	0	0	626830	1595600	2640800	0	0	606600	0	0	0	0	502090	345300	0	0	0	0	420040	0	0		0	0	0	0	77679
>tr|C6KSW3|C6KSW3_PLAF7 Lsm12, putative OS=Plasmodium falciparum (isolate 3D7) OX=36329 GN=PF3D7_0611900 PE=4 SV=1	28.4	20.264	2.8323e-08	C6KSW3	C6KSW3_PLAF7 Lsm12, putative	Plasmodium falciparum (isolate 3D7) OX=36329	PF3D7_0611900	4	28.4	176	245420000	20452000	7	324880	0	0	0	0	22206	0	0	285270	411950	76804	0	46147	0	0	0	0	0	0	0	0	0	0	0	0	0	43301	189500	152000	237150		0	0	0	0	0
>tr|C6KTB1|C6KTB1_PLAF7 Protein DJ-1 OS=Plasmodium falciparum (isolate 3D7) OX=36329 GN=PF3D7_0627500 PE=4 SV=1	86.8	20.292	0	C6KTB1	C6KTB1_PLAF7 Protein DJ-1	Plasmodium falciparum (isolate 3D7) OX=36329	PF3D7_0627500	15	86.8	189	37072000000	3370200000	215	23230000	9605100	10485000	108430000	915190000	813490000	171640000	112010000	28159000	66494000	27721000	20524000	11755000	4863200	4557500	3574600	295970	64950	298850	45674	845630	892240	398690	0	237160	497650	1114200	1779800	2412500	14392000		0	123970000	35857000	7135100	16441000
>tr|Q8IJC9|Q8IJC9_PLAF7 DNA-directed RNA polymerase II subunit RPB7, putative OS=Plasmodium falciparum (isolate 3D7) OX=36329 GN=PF3D7_1027400 PE=4 SV=1	13	20.34	1.1995e-06	Q8IJC9	Q8IJC9_PLAF7 DNA-directed RNA polymerase II subunit RPB7, putative	Plasmodium falciparum (isolate 3D7) OX=36329	PF3D7_1027400	2	13	177	297350000	24779000	5	19756	0	628080	121550	0	0	150830	0	0	0	0	0	0	0	0	0	0	0	0	0	229720	613500	751690	848320	814970	1403700	1590600	2164400	2608400	5717200		0	0	0	0	0
>tr|Q8IIT4|Q8IIT4_PLAF7 Uncharacterized protein OS=Plasmodium falciparum (isolate 3D7) OX=36329 GN=PF3D7_1106900 PE=4 SV=1	54.2	20.354	5.0485e-45	Q8IIT4	Q8IIT4_PLAF7 Uncharacterized protein	Plasmodium falciparum (isolate 3D7) OX=36329	PF3D7_1106900	6	54.2	168	720570000	90072000	9	0	0	0	715470	365570	0	0	302780	130750	850860	0	0	0	6148400	0	0	0	0	0	0	0	0	750270	0	51051	382710	0	0	0	0		0	0	0	0	0
>tr|A0A5K1K8D5|A0A5K1K8D5_PLAF7 Nuclear import protein MOG1, putative OS=Plasmodium falciparum (isolate 3D7) OX=36329 GN=PF3D7_1346200 PE=4 SV=1	16.7	20.385	3.8308e-07	A0A5K1K8D5	A0A5K1K8D5_PLAF7 Nuclear import protein MOG1, putative	Plasmodium falciparum (isolate 3D7) OX=36329	PF3D7_1346200	3	16.7	168	293170000	26652000	5	0	0	452500	4395600	0	250860	0	0	0	323100	0	0	0	0	0	0	338380	0	0	0	0	0	0	0	0	0	0	0	0	0		0	0	0	0	0
>tr|Q8IKH0|Q8IKH0_PLAF7 60S ribosome subunit biogenesis protein NIP7 homolog OS=Plasmodium falciparum (isolate 3D7) OX=36329 GN=PF3D7_1466700 PE=3 SV=2	31.8	20.411	1.0286e-25	Q8IKH0	Q8IKH0_PLAF7 60S ribosome subunit biogenesis protein NIP7 homolog	Plasmodium falciparum (isolate 3D7) OX=36329	PF3D7_1466700	4	31.8	179	498550000	49855000	12	0	0	6200900	8620700	435820	426970	0	0	0	0	0	189890	0	0	0	0	0	460380	1146600	4189000	10177000	180030	0	1025600	0	0	367830	253100	426360	635840		0	0	0	0	9934000
>tr|C0H5L8|C0H5L8_PLAF7 U2 small nuclear ribonucleoprotein A, putative OS=Plasmodium falciparum (isolate 3D7) OX=36329 GN=PF3D7_1369700 PE=4 SV=1	58.9	20.418	5.4095e-42	C0H5L8	C0H5L8_PLAF7 U2 small nuclear ribonucleoprotein A, putative	Plasmodium falciparum (isolate 3D7) OX=36329	PF3D7_1369700	9	58.9	175	1560600000	156060000	21	453770	0	42535000	19928000	2890000	2722400	1182600	1085800	796580	378550	98191	941440	0	1906300	339570	0	767880	647900	0	683690	478430	0	1187800	0	0	543360	1154500	0	0	307120		0	0	0	0	53651000
>tr|Q8IIM3|Q8IIM3_PLAF7 Dynein light chain Tctex-type, putative OS=Plasmodium falciparum (isolate 3D7) OX=36329 GN=PF3D7_1114000 PE=4 SV=1	33.7	20.51	1.5943e-15	Q8IIM3	Q8IIM3_PLAF7 Dynein light chain Tctex-type, putative	Plasmodium falciparum (isolate 3D7) OX=36329	PF3D7_1114000	6	33.7	175	3281100000	328110000	5	305810	0	0	0	0	2399900	0	0	89917	0	0	0	1634900	1141500	1057900	1211800	0	0	0	558700	0	884120	1633400	3511400	7563600	17080000	47321000	48333000	20713000	4920500		0	0	0	5475100	0
>tr|C6KT55|C6KT55_PLAF7 Nascent polypeptide-associated complex subunit alpha, putative OS=Plasmodium falciparum (isolate 3D7) OX=36329 GN=PF3D7_0621800 PE=4 SV=1	70.7	20.623	1.5874e-242	C6KT55	C6KT55_PLAF7 Nascent polypeptide-associated complex subunit alpha, putative	Plasmodium falciparum (isolate 3D7) OX=36329	PF3D7_0621800	13	70.7	184	10801000000	1080100000	82	387940	0	2298200	13450000	790270	10734000	4023400	6521100	249760000	94712000	243410000	68647000	44999000	34699000	21892000	16211000	10395000	7358100	5303000	1491000	2183500	3777400	2045600	5559700	4340600	3082000	6088600	9393500	10788000	30874000		0	0	0	0	317600
>tr|Q8IKX7|Q8IKX7_PLAF7 Uncharacterized protein OS=Plasmodium falciparum (isolate 3D7) OX=36329 GN=PF3D7_1449800 PE=4 SV=1	13.6	20.658	5.6116e-06	Q8IKX7	Q8IKX7_PLAF7 Uncharacterized protein	Plasmodium falciparum (isolate 3D7) OX=36329	PF3D7_1449800	2	13.6	177	226050000	20550000	3	734510	1458100	0	1180400	3672500	7001400	2249000	1451700	0	0	0	0	0	0	308620	0	0	0	0	356710	0	0	0	0	0	0	0	0	0	0		0	1614000	0	0	0
>tr|Q8ILP0|Q8ILP0_PLAF7 DIX domain-containing protein, putative OS=Plasmodium falciparum (isolate 3D7) OX=36329 GN=PF3D7_1421000 PE=4 SV=1	18.1	20.734	9.5917e-09	Q8ILP0	Q8ILP0_PLAF7 DIX domain-containing protein, putative	Plasmodium falciparum (isolate 3D7) OX=36329	PF3D7_1421000	2	18.1	177	73172000	7317200	3	0	1349800	0	0	629990	0	0	0	0	0	0	0	0	0	0	0	0	0	0	0	98973	0	0	0	0	0	0	0	0	0		0	0	0	1051500	0
>tr|Q9NLB6|Q9NLB6_PLAF7 Uncharacterized protein OS=Plasmodium falciparum (isolate 3D7) OX=36329 GN=PF3D7_0304900 PE=4 SV=1	27.1	20.838	9.0113e-11	Q9NLB6	Q9NLB6_PLAF7 Uncharacterized protein	Plasmodium falciparum (isolate 3D7) OX=36329	PF3D7_0304900	4	27.1	170	732900000	81434000	6	255430	520830	0	3832700	10005000	0	115220	330520	0	0	0	0	0	987570	1649100	0	478780	432480	0	516960	249960	0	0	964820	296820	0	0	564000	312220	607960		0	0	0	0	0
>tr|A0A143ZY58|A0A143ZY58_PLAF7 ADP-ribosylation factor OS=Plasmodium falciparum (isolate 3D7) OX=36329 GN=PF3D7_1020900 PE=3 SV=1;>sp|Q7KQL3|ARF1_PLAF7 ADP-ribosylation factor 1 OS=Plasmodium falciparum (isolate 3D7) OX=36329 GN=ARF1 PE=1 SV=1	81.8	20.912	8.9164e-290	Q7KQL3	ARF1_PLAF7 ADP-ribosylation factor 1	Plasmodium falciparum (isolate 3D7) OX=36329	ARF1	14	81.8	181	29198000000	2654400000	176	12069000	2728300	400500000	653990000	82084000	80421000	59530000	33187000	7148700	23803000	6258500	5713900	9372700	5053400	2816200	681470	4072700	4419900	513890	1740800	769470	455160	1234700	757170	1884400	1370400	5309000	7869100	15106000	39452000		0	34271000	12529000	30917000	571080000
>tr|Q8IJC7|Q8IJC7_PLAF7 Centrin-3 OS=Plasmodium falciparum (isolate 3D7) OX=36329 GN=PF3D7_1027700.1 PE=4 SV=2;>tr|A0A143ZXT2|A0A143ZXT2_PLAF7 Centrin-3 OS=Plasmodium falciparum (isolate 3D7) OX=36329 GN=PF3D7_1027700.2 PE=4 SV=1	60.3	20.913	5.8035e-79	Q8IJC7	Q8IJC7_PLAF7 Centrin-3	Plasmodium falciparum (isolate 3D7) OX=36329	PF3D7_1027700.1	16	60.3	179	4964900000	451350000	63	5044200	3675100	16944000	94528000	105200000	26500000	3979600	2952400	1429500	1593300	0	808810	2155800	28703000	1567000	0	5473300	113640	0	0	8510800	820370	462620	638180	641730	666090	405060	676140	258920	553100		0	199310	0	1274500	1928700
>tr|Q9NFA0|Q9NFA0_PLAF7 Signal peptidase complex subunit 2 OS=Plasmodium falciparum (isolate 3D7) OX=36329 GN=PF3D7_0320700 PE=4 SV=1	37.4	21.011	6.4761e-29	Q9NFA0	Q9NFA0_PLAF7 Signal peptidase complex subunit 2	Plasmodium falciparum (isolate 3D7) OX=36329	PF3D7_0320700	7	37.4	179	4208400000	467600000	30	0	0	661780	6167300	437360	2112300	0	1395300	0	0	436590	380040	460540	0	1618800	0	0	1056700	31181000	0	151310	113060	459600	358030	0	4809700	6089200	8506000	16196000	69410000		0	0	0	0	6630000
>tr|Q8I3Y9|Q8I3Y9_PLAF7 EKC/KEOPS complex subunit CGI121 OS=Plasmodium falciparum (isolate 3D7) OX=36329 GN=PF3D7_0511700 PE=3 SV=1	24.6	21.065	2.132e-12	Q8I3Y9	Q8I3Y9_PLAF7 EKC/KEOPS complex subunit CGI121	Plasmodium falciparum (isolate 3D7) OX=36329	PF3D7_0511700	4	24.6	179	348090000	38677000	7	0	0	1838400	16492000	1640400	381550	2253400	486330	0	0	0	0	0	0	0	1044000	0	0	0	153650	0	0	0	0	0	0	0	0	0	287090		0	0	0	0	763120
>tr|Q8IBC0|Q8IBC0_PLAF7 Uncharacterized protein OS=Plasmodium falciparum (isolate 3D7) OX=36329 GN=PF3D7_0828900 PE=4 SV=1	25.4	21.074	7.1164e-53	Q8IBC0	Q8IBC0_PLAF7 Uncharacterized protein	Plasmodium falciparum (isolate 3D7) OX=36329	PF3D7_0828900	5	25.4	185	474420000	67774000	13	0	0	528970	12296000	19511000	3356800	1056400	1385600	0	0	0	0	0	203370	0	305420	838830	0	0	1127400	0	436770	712910	1091800	439660	2258800	1141500	0	265690	434010		0	0	0	0	0
>tr|Q8IE14|Q8IE14_PLAF7 Signal peptidase I OS=Plasmodium falciparum (isolate 3D7) OX=36329 GN=PF3D7_1331300 PE=3 SV=1	22.8	21.124	1.0783e-14	Q8IE14	Q8IE14_PLAF7 Signal peptidase I	Plasmodium falciparum (isolate 3D7) OX=36329	PF3D7_1331300	5	22.8	184	2621400000	291270000	11	0	0	23477000	16884000	3193500	2682200	1996600	946280	263860	705530	0	0	0	0	217610	280380	407010	296690	4637600	3317200	118220	687790	648450	3623100	1331100	0	0	0	0	812790		0	0	0	1955600	114840000
>tr|Q8IDA4|Q8IDA4_PLAF7 RNA-binding protein, putative OS=Plasmodium falciparum (isolate 3D7) OX=36329 GN=PF3D7_1360100 PE=4 SV=1	42.8	21.147	7.1706e-34	Q8IDA4	Q8IDA4_PLAF7 RNA-binding protein, putative	Plasmodium falciparum (isolate 3D7) OX=36329	PF3D7_1360100	5	42.8	180	412890000	51612000	18	0	1584000	1223800	4272400	6522400	16554000	921420	524190	231590	1258900	0	0	0	0	0	306040	1059000	674120	0	0	0	67016	0	0	911320	0	320280	0	0	0		0	0	0	0	546590
>tr|Q7K6B1|Q7K6B1_PLAF7 Histidine triad nucleotide-binding protein 1 OS=Plasmodium falciparum (isolate 3D7) OX=36329 GN=PF3D7_0817500 PE=4 SV=2	68.1	21.177	1.2898e-64	Q7K6B1	Q7K6B1_PLAF7 Histidine triad nucleotide-binding protein 1	Plasmodium falciparum (isolate 3D7) OX=36329	PF3D7_0817500	13	68.1	185	5698800000	474900000	50	3617700	36062000	147450000	94311000	21850000	18771000	11081000	8858400	1829600	6211900	2432400	4248900	619480	348610	0	0	0	97527	236190	0	0	0	0	0	0	0	0	0	433390	2851300		0	3343200	3580300	13979000	28237000
>tr|Q8IC39|Q8IC39_PLAF7 Cytosolic iron-sulfur assembly component 2, putative OS=Plasmodium falciparum (isolate 3D7) OX=36329 GN=PF3D7_0703100 PE=4 SV=1	25.6	21.268	5.6804e-08	Q8IC39	Q8IC39_PLAF7 Cytosolic iron-sulfur assembly component 2, putative	Plasmodium falciparum (isolate 3D7) OX=36329	PF3D7_0703100	3	25.6	180	894250000	74521000	3	5308800	10235000	4039600	1162400	1039800	2514400	44070	42511	294350	2645600	3967100	2879700	0	0	0	2020700	0	18728000	906330	706700	3256900	635830	0	376430	138490	0	210780	0	0	1437200		0	0	0	0	58812
>tr|Q8I4S7|Q8I4S7_PLAF7 Transcription initiation factor IIA subunit 2, putative OS=Plasmodium falciparum (isolate 3D7) OX=36329 GN=PF3D7_1250700 PE=4 SV=1	45.8	21.276	4.0685e-30	Q8I4S7	Q8I4S7_PLAF7 Transcription initiation factor IIA subunit 2, putative	Plasmodium falciparum (isolate 3D7) OX=36329	PF3D7_1250700	6	45.8	177	726390000	72639000	21	4592900	0	588460	26435000	20832000	2796800	2722900	394940	0	361010	0	0	0	0	0	0	0	0	0	0	409820	0	0	0	0	0	0	0	236370	5639800		0	0	0	0	0
>tr|Q8I1Q2|Q8I1Q2_PLAF7 Trafficking protein particle complex subunit OS=Plasmodium falciparum (isolate 3D7) OX=36329 GN=PF3D7_0418500 PE=3 SV=1	63.6	21.316	3.3057e-55	Q8I1Q2	Q8I1Q2_PLAF7 Trafficking protein particle complex subunit	Plasmodium falciparum (isolate 3D7) OX=36329	PF3D7_0418500	8	63.6	187	2224800000	171140000	35	763430	4798700	31052000	30616000	3777100	3494200	1830300	959050	429330	476920	0	0	632490	1455300	0	424810	0	0	305790	0	1903900	0	356620	0	0	0	0	496360	1055400	2616300		0	0	0	0	27444000
>tr|Q8IAZ8|Q8IAZ8_PLAF7 Phosphopantothenoylcysteine decarboxylase, putative OS=Plasmodium falciparum (isolate 3D7) OX=36329 GN=PF3D7_0816100 PE=4 SV=1	43.8	21.402	1.4112e-16	Q8IAZ8	Q8IAZ8_PLAF7 Phosphopantothenoylcysteine decarboxylase, putative	Plasmodium falciparum (isolate 3D7) OX=36329	PF3D7_0816100	6	43.8	185	1339300000	133930000	11	2375600	6536800	2798800	28547000	18863000	4002400	588950	164550	1520000	0	1547300	2736700	1280000	98778	0	2885400	0	520380	493970	636600	1979000	3283400	3623200	17295000	18670000	0	545720	0	0	0		0	0	0	0	0
>tr|Q9NLA8|Q9NLA8_PLAF7 Uncharacterized protein OS=Plasmodium falciparum (isolate 3D7) OX=36329 GN=PF3D7_0309100 PE=4 SV=2	61.8	21.432	3.0659e-69	Q9NLA8	Q9NLA8_PLAF7 Uncharacterized protein	Plasmodium falciparum (isolate 3D7) OX=36329	PF3D7_0309100	9	61.8	178	916030000	83275000	16	282310	0	0	0	0	0	0	0	143640	0	0	0	0	0	0	140240	0	0	0	77768	1462700	0	0	246840	947970	1981200	2014400	1920300	564630	0		0	0	0	6024300	0
>tr|C6KTB0|C6KTB0_PLAF7 Mitochondrial import inner membrane translocase subunit TIM22, putative OS=Plasmodium falciparum (isolate 3D7) OX=36329 GN=PF3D7_0627400 PE=4 SV=1	13.5	21.447	2.3103e-05	C6KTB0	C6KTB0_PLAF7 Mitochondrial import inner membrane translocase subunit TIM22, putative	Plasmodium falciparum (isolate 3D7) OX=36329	PF3D7_0627400	2	13.5	193	106150000	11795000	2	0	0	0	0	3186800	1273300	115480	1060600	0	0	0	0	0	0	0	0	0	0	815310	1404600	0	0	0	318960	0	0	0	0	0	0		0	0	0	0	0
>tr|C0H5G3|C0H5G3_PLAF7 60S ribosomal protein L18-2, putative OS=Plasmodium falciparum (isolate 3D7) OX=36329 GN=PF3D7_1341300 PE=1 SV=1	37.4	21.453	5.6915e-113	C0H5G3	C0H5G3_PLAF7 60S ribosomal protein L18-2, putative	Plasmodium falciparum (isolate 3D7) OX=36329	PF3D7_1341300	9	37.4	187	18576000000	3715100000	71	2555800	9856900	4422700	5556500	1879900	232130000	1582700000	156020000	104510000	191610000	117580000	58791000	60990000	32153000	15299000	10970000	7352300	6517700	2206300	1276300	1544400	3388600	843940	735230	1149200	1585700	0	0	2068900	6254600		0	69394000	26268000	7604400	27664000
>tr|Q7KWI7|Q7KWI7_PLAF7 Uncharacterized protein OS=Plasmodium falciparum (isolate 3D7) OX=36329 GN=PF3D7_0220200 PE=4 SV=1	11.7	21.453	1.1558e-05	Q7KWI7	Q7KWI7_PLAF7 Uncharacterized protein	Plasmodium falciparum (isolate 3D7) OX=36329	PF3D7_0220200	1	11.7	180	13822000	1974500	1	0	0	0	0	716610	1257900	0	0	0	0	0	0	0	0	0	0	0	0	0	0	0	0	0	0	0	0	0	0	0	0		0	0	0	0	0
>tr|Q8IEF9|Q8IEF9_PLAF7 Uncharacterized protein OS=Plasmodium falciparum (isolate 3D7) OX=36329 GN=PF3D7_1315500 PE=4 SV=1	10.4	21.464	1.5392e-10	Q8IEF9	Q8IEF9_PLAF7 Uncharacterized protein	Plasmodium falciparum (isolate 3D7) OX=36329	PF3D7_1315500	3	10.4	183	763610000	69419000	10	398120	1739900	18525000	1921400	1017900	934550	1011700	0	0	209540	0	0	0	0	0	0	378520	0	0	0	0	0	0	0	101870	0	0	0	0	0		0	398080	806100	5335800	35914000
>tr|A0A144A213|A0A144A213_PLAF7 Trafficking protein particle complex subunit OS=Plasmodium falciparum (isolate 3D7) OX=36329 GN=PF3D7_1437800 PE=3 SV=1;>sp|Q7KQM2|TPPC5_PLAF7 Trafficking protein particle complex subunit 5 OS=Plasmodium falciparum (isolate	21.7	21.511	2.5242e-08	Q7KQM2	TPPC5_PLAF7 Trafficking protein particle complex subunit 5			4	21.7	184	498980000	71283000	4	0	0	1062500	6936300	7380600	0	280310	195560	0	1057900	1903500	0	7400600	434630	0	0	0	0	0	0	620770	95145	1698900	9270800	0	942770	0	0	0	0		0	0	0	0	0
>tr|A0A143ZX72|A0A143ZX72_PLAF7 CCR4-NOT transcription complex subunit 5, putative OS=Plasmodium falciparum (isolate 3D7) OX=36329 GN=PF3D7_1006100 PE=4 SV=1	30.3	21.552	3.224e-16	A0A143ZX72	A0A143ZX72_PLAF7 CCR4-NOT transcription complex subunit 5, putative	Plasmodium falciparum (isolate 3D7) OX=36329	PF3D7_1006100	4	30.3	178	313490000	39186000	4	0	0	0	0	0	0	0	0	0	0	0	0	0	0	0	0	0	0	0	645990	0	0	0	0	0	0	0	0	0	0		0	0	0	0	1720300
>tr|A0A5K1K943|A0A5K1K943_PLAF7 ATP synthase-associated protein, putative OS=Plasmodium falciparum (isolate 3D7) OX=36329 GN=PF3D7_1360000 PE=4 SV=1	57.1	21.562	5.5478e-75	A0A5K1K943	A0A5K1K943_PLAF7 ATP synthase-associated protein, putative	Plasmodium falciparum (isolate 3D7) OX=36329	PF3D7_1360000	10	57.1	177	2726900000	302990000	25	1531500	1822300	743760	8343700	342730	0	0	0	0	0	197990	1549400	0	1439700	0	0	2567600	599050	4906800	8233800	3222400	1599000	0	324110	0	0	0	0	0	0		0	0	0	0	81028000
>tr|Q8IJ70|Q8IJ70_PLAF7 Ubiquitin-conjugating enzyme E2, putative OS=Plasmodium falciparum (isolate 3D7) OX=36329 GN=PF3D7_1033900 PE=1 SV=1	14.7	21.571	1.3717e-09	Q8IJ70	Q8IJ70_PLAF7 Ubiquitin-conjugating enzyme E2, putative	Plasmodium falciparum (isolate 3D7) OX=36329	PF3D7_1033900	2	14.7	191	342720000	85681000	4	0	0	0	0	17475000	3529200	0	32631000	1311100	0	0	0	0	0	0	0	0	0	1253400	0	0	0	0	0	0	0	0	0	0	0		0	0	0	0	0
>tr|C6KSY6|C6KSY6_PLAF7 60S ribosomal protein L19 OS=Plasmodium falciparum (isolate 3D7) OX=36329 GN=PF3D7_0614500 PE=1 SV=1	29.1	21.58	6.2041e-87	C6KSY6	C6KSY6_PLAF7 60S ribosomal protein L19	Plasmodium falciparum (isolate 3D7) OX=36329	PF3D7_0614500	7	29.1	182	25054000000	4175700000	66	5376200	3912400	1909500	11816000	18068000	126270000	1383100000	213540000	133720000	193920000	155720000	60173000	61562000	32026000	11725000	10522000	12830000	8543400	1211200	419210	669140	1664200	2262300	4714000	2939100	2547200	0	3653900	4095100	18286000		0	86062000	27743000	16009000	20239000
>tr|Q8IE85|Q8IE85_PLAF7 60S ribosomal protein L6, putative OS=Plasmodium falciparum (isolate 3D7) OX=36329 GN=PF3D7_1323100 PE=1 SV=1	61.1	21.601	0	Q8IE85	Q8IE85_PLAF7 60S ribosomal protein L6, putative	Plasmodium falciparum (isolate 3D7) OX=36329	PF3D7_1323100	13	61.1	190	43818000000	4381800000	138	2803400	4126300	6571400	14723000	249220000	1594000000	249350000	190040000	47391000	98680000	56843000	34558000	18455000	10787000	5102600	1912900	4422400	1458000	2122800	185000	840270	954630	779700	557380	1543300	1582700	1117600	2466700	5061800	25134000		0	92696000	34556000	23538000	60498000
>tr|A0A143ZZY9|A0A143ZZY9_PLAF7 DNA-directed RNA polymerase III subunit RPC8, putative OS=Plasmodium falciparum (isolate 3D7) OX=36329 GN=PF3D7_1104700.2 PE=4 SV=1;>tr|Q8IIV5|Q8IIV5_PLAF7 DNA-directed RNA polymerase III subunit RPC8, putative OS=Plasmodium	19	21.621	7.0238e-09	A0A143ZZY9	A0A143ZZY9_PLAF7 DNA-directed RNA polymerase III subunit RPC8, putative	Plasmodium falciparum (isolate 3D7) OX=36329	PF3D7_1104700.2	3	19	184	149340000	16593000	10	0	0	0	1109800	5213000	407390	1527900	824170	0	0	0	0	0	0	0	0	0	0	0	0	32598	32571	601170	269220	0	64745	0	0	289910	495010		0	0	0	0	0
>tr|Q8IE73|Q8IE73_PLAF7 PRELI domain-containing protein, putative OS=Plasmodium falciparum (isolate 3D7) OX=36329 GN=PF3D7_1324400 PE=4 SV=1	59	21.689	9.1744e-29	Q8IE73	Q8IE73_PLAF7 PRELI domain-containing protein, putative	Plasmodium falciparum (isolate 3D7) OX=36329	PF3D7_1324400	9	59	183	655030000	54585000	17	172330	0	0	731350	18265000	9304600	1316700	294480	243950	0	1429800	0	1609700	0	0	175520	0	0	0	0	0	995700	664830	829590	161060	186790	0	0	0	79910		0	128620	0	0	0
>tr|Q8I224|Q8I224_PLAF7 Plasmoredoxin OS=Plasmodium falciparum (isolate 3D7) OX=36329 GN=PF3D7_0303600 PE=4 SV=1	17.3	21.698	1.7258e-06	Q8I224	Q8I224_PLAF7 Plasmoredoxin	Plasmodium falciparum (isolate 3D7) OX=36329	PF3D7_0303600	3	17.3	179	351470000	27036000	2	593790	1941400	0	565070	4745000	269390	1075500	0	0	0	0	0	1127500	0	0	0	0	1578800	1120700	652170	0	1890300	881260	0	0	0	0	0	0	0		0	0	0	0	0
>tr|Q8IIA0|Q8IIA0_PLAF7 Mediator of RNA polymerase II transcription subunit 21, putative OS=Plasmodium falciparum (isolate 3D7) OX=36329 GN=PF3D7_1126400 PE=4 SV=1	31.5	21.718	2.3115e-12	Q8IIA0	Q8IIA0_PLAF7 Mediator of RNA polymerase II transcription subunit 21, putative	Plasmodium falciparum (isolate 3D7) OX=36329	PF3D7_1126400	3	31.5	181	189370000	21041000	3	0	0	2198900	472650	0	0	6184200	0	797970	0	0	0	0	0	0	0	0	0	0	2622000	0	0	0	2827300	0	1742500	0	0	0	0		0	0	0	0	0
>tr|Q8IIK8|Q8IIK8_PLAF7 Peptidyl-prolyl cis-trans isomerase OS=Plasmodium falciparum (isolate 3D7) OX=36329 GN=PF3D7_1115600 PE=3 SV=1	76.9	21.731	8.9878e-161	Q8IIK8	Q8IIK8_PLAF7 Peptidyl-prolyl cis-trans isomerase	Plasmodium falciparum (isolate 3D7) OX=36329	PF3D7_1115600	15	76.9	195	61914000000	4422400000	132	19367000	7466500	2186000000	1067200000	157470000	157800000	129480000	76781000	16976000	53926000	16446000	9980500	7518100	3108100	1620600	979780	1596100	1448200	1228700	262030	157730	647670	424390	699170	219390	0	0	0	707670	0		96787	7368200	0	9955600	394280000
>tr|Q8IDS6|Q8IDS6_PLAF7 60S ribosomal protein L18a OS=Plasmodium falciparum (isolate 3D7) OX=36329 GN=PF3D7_1341200 PE=1 SV=1	52.7	21.746	7.3552e-199	Q8IDS6	Q8IDS6_PLAF7 60S ribosomal protein L18a	Plasmodium falciparum (isolate 3D7) OX=36329	PF3D7_1341200	13	52.7	184	49955000000	6244300000	112	6282600	7242800	12244000	15442000	417370000	2806500000	391010000	300100000	113340000	189970000	113040000	71763000	40687000	31896000	20818000	7997800	7329000	6148500	2861800	3070200	4108500	1692500	2509300	873510	2733500	2474700	0	0	1010800	8799200		0	146770000	9975700	12283000	33665000
>tr|Q9U0L4|Q9U0L4_PLAF7 Peptidyl-tRNA hydrolase 2, putative OS=Plasmodium falciparum (isolate 3D7) OX=36329 GN=PF3D7_0407200 PE=4 SV=2	31.2	21.746	1.0913e-16	Q9U0L4	Q9U0L4_PLAF7 Peptidyl-tRNA hydrolase 2, putative	Plasmodium falciparum (isolate 3D7) OX=36329	PF3D7_0407200	4	31.2	189	183110000	22889000	8	0	0	0	0	0	1950200	3205600	581280	183540	306710	295130	0	0	0	0	0	0	0	0	295850	0	0	0	0	0	0	0	87065	344490	2486000		0	0	0	0	0
>tr|Q8IM27|Q8IM27_PLAF7 Vacuolar protein sorting-associated protein 29 OS=Plasmodium falciparum (isolate 3D7) OX=36329 GN=PF3D7_1406700 PE=3 SV=1	80.4	21.774	1.1728e-119	Q8IM27	Q8IM27_PLAF7 Vacuolar protein sorting-associated protein 29	Plasmodium falciparum (isolate 3D7) OX=36329	PF3D7_1406700	11	80.4	194	2485500000	225950000	36	1294600	2388500	116690	1060400	42374000	35871000	4635000	1281600	1629300	834600	179720	170950	1262900	0	0	0	992340	0	0	0	1242300	258760	2137200	0	700750	751230	1302700	2062500	544130	1174300		0	1358400	23431000	3696100	1715900
>tr|C6S3G6|C6S3G6_PLAF7 Protein YIPF OS=Plasmodium falciparum (isolate 3D7) OX=36329 GN=PF3D7_1146900 PE=3 SV=1	11.4	21.802	0.0034593	C6S3G6	C6S3G6_PLAF7 Protein YIPF	Plasmodium falciparum (isolate 3D7) OX=36329	PF3D7_1146900	1	11.4	185	47426000	9485300	1	0	0	0	0	0	0	0	0	0	0	0	0	0	0	0	0	0	0	0	0	0	0	0	0	0	0	0	0	0	0		0	0	0	0	0
>tr|Q8IL80|Q8IL80_PLAF7 Thioredoxin peroxidase 1 OS=Plasmodium falciparum (isolate 3D7) OX=36329 GN=PF3D7_1438900 PE=4 SV=1	86.7	21.807	0	Q8IL80	Q8IL80_PLAF7 Thioredoxin peroxidase 1	Plasmodium falciparum (isolate 3D7) OX=36329	PF3D7_1438900	16	86.7	195	69656000000	5804600000	178	13792000	9514400	28835000	122200000	581190000	1809900000	627200000	231770000	90441000	175890000	140920000	109430000	144980000	66592000	38216000	23858000	21234000	16355000	11845000	10099000	10015000	5630100	6224800	6589300	1066400	1288500	4609700	2153500	8580200	29835000		0	0	979700	2501000	26626000
>tr|Q8ILB0|Q8ILB0_PLAF7 ER membrane protein complex subunit 4, putative OS=Plasmodium falciparum (isolate 3D7) OX=36329 GN=PF3D7_1435400 PE=4 SV=1	27.4	21.834	1.6886e-14	Q8ILB0	Q8ILB0_PLAF7 ER membrane protein complex subunit 4, putative	Plasmodium falciparum (isolate 3D7) OX=36329	PF3D7_1435400	5	27.4	190	1674800000	209350000	12	307600	2269900	3326100	11281000	28662000	4994000	3674500	5048000	516280	842360	1926000	950760	1319800	2038500	390460	250910	0	595370	307730	0	1697000	1883000	3048200	7371300	8086100	12399000	13185000	0	822820	0		0	3831700	0	3629300	0
>tr|Q8I388|Q8I388_PLAF7 Vacuolar protein sorting-associated protein 46, putative OS=Plasmodium falciparum (isolate 3D7) OX=36329 GN=PF3D7_0906100 PE=4 SV=1	43.6	21.851	4.7476e-26	Q8I388	Q8I388_PLAF7 Vacuolar protein sorting-associated protein 46, putative	Plasmodium falciparum (isolate 3D7) OX=36329	PF3D7_0906100	6	43.6	195	3901200000	433470000	15	0	0	3396400	744970	612830	7698600	6779600	12140000	1848100	1456900	219790	417250	0	2251800	0	0	1064700	0	749310	1009000	1271500	3366000	0	0	7259300	0	3435800	1777200	1712800	1650100		0	1062000	0	0	263220
>tr|Q8IBN5|Q8IBN5_PLAF7 40S ribosomal protein S5, putative OS=Plasmodium falciparum (isolate 3D7) OX=36329 GN=PF3D7_0721600 PE=1 SV=1	70.8	21.863	0	Q8IBN5	Q8IBN5_PLAF7 40S ribosomal protein S5, putative	Plasmodium falciparum (isolate 3D7) OX=36329	PF3D7_0721600	16	70.8	195	36762000000	3676200000	180	1953900	5824000	6329500	255400000	1099900000	371550000	158180000	110590000	21748000	73480000	29909000	16109000	10980000	2619800	978740	400910	425860	904430	0	1115700	187850	942010	469820	0	0	450430	0	503390	1017900	4313000		66831	140720000	57676000	34541000	41014000
>tr|Q8IB85|Q8IB85_PLAF7 Ankyrin-repeat protein, putative OS=Plasmodium falciparum (isolate 3D7) OX=36329 GN=PF3D7_0825100 PE=4 SV=1	10.8	21.88	9.465e-05	Q8IB85	Q8IB85_PLAF7 Ankyrin-repeat protein, putative	Plasmodium falciparum (isolate 3D7) OX=36329	PF3D7_0825100	2	10.8	186	140430000	14043000	3	1146000	0	0	0	0	0	0	3574000	0	966800	323630	0	0	0	0	0	0	0	0	0	0	0	0	0	0	0	0	0	209470	451980		0	0	0	0	0
>tr|Q8II66|Q8II66_PLAF7 Uncharacterized protein OS=Plasmodium falciparum (isolate 3D7) OX=36329 GN=PF3D7_1129700 PE=4 SV=1	9.4	21.922	6.5199e-05	Q8II66	Q8II66_PLAF7 Uncharacterized protein	Plasmodium falciparum (isolate 3D7) OX=36329	PF3D7_1129700	1	9.4	180	15682000	1568200	2	0	0	0	240020	0	0	0	0	0	0	0	0	0	0	0	0	0	0	0	0	0	0	0	0	207220	0	0	0	0	0		0	0	0	0	0
>tr|A0A144A1J3|A0A144A1J3_PLAF7 HSP20-like chaperone, putative OS=Plasmodium falciparum (isolate 3D7) OX=36329 GN=PF3D7_1251000 PE=4 SV=1	44.1	21.996	1.2918e-19	A0A144A1J3	A0A144A1J3_PLAF7 HSP20-like chaperone, putative	Plasmodium falciparum (isolate 3D7) OX=36329	PF3D7_1251000	6	44.1	186	383270000	38327000	6	0	0	0	0	0	0	0	0	0	536490	0	0	1410900	0	4876300	0	0	0	0	0	0	0	0	0	0	0	0	0	0	1454800		0	0	0	0	81224
>tr|Q8I1S0|Q8I1S0_PLAF7 Small GTP-binding protein sar1 OS=Plasmodium falciparum (isolate 3D7) OX=36329 GN=PF3D7_0416800 PE=3 SV=1	91.7	22.02	0	Q8I1S0	Q8I1S0_PLAF7 Small GTP-binding protein sar1	Plasmodium falciparum (isolate 3D7) OX=36329	PF3D7_0416800	19	91.7	192	37199000000	2861500000	199	13361000	511000	11747000	410980000	1000400000	122940000	111100000	51823000	18791000	37430000	19037000	10900000	5769000	4372500	1642500	2230600	4002200	1459700	3563800	2233200	765610	1109500	329700	497600	952850	79089	549430	0	879930	5905100		0	22057000	13795000	10283000	15996000
>tr|A0A144A2N8|A0A144A2N8_PLAF7 U3 small nucleolar ribonucleoprotein protein IMP3, putative OS=Plasmodium falciparum (isolate 3D7) OX=36329 GN=PF3D7_1461200 PE=4 SV=1	8.2	22.023	2.826e-05	A0A144A2N8	A0A144A2N8_PLAF7 U3 small nucleolar ribonucleoprotein protein IMP3, putative	Plasmodium falciparum (isolate 3D7) OX=36329	PF3D7_1461200	1	8.2	183	592080000	49340000	2	0	0	0	0	2106100	1796400	927950	1635800	0	0	0	0	0	0	0	0	2070100	2561700	0	0	0	0	0	0	0	0	0	0	0	0		0	0	0	0	0
>tr|A0A144A197|A0A144A197_PLAF7 Uncharacterized protein OS=Plasmodium falciparum (isolate 3D7) OX=36329 GN=PF3D7_1409200.2 PE=4 SV=1;>tr|A0A144A1W9|A0A144A1W9_PLAF7 Uncharacterized protein OS=Plasmodium falciparum (isolate 3D7) OX=36329 GN=PF3D7_1409200.1	19.4	22.037	3.8906e-10	A0A144A197	A0A144A197_PLAF7 Uncharacterized protein	Plasmodium falciparum (isolate 3D7) OX=36329	PF3D7_1409200.2	3	19.4	186	100800000	10080000	3	0	0	0	0	0	0	0	0	0	0	0	0	0	378610	0	0	0	165410	0	0	0	0	0	0	0	0	0	0	0	0		0	0	0	0	9204100
>tr|Q8IBQ2|Q8IBQ2_PLAF7 Exosome complex component CSL4, putative OS=Plasmodium falciparum (isolate 3D7) OX=36329 GN=PF3D7_0720000 PE=4 SV=1	14.4	22.04	4.8682e-05	Q8IBQ2	Q8IBQ2_PLAF7 Exosome complex component CSL4, putative	Plasmodium falciparum (isolate 3D7) OX=36329	PF3D7_0720000	2	14.4	195	74152000	7415200	1	0	0	0	0	1774800	1866900	0	0	0	0	0	0	0	0	0	0	0	0	0	0	0	0	0	0	1612500	708220	0	0	0	0		0	0	0	0	0
>tr|Q8ID84|Q8ID84_PLAF7 Calcium load-activated calcium channel OS=Plasmodium falciparum (isolate 3D7) OX=36329 GN=PF3D7_1362300 PE=3 SV=1	23.3	22.064	9.8651e-15	Q8ID84	Q8ID84_PLAF7 Calcium load-activated calcium channel	Plasmodium falciparum (isolate 3D7) OX=36329	PF3D7_1362300	5	23.3	189	1615000000	201880000	16	805690	0	0	2649700	7379400	47637000	7164500	2355600	768230	837540	0	2876000	2625800	276350	0	1953700	0	0	0	0	1757800	1167400	1032700	2150300	905330	2872800	1748400	1238100	1059300	2817600		0	3227400	2316000	1662600	0
>tr|Q8IE82|Q8IE82_PLAF7 60S ribosomal protein L23 OS=Plasmodium falciparum (isolate 3D7) OX=36329 GN=PF3D7_1323400 PE=1 SV=1	33.7	22.092	1.7382e-63	Q8IE82	Q8IE82_PLAF7 60S ribosomal protein L23	Plasmodium falciparum (isolate 3D7) OX=36329	PF3D7_1323400	9	33.7	190	19308000000	3218000000	102	33448000	27219000	23300000	23651000	10819000	7350400	445940000	760350000	127150000	149790000	159380000	101230000	57073000	46492000	40700000	24512000	21151000	21954000	17851000	13672000	10622000	5067900	5496300	8523300	10064000	7655300	7473100	10467000	7465200	87781000		1111400	46434000	46905000	14425000	16367000
>tr|Q8I2U8|Q8I2U8_PLAF7 ADP-ribosylation factor, putative OS=Plasmodium falciparum (isolate 3D7) OX=36329 GN=PF3D7_0920500 PE=4 SV=1	51.8	22.115	3.5256e-27	Q8I2U8	Q8I2U8_PLAF7 ADP-ribosylation factor, putative	Plasmodium falciparum (isolate 3D7) OX=36329	PF3D7_0920500	8	51.8	191	560440000	46703000	13	55132	0	0	0	59215	116430	0	0	79553	0	0	0	0	650220	0	3217900	1169700	0	68462	0	0	0	0	0	0	0	0	306570	1930100	4577000		115710	0	0	0	1634300
>tr|Q8IM67|Q8IM67_PLAF7 Cytochrome c oxidase subunit ApiCOX19, putative OS=Plasmodium falciparum (isolate 3D7) OX=36329 GN=PF3D7_1402200 PE=4 SV=1	25	22.116	3.3863e-12	Q8IM67	Q8IM67_PLAF7 Cytochrome c oxidase subunit ApiCOX19, putative	Plasmodium falciparum (isolate 3D7) OX=36329	PF3D7_1402200	5	25	188	795010000	72273000	9	0	0	1094000	3038300	176410	135090	0	0	0	0	0	0	0	0	0	0	6810.4	0	0	0	0	0	0	0	0	0	0	0	0	0		0	0	0	0	14727000
>tr|Q8I3R0|Q8I3R0_PLAF7 40S ribosomal protein S9, putative OS=Plasmodium falciparum (isolate 3D7) OX=36329 GN=PF3D7_0520000 PE=1 SV=1	50.8	22.123	2.1952e-155	Q8I3R0	Q8I3R0_PLAF7 40S ribosomal protein S9, putative	Plasmodium falciparum (isolate 3D7) OX=36329	PF3D7_0520000	14	50.8	189	61699000000	7712300000	157	17366000	23665000	24727000	32467000	299560000	3221700000	474850000	310560000	102590000	203120000	95233000	38910000	35446000	13092000	9743200	7863600	6167600	1952000	7503100	2912000	3244100	7329100	1884500	2028700	2512200	2171000	3079400	1904200	7687500	29410000		109630	104690000	19247000	11943000	98961000
>sp|Q8I236|KAD6_PLAF7 Adenylate kinase isoenzyme 6 homolog OS=Plasmodium falciparum (isolate 3D7) OX=36329 GN=PFA_0530c PE=1 SV=1	52.7	22.173	4.253e-44	Q8I236	KAD6_PLAF7 Adenylate kinase isoenzyme 6 homolog	Plasmodium falciparum (isolate 3D7) OX=36329	PFA_0530c	7	52.7	186	426570000	47396000	13	0	0	0	0	0	22731000	8212700	1620700	111160	512580	426830	0	0	0	0	0	0	0	0	0	0	0	0	76509	0	0	0	0	0	0		0	0	0	0	0
>tr|Q8I5H6|Q8I5H6_PLAF7 Uncharacterized protein OS=Plasmodium falciparum (isolate 3D7) OX=36329 GN=PF3D7_1224100 PE=4 SV=1	50	22.175	3.3062e-25	Q8I5H6	Q8I5H6_PLAF7 Uncharacterized protein	Plasmodium falciparum (isolate 3D7) OX=36329	PF3D7_1224100	7	50	192	218050000	18171000	9	0	0	696800	0	6086300	4066800	0	485550	239060	1329200	92026	0	0	0	0	240910	0	91255	0	0	286670	262660	0	0	0	0	0	0	0	0		0	0	0	0	0
>tr|Q8IB20|Q8IB20_PLAF7 Zinc finger protein, putative OS=Plasmodium falciparum (isolate 3D7) OX=36329 GN=PF3D7_0818500 PE=4 SV=1	13.6	22.179	1.9141e-07	Q8IB20	Q8IB20_PLAF7 Zinc finger protein, putative	Plasmodium falciparum (isolate 3D7) OX=36329	PF3D7_0818500	2	13.6	191	288960000	28896000	2	0	0	0	143160	371870	1130100	2352000	7187100	702780	1443700	0	1097800	0	0	0	0	0	0	0	0	0	0	807430	0	0	0	0	0	2924800	8214700		0	0	0	0	0
>tr|Q8I3A5|Q8I3A5_PLAF7 Signal peptidase complex subunit 3, putative OS=Plasmodium falciparum (isolate 3D7) OX=36329 GN=PF3D7_0904400 PE=4 SV=1	60	22.209	7.4454e-80	Q8I3A5	Q8I3A5_PLAF7 Signal peptidase complex subunit 3, putative	Plasmodium falciparum (isolate 3D7) OX=36329	PF3D7_0904400	11	60	185	4291500000	429150000	34	0	5235400	2318400	67721000	20789000	3470400	3314400	1916500	138320	5823900	2121700	1132600	0	0	84189	1238300	0	0	1797300	228020	2226100	0	1177200	2039200	2069300	0	0	713260	2182900	7806200		0	0	0	0	9874400
>tr|Q8IB46|Q8IB46_PLAF7 Uncharacterized protein OS=Plasmodium falciparum (isolate 3D7) OX=36329 GN=PF3D7_0821200 PE=4 SV=1	20.4	22.271	5.1217e-18	Q8IB46	Q8IB46_PLAF7 Uncharacterized protein	Plasmodium falciparum (isolate 3D7) OX=36329	PF3D7_0821200	3	20.4	191	259480000	32435000	4	0	2525200	5488100	887130	790030	824870	0	711320	0	0	0	0	4013400	0	1755200	0	0	0	0	0	0	0	0	0	0	0	0	0	0	0		0	0	0	0	198320
>tr|Q8I2G9|Q8I2G9_PLAF7 U2 small nuclear ribonucleoprotein B, putative OS=Plasmodium falciparum (isolate 3D7) OX=36329 GN=PF3D7_0935000 PE=4 SV=1	37.8	22.294	6.1303e-99	Q8I2G9	Q8I2G9_PLAF7 U2 small nuclear ribonucleoprotein B, putative	Plasmodium falciparum (isolate 3D7) OX=36329	PF3D7_0935000	5	37.8	193	2096400000	209640000	17	4083700	0	54171	24731	0	10333000	8618100	1480800	632390	1723300	1209000	0	5942100	0	0	14147000	0	0	24002000	21550000	0	10397000	6953500	7300600	5896200	87534	0	0	0	878830		0	0	0	0	0
>tr|Q8ILU8|Q8ILU8_PLAF7 Small nuclear ribonucleoprotein-associated protein B, putative OS=Plasmodium falciparum (isolate 3D7) OX=36329 GN=PF3D7_1414800 PE=4 SV=1	34.3	22.332	6.4383e-49	Q8ILU8	Q8ILU8_PLAF7 Small nuclear ribonucleoprotein-associated protein B, putative	Plasmodium falciparum (isolate 3D7) OX=36329	PF3D7_1414800	7	34.3	201	1407800000	117320000	24	9937900	6658100	944820	1663500	1110100	1295500	3339900	1168700	236200	1935500	1165200	797660	1055400	460380	0	2831900	1012200	0	0	0	236700	1034400	682680	131060	533210	642780	549260	979840	1972200	4741000		0	934570	0	777500	2472300
>tr|Q8I2Z5|Q8I2Z5_PLAF7 Cytochrome c oxidase subunit ApiCOX30, putative OS=Plasmodium falciparum (isolate 3D7) OX=36329 GN=PF3D7_0915700 PE=4 SV=1	60.8	22.438	4.7992e-232	Q8I2Z5	Q8I2Z5_PLAF7 Cytochrome c oxidase subunit ApiCOX30, putative	Plasmodium falciparum (isolate 3D7) OX=36329	PF3D7_0915700	9	60.8	189	3122700000	520450000	29	0	0	0	0	9000700	13410000	476320	0	2103500	0	0	0	0	0	1771600	0	0	0	0	0	0	0	126740	494090	0	0	398980	0	0	0		0	0	0	0	343210
>tr|Q8IIN9|Q8IIN9_PLAF7 Nucleic acid binding protein, putative OS=Plasmodium falciparum (isolate 3D7) OX=36329 GN=PF3D7_1112400 PE=4 SV=1	25.1	22.447	3.0887e-18	Q8IIN9	Q8IIN9_PLAF7 Nucleic acid binding protein, putative	Plasmodium falciparum (isolate 3D7) OX=36329	PF3D7_1112400	3	25.1	191	313720000	39215000	7	0	0	0	324110	8208300	15006000	3168600	845510	270120	722080	0	0	0	0	0	0	0	0	0	0	0	0	0	0	0	0	0	0	0	0		0	0	0	0	772470
>tr|Q8IET7|Q8IET7_PLAF7 40S ribosomal protein S7 OS=Plasmodium falciparum (isolate 3D7) OX=36329 GN=PF3D7_1302800 PE=1 SV=1	66	22.48	4.5512e-166	Q8IET7	Q8IET7_PLAF7 40S ribosomal protein S7	Plasmodium falciparum (isolate 3D7) OX=36329	PF3D7_1302800	21	66	194	51524000000	5152400000	203	11098000	8132700	11693000	8709400	178800000	1679600000	153260000	423190000	81350000	145950000	82417000	63553000	40744000	125310000	41037000	21540000	12558000	3130800	4748600	2859900	2021300	2573500	3267800	2263900	3026100	3410800	4507000	7970900	17110000	32946000		291320	83429000	23847000	31950000	50446000
>tr|Q8I3A2|Q8I3A2_PLAF7 Bacterial histone-like protein OS=Plasmodium falciparum (isolate 3D7) OX=36329 GN=PF3D7_0904700 PE=3 SV=1	50.8	22.515	3.7024e-76	Q8I3A2	Q8I3A2_PLAF7 Bacterial histone-like protein	Plasmodium falciparum (isolate 3D7) OX=36329	PF3D7_0904700	9	50.8	189	7424800000	618730000	49	6448900	0	0	6614200	137200000	167330000	29572000	6380200	4585100	5656700	3910400	3458500	1477900	56804	2641700	1571400	1575500	2831000	1758700	1170800	52121000	1259000	1199900	1803200	2504200	4966500	5433200	4923500	2615000	4026200		217100	0	0	1299500	148120
>tr|Q8IL73|Q8IL73_PLAF7 Cytochrome c oxidase subunit ApiCOX26, putative OS=Plasmodium falciparum (isolate 3D7) OX=36329 GN=PF3D7_1439600 PE=4 SV=1	65	22.559	9.3431e-74	Q8IL73	Q8IL73_PLAF7 Cytochrome c oxidase subunit ApiCOX26, putative	Plasmodium falciparum (isolate 3D7) OX=36329	PF3D7_1439600	10	65	180	4213900000	468210000	24	0	0	0	3192400	16307000	492850	200520	146500	41797	0	0	0	36889	1904700	0	0	0	0	0	0	314110	0	82476	0	0	357080	0	0	0	990460		0	0	0	0	1681900
>tr|Q8IBR6|Q8IBR6_PLAF7 Prefoldin subunit 3 OS=Plasmodium falciparum (isolate 3D7) OX=36329 GN=PF3D7_0718500 PE=3 SV=1	50.5	22.642	9.1389e-141	Q8IBR6	Q8IBR6_PLAF7 Prefoldin subunit 3	Plasmodium falciparum (isolate 3D7) OX=36329	PF3D7_0718500	9	50.5	192	3615500000	401730000	43	1111200	0	952670	356430	0	1066500	190630000	17382000	2784500	14351000	2067700	1160000	1124400	0	777020	0	0	141750	0	0	0	0	0	0	0	0	193070	509460	739400	448320		0	558290	0	0	778040
>sp|Q8IAY6|SODF_PLAF7 Superoxide dismutase [Fe] OS=Plasmodium falciparum (isolate 3D7) OX=36329 GN=SODB PE=1 SV=1	78.8	22.733	6.0807e-148	Q8IAY6	SODF_PLAF7 Superoxide dismutase [Fe]	Plasmodium falciparum (isolate 3D7) OX=36329	SODB	11	78.8	198	10779000000	1077900000	58	4989500	0	316290	234380	5828000	442180000	289490000	58398000	11178000	30990000	14811000	3233600	3779400	157990	0	0	0	0	0	0	0	0	0	699310	146930	0	557620	0	422600	1495800		0	394190	0	0	0
>tr|C0H4F1|C0H4F1_PLAF7 FoP domain-containing protein, putative OS=Plasmodium falciparum (isolate 3D7) OX=36329 GN=PF3D7_0519700 PE=4 SV=1	40.1	22.734	1.1737e-45	C0H4F1	C0H4F1_PLAF7 FoP domain-containing protein, putative	Plasmodium falciparum (isolate 3D7) OX=36329	PF3D7_0519700	9	40.1	192	5514000000	612660000	53	3514800	13663000	33029000	34599000	36124000	37491000	142450000	41245000	11391000	22837000	11782000	9609000	4534800	2328900	2389500	1342500	784650	697140	0	674470	715030	473030	75948	184430	0	0	0	521490	278070	273280		0	0	0	0	2304700
>tr|A0A5K1K8Y9|A0A5K1K8Y9_PLAF7 Uncharacterized protein OS=Plasmodium falciparum (isolate 3D7) OX=36329 GN=PF3D7_1339000 PE=4 SV=1	44	22.747	1.3416e-16	A0A5K1K8Y9	A0A5K1K8Y9_PLAF7 Uncharacterized protein	Plasmodium falciparum (isolate 3D7) OX=36329	PF3D7_1339000	7	44	193	4121500000	317040000	6	619170	0	5193900	3767900	0	0	0	143620	0	34317000	0	0	0	0	19091000	0	0	556030	117740000	85139000	0	0	0	0	30886000	217450	0	0	0	0		0	1366900	1862900	0	0
>tr|Q8I2N8|Q8I2N8_PLAF7 Uncharacterized protein OS=Plasmodium falciparum (isolate 3D7) OX=36329 GN=PF3D7_0927100 PE=4 SV=1	61.5	22.751	3.6903e-65	Q8I2N8	Q8I2N8_PLAF7 Uncharacterized protein	Plasmodium falciparum (isolate 3D7) OX=36329	PF3D7_0927100	15	61.5	192	5332500000	410190000	32	349340	5595800	2244500	30053	816970	1350400	9436100	20960000	1729400	1456300	3475000	424620	0	8011.7	604560	0	85451	0	370400	1298100	218880	2130600	218210	12861	262450	0	0	0	575990	1028200		212580	645720	0	0	0
>tr|Q8IM42|Q8IM42_PLAF7 Trafficking protein particle complex subunit OS=Plasmodium falciparum (isolate 3D7) OX=36329 GN=PF3D7_1405200 PE=3 SV=1	18.2	22.779	6.2237e-10	Q8IM42	Q8IM42_PLAF7 Trafficking protein particle complex subunit	Plasmodium falciparum (isolate 3D7) OX=36329	PF3D7_1405200	3	18.2	192	220220000	20020000	4	1213700	0	0	0	0	65867	3508600	0	0	100510	197240	0	493210	1747700	379470	0	0	0	0	0	0	0	577460	0	0	0	0	0	440210	0		0	0	0	0	0
>tr|Q8IKC9|Q8IKC9_PLAF7 Proteasome subunit beta OS=Plasmodium falciparum (isolate 3D7) OX=36329 GN=PF3D7_1470900 PE=1 SV=2	95.4	22.862	3.5351e-153	Q8IKC9	Q8IKC9_PLAF7 Proteasome subunit beta	Plasmodium falciparum (isolate 3D7) OX=36329	PF3D7_1470900	22	95.4	195	11554000000	770250000	89	2615900	290320	279670	371140	11331000	406370000	43654000	18720000	9527400	14357000	9853500	3303100	887490	586230	576670	398600	556150	1704800	2143400	1632200	78324	4617700	3498300	5915300	14002000	1332400	1447700	1410600	3152200	13116000		0	4707700	933610	1574700	1386500
>tr|Q8I5B6|Q8I5B6_PLAF7 ATP-dependent protease subunit ClpQ OS=Plasmodium falciparum (isolate 3D7) OX=36329 GN=PF3D7_1230400 PE=4 SV=2	40.6	22.87	1.5087e-40	Q8I5B6	Q8I5B6_PLAF7 ATP-dependent protease subunit ClpQ	Plasmodium falciparum (isolate 3D7) OX=36329	PF3D7_1230400	7	40.6	207	2893700000	289370000	24	0	0	14597000	25930000	23513000	8042000	4513700	0	882290	187690	0	1283300	0	0	0	653780	0	263370	16144000	2359900	0	0	0	307090	0	1167800	0	1635700	223100	176600		75563	3310600	2830000	4684000	34134000
>tr|Q8IDD9|Q8IDD9_PLAF7 Ubiquitin-conjugating enzyme E2, putative OS=Plasmodium falciparum (isolate 3D7) OX=36329 GN=PF3D7_1356300 PE=3 SV=1	66.8	22.883	2.6821e-71	Q8IDD9	Q8IDD9_PLAF7 Ubiquitin-conjugating enzyme E2, putative	Plasmodium falciparum (isolate 3D7) OX=36329	PF3D7_1356300	9	66.8	202	2289600000	208150000	29	443720	183060	57999	224930	86077	1942000	108340000	9326100	2678500	3329200	3859600	551540	115490	9034000	250600	867170	0	0	0	595360	2837200	0	0	632960	417940	0	153920	0	0	0		0	89552	0	0	0
>tr|A0A5K1K8H7|A0A5K1K8H7_PLAF7 Ras-related protein Rab-1B OS=Plasmodium falciparum (isolate 3D7) OX=36329 GN=PF3D7_0512600 PE=4 SV=1	77	22.886	3.8206e-261	A0A5K1K8H7	A0A5K1K8H7_PLAF7 Ras-related protein Rab-1B	Plasmodium falciparum (isolate 3D7) OX=36329	PF3D7_0512600	18	77	200	38679000000	2417500000	139	11520000	4130300	13410000	26340000	76616000	102890000	159300000	34652000	14741000	23756000	9589800	8315000	6394700	2860500	2611700	3411800	2808700	2219400	2070900	3025900	654990	1337200	1492700	2131200	1529700	2573100	2872200	10512000	13837000	58661000		133790	18159000	11835000	13811000	39230000
>tr|Q8IM11|Q8IM11_PLAF7 Uncharacterized protein OS=Plasmodium falciparum (isolate 3D7) OX=36329 GN=PF3D7_1408500 PE=4 SV=1	12.3	22.965	2.5589e-06	Q8IM11	Q8IM11_PLAF7 Uncharacterized protein	Plasmodium falciparum (isolate 3D7) OX=36329	PF3D7_1408500	3	12.3	195	747450000	124570000	5	1218500	6600700	7978900	6846000	7367000	19333000	2736200	9663400	552370	935440	0	451190	0	0	0	776160	0	298250	0	0	1121900	3161600	821560	2534000	3710900	0	2285800	0	1338300	2826400		0	0	0	0	0
>tr|Q8I2R8|Q8I2R8_PLAF7 Polyadenylate-binding protein 2, putative OS=Plasmodium falciparum (isolate 3D7) OX=36329 GN=PF3D7_0923900 PE=4 SV=1	65.8	22.979	1.0888e-232	Q8I2R8	Q8I2R8_PLAF7 Polyadenylate-binding protein 2, putative	Plasmodium falciparum (isolate 3D7) OX=36329	PF3D7_0923900	10	65.8	202	10491000000	953690000	96	1071700	1774400	20172000	23711000	22987000	46455000	125460000	58405000	19263000	60606000	22186000	19496000	12658000	9223700	8164400	7076000	3688900	3885400	2848800	1040500	1351900	0	162260	0	454340	0	0	0	1022100	4891400		61647	19945000	6704800	4415200	9040400
>tr|Q8IJS2|Q8IJS2_PLAF7 Cytochrome b-c1 complex subunit 7, putative OS=Plasmodium falciparum (isolate 3D7) OX=36329 GN=PF3D7_1012300 PE=4 SV=1	62	23.019	5.2554e-87	Q8IJS2	Q8IJS2_PLAF7 Cytochrome b-c1 complex subunit 7, putative	Plasmodium falciparum (isolate 3D7) OX=36329	PF3D7_1012300	7	62	192	6423400000	713710000	30	0	0	164170	819580	3533200	41930000	2791700	814540	0	649970	0	0	0	0	0	0	0	1314000	565970	0	0	0	0	0	0	0	0	0	219410	1121000		0	382360	0	0	2204200
>tr|C0H574|C0H574_PLAF7 Uncharacterized protein OS=Plasmodium falciparum (isolate 3D7) OX=36329 GN=PF3D7_0929900 PE=4 SV=1	18.3	23.077	3.3013e-09	C0H574	C0H574_PLAF7 Uncharacterized protein	Plasmodium falciparum (isolate 3D7) OX=36329	PF3D7_0929900	3	18.3	191	174650000	13434000	4	0	358760	4412300	811380	729350	181490	91473	0	0	0	0	0	0	0	435330	496840	435230	0	0	0	0	0	0	0	0	0	0	0	0	0		0	0	0	1151900	59235
>sp|Q8IBP3|ITPA_PLAF7 Inosine triphosphate pyrophosphatase OS=Plasmodium falciparum (isolate 3D7) OX=36329 GN=MAL7P1.110 PE=3 SV=1	57.1	23.08	1.1485e-43	Q8IBP3	ITPA_PLAF7 Inosine triphosphate pyrophosphatase	Plasmodium falciparum (isolate 3D7) OX=36329	MAL7P1.110	7	53.5	198	1027800000	102780000	15	433240	952990	0	0	659950	71474000	9361700	3152700	629740	2100700	383390	281930	0	79360	0	0	0	0	0	0	0	0	341560	0	0	0	0	0	0	1052000		101200	0	0	0	0
>tr|Q8IB59|Q8IB59_PLAF7 Dynein light chain 1 OS=Plasmodium falciparum (isolate 3D7) OX=36329 GN=PF3D7_0822500 PE=4 SV=1	33.2	23.105	3.7079e-26	Q8IB59	Q8IB59_PLAF7 Dynein light chain 1	Plasmodium falciparum (isolate 3D7) OX=36329	PF3D7_0822500	6	33.2	199	787620000	52508000	11	0	0	0	0	0	0	0	0	186650	1736200	512810	0	704260	0	0	0	0	0	0	0	0	0	0	0	0	0	0	0	0	0		80704	0	0	0	43415
>tr|Q9NLB9|Q9NLB9_PLAF7 Phosphatidylethanolamine-binding protein, putative OS=Plasmodium falciparum (isolate 3D7) OX=36329 GN=PF3D7_0303900 PE=4 SV=2	69	23.15	8.5863e-57	Q9NLB9	Q9NLB9_PLAF7 Phosphatidylethanolamine-binding protein, putative	Plasmodium falciparum (isolate 3D7) OX=36329	PF3D7_0303900	10	69	197	538880000	48989000	19	0	0	0	179890	65281	0	0	2404100	0	0	0	0	0	0	0	0	271750	0	635700	0	0	0	0	0	102330	156830	0	315040	431590	1075500		0	4051000	3777500	0	10822000
>tr|Q7K6B0|Q7K6B0_PLAF7 Ras-related protein Rab-18 OS=Plasmodium falciparum (isolate 3D7) OX=36329 GN=PF3D7_0807300 PE=4 SV=1	60.2	23.162	5.7226e-49	Q7K6B0	Q7K6B0_PLAF7 Ras-related protein Rab-18	Plasmodium falciparum (isolate 3D7) OX=36329	PF3D7_0807300	10	56.2	201	5544800000	554480000	66	3998900	0	86151	1893900	3209800	13565000	15280000	7478300	929220	5087400	963390	2995200	2119800	866660	783040	1260900	1380200	1524700	1096400	876820	857260	1243500	2032100	3163300	3466500	6350800	10443000	25934000	30097000	76944000		247920	16681000	2179000	0	0
>tr|Q8II35|Q8II35_PLAF7 Glycine cleavage system H protein OS=Plasmodium falciparum (isolate 3D7) OX=36329 GN=PF3D7_1132900 PE=4 SV=1	28	23.187	4.0928e-19	Q8II35	Q8II35_PLAF7 Glycine cleavage system H protein	Plasmodium falciparum (isolate 3D7) OX=36329	PF3D7_1132900	3	28	200	231680000	16548000	4	0	0	0	0	0	1164100	7562800	4086900	762330	409480	325210	118500	0	0	0	0	0	0	0	0	0	0	0	92774	0	0	0	0	679840	264880		0	0	0	0	0
>tr|Q8IJX5|Q8IJX5_PLAF7 Phosducin-like protein 3, putative OS=Plasmodium falciparum (isolate 3D7) OX=36329 GN=PF3D7_1006600 PE=4 SV=1	23.3	23.189	5.0565e-73	Q8IJX5	Q8IJX5_PLAF7 Phosducin-like protein 3, putative	Plasmodium falciparum (isolate 3D7) OX=36329	PF3D7_1006600	3	23.3	193	273270000	27327000	11	1253100	4779100	710570	1967900	1381200	1999900	0	0	0	0	0	0	0	0	0	0	0	0	0	0	0	0	0	0	0	0	0	211970	0	367180		0	0	0	0	391150
>tr|A0A5K1K928|A0A5K1K928_PLAF7 Zinc finger protein, putative OS=Plasmodium falciparum (isolate 3D7) OX=36329 GN=PF3D7_1317400 PE=4 SV=1	6.8	23.193	0.00039828	A0A5K1K928	A0A5K1K928_PLAF7 Zinc finger protein, putative	Plasmodium falciparum (isolate 3D7) OX=36329	PF3D7_1317400	1	6.8	205	322900000	32290000	6	1575800	0	12387000	2077700	1750400	2441200	1515800	2584000	492880	1485900	672180	499810	550610	0	0	0	0	0	0	0	0	0	0	0	0	0	0	0	0	0		0	0	0	0	0
>tr|Q8I3I0|Q8I3I0_PLAF7 Peptidyl-prolyl cis-trans isomerase OS=Plasmodium falciparum (isolate 3D7) OX=36329 GN=PF3D7_0528700 PE=3 SV=1	16.2	23.199	3.8018e-21	Q8I3I0	Q8I3I0_PLAF7 Peptidyl-prolyl cis-trans isomerase	Plasmodium falciparum (isolate 3D7) OX=36329	PF3D7_0528700	2	16.2	204	394530000	49316000	6	0	0	0	0	2321600	8042500	3048600	0	0	0	0	0	0	0	0	0	0	0	3329200	716150	0	0	0	0	0	0	1219800	0	0	0		0	0	0	0	0
>tr|Q8IHW7|Q8IHW7_PLAF7 ER membrane protein complex subunit 8, putative OS=Plasmodium falciparum (isolate 3D7) OX=36329 GN=PF3D7_1139900 PE=4 SV=1	53.5	23.233	8.2748e-40	Q8IHW7	Q8IHW7_PLAF7 ER membrane protein complex subunit 8, putative	Plasmodium falciparum (isolate 3D7) OX=36329	PF3D7_1139900	9	53.5	198	16535000000	1378000000	22	1578900	1010600000	2939300	8903.5	973200	23228000	67002000	3604900	10387000	4175500	634840	519380	1559000	2464500	2444800	3117500	89333000	3812500	3330100	8652.6	883360	0	1323300	1126600	893060	6214800	422360	0	111040	1136200		71165	269440	0	369210	612070
>tr|Q8IDK8|Q8IDK8_PLAF7 Nucleoside diphosphate hydrolase, putative OS=Plasmodium falciparum (isolate 3D7) OX=36329 GN=PF3D7_1349100 PE=4 SV=1	42.9	23.263	2.9527e-12	Q8IDK8	Q8IDK8_PLAF7 Nucleoside diphosphate hydrolase, putative	Plasmodium falciparum (isolate 3D7) OX=36329	PF3D7_1349100	6	42.9	196	458210000	32729000	6	3505500	0	0	0	0	2252100	787230	0	0	0	0	0	0	0	0	0	311180	0	351530	0	0	569780	1618200	1368500	0	0	0	0	0	322840		0	4004800	0	0	0
>tr|Q8IE26|Q8IE26_PLAF7 PITH domain-containing protein, putative OS=Plasmodium falciparum (isolate 3D7) OX=36329 GN=PF3D7_1330000.1 PE=4 SV=1;>tr|A0A143ZY44|A0A143ZY44_PLAF7 PITH domain-containing protein, putative OS=Plasmodium falciparum (isolate 3D7) OX	15	23.317	3.4628e-08	Q8IE26	Q8IE26_PLAF7 PITH domain-containing protein, putative	Plasmodium falciparum (isolate 3D7) OX=36329	PF3D7_1330000.1	3	15	206	878180000	73182000	9	2765100	0	1906200	4710600	2836100	3352700	1438900	291980	0	127330	0	0	0	0	374640	0	434470	784120	1384500	2688200	4712900	11699000	8507800	4138300	3141000	2537200	650040	1466800	2131900	5579600		0	0	0	0	0
>tr|C6KT22|C6KT22_PLAF7 Uncharacterized protein OS=Plasmodium falciparum (isolate 3D7) OX=36329 GN=PF3D7_0618200 PE=4 SV=1	38.7	23.333	3.5221e-112	C6KT22	C6KT22_PLAF7 Uncharacterized protein	Plasmodium falciparum (isolate 3D7) OX=36329	PF3D7_0618200	10	38.7	199	2841200000	315690000	41	5063200	7578200	6625300	67273000	27477000	13847000	82943000	47891000	3675400	7612300	2691700	2835700	153640	143100	153030	0	415640	0	1616200	0	0	0	0	0	0	0	380820	0	209960	0		0	0	0	0	435460
>tr|Q8I340|Q8I340_PLAF7 Uncharacterized protein OS=Plasmodium falciparum (isolate 3D7) OX=36329 GN=PF3D7_0911200 PE=4 SV=1	26.9	23.36	1.5244e-24	Q8I340	Q8I340_PLAF7 Uncharacterized protein	Plasmodium falciparum (isolate 3D7) OX=36329	PF3D7_0911200	4	26.9	197	5018000000	358430000	8	329220	6243300	1078900	504160	1222300	115510000	2928600	63519000	24692000	44070000	27009000	16619000	651630	9382800	0	163250	1700600	3151200	0	0	1444800	5237700	216680	101770	2545500	1545600	117740	118280	0	0		0	2423000	1423700	3622300	2364800
>tr|Q76NM7|Q76NM7_PLAF7 Ras-related protein Rab-5B OS=Plasmodium falciparum (isolate 3D7) OX=36329 GN=PF3D7_1310600 PE=4 SV=1	41.5	23.365	4.5401e-27	Q76NM7	Q76NM7_PLAF7 Ras-related protein Rab-5B	Plasmodium falciparum (isolate 3D7) OX=36329	PF3D7_1310600	6	36.2	207	2324100000	166010000	5	599850	0	0	460510	1109700	2488300	2477300	0	930610	0	0	0	0	0	441260	4871100	3155500	3281800	25461000	9092600	9123000	4504800	1930500	1216000	538670	815460	513750	249500	313960	1767800		0	0	0	0	636070
>tr|Q9NLA7|Q9NLA7_PLAF7 50S ribosomal protein L9, apicoplast, putative OS=Plasmodium falciparum (isolate 3D7) OX=36329 GN=PF3D7_0310000 PE=4 SV=1	7.6	23.374	8.965e-05	Q9NLA7	Q9NLA7_PLAF7 50S ribosomal protein L9, apicoplast, putative	Plasmodium falciparum (isolate 3D7) OX=36329	PF3D7_0310000	1	7.6	197	27440000	2286600	1	0	315250	0	430900	213570	60694	0	0	0	0	0	0	0	0	0	0	0	0	0	0	0	0	0	0	0	0	0	0	0	0		0	0	0	509020	0
>tr|Q8IDI5|Q8IDI5_PLAF7 60S ribosomal protein L17, putative OS=Plasmodium falciparum (isolate 3D7) OX=36329 GN=PF3D7_1351400 PE=1 SV=1	32.5	23.414	1.0981e-83	Q8IDI5	Q8IDI5_PLAF7 60S ribosomal protein L17, putative	Plasmodium falciparum (isolate 3D7) OX=36329	PF3D7_1351400	8	32.5	203	35764000000	3576400000	111	2397000	8239500	7426000	17596000	23289000	32755000	1339700000	512340000	135300000	197100000	131200000	82231000	68894000	39484000	25430000	8909000	10106000	7963300	19609000	6986700	7526400	4063500	235410	2596100	1156400	1915500	1240800	1419700	2715300	7490300		134920	27161000	13018000	10522000	20450000
>tr|Q8IJQ8|Q8IJQ8_PLAF7 Uncharacterized protein OS=Plasmodium falciparum (isolate 3D7) OX=36329 GN=PF3D7_1013700 PE=4 SV=1	24.6	23.439	3.4885e-06	Q8IJQ8	Q8IJQ8_PLAF7 Uncharacterized protein	Plasmodium falciparum (isolate 3D7) OX=36329	PF3D7_1013700	3	24.6	191	39549000	3595400	3	245130	247800	587970	944290	0	0	0	0	0	0	244310	0	0	0	0	0	0	0	211930	0	225930	0	0	0	0	666350	0	0	0	0		0	0	0	0	0
>tr|Q8III8|Q8III8_PLAF7 Uncharacterized protein OS=Plasmodium falciparum (isolate 3D7) OX=36329 GN=PF3D7_1118000 PE=4 SV=1	57	23.453	8.1133e-51	Q8III8	Q8III8_PLAF7 Uncharacterized protein	Plasmodium falciparum (isolate 3D7) OX=36329	PF3D7_1118000	9	57	200	1612100000	161210000	19	14079000	12366000	1504300	3261500	0	13871000	30996000	2032100	214890	1475800	1792400	1739100	0	1800800	1086900	1109500	1909700	1694100	4277500	1974300	1851200	1970900	926900	455680	228640	498720	376230	1555000	586440	2683200		0	4569500	0	0	1701000
>tr|Q8I4W8|Q8I4W8_PLAF7 Myosin A tail domain interacting protein OS=Plasmodium falciparum (isolate 3D7) OX=36329 GN=PF3D7_1246400 PE=1 SV=1	52.5	23.492	4.7455e-81	Q8I4W8	Q8I4W8_PLAF7 Myosin A tail domain interacting protein	Plasmodium falciparum (isolate 3D7) OX=36329	PF3D7_1246400	7	52.5	204	3185400000	398170000	31	252850	0	2110400	2873500	1475600	2096300	1267300	25177000	52879000	159420000	26903000	14269000	8401500	5239700	2581500	999880	0	0	0	2828000	440900	0	1837900	142950	914990	459740	0	0	0	1734700		0	0	1479800	0	3061000
>tr|Q8I2M1|Q8I2M1_PLAF7 Guanylate kinase OS=Plasmodium falciparum (isolate 3D7) OX=36329 GN=PF3D7_0928900 PE=1 SV=1	36.2	23.515	2.9257e-32	Q8I2M1	Q8I2M1_PLAF7 Guanylate kinase	Plasmodium falciparum (isolate 3D7) OX=36329	PF3D7_0928900	6	36.2	199	647980000	71998000	8	621640	0	196410	0	765620	22990000	5012200	1300100	193380	0	0	210590	0	0	0	0	0	0	0	0	0	0	0	0	209010	0	0	649710	261240	0		120230	0	0	0	142630
>tr|Q8IL97|Q8IL97_PLAF7 Bis(5-adenosyl)-triphosphatase OS=Plasmodium falciparum (isolate 3D7) OX=36329 GN=PF3D7_1436900 PE=1 SV=1	43	23.595	3.7684e-20	Q8IL97	Q8IL97_PLAF7 Bis(5-adenosyl)-triphosphatase	Plasmodium falciparum (isolate 3D7) OX=36329	PF3D7_1436900	6	43	200	502220000	50222000	10	2067600	0	0	0	0	8976700	27476000	5095400	863210	469390	0	0	0	0	0	313660	0	0	0	0	0	0	0	0	0	0	0	0	0	0		0	0	0	0	155620
>tr|Q8IHR8|Q8IHR8_PLAF7 Ras-related protein Rab-6 OS=Plasmodium falciparum (isolate 3D7) OX=36329 GN=PF3D7_1144900 PE=4 SV=2	84.1	23.609	0	Q8IHR8	Q8IHR8_PLAF7 Ras-related protein Rab-6	Plasmodium falciparum (isolate 3D7) OX=36329	PF3D7_1144900	15	78.7	207	26485000000	1891800000	124	1357300	1377800	5983500	19496000	150420000	529000000	66903000	38916000	9051700	14849000	9593100	6439400	2171200	956730	481400	1529300	595230	1323200	976960	482950	574210	2154100	922590	1257300	0	790960	1680200	218450	658100	1692700		0	8065200	663450	12722000	11273000
>tr|Q8I5I8|Q8I5I8_PLAF7 Glideosome-associated protein 45 OS=Plasmodium falciparum (isolate 3D7) OX=36329 GN=PF3D7_1222700 PE=4 SV=1	46.6	23.632	8.8157e-147	Q8I5I8	Q8I5I8_PLAF7 Glideosome-associated protein 45	Plasmodium falciparum (isolate 3D7) OX=36329	PF3D7_1222700	13	46.6	204	28408000000	2029200000	123	11749000	10978000	2296800	809150	529050	611040	746920	6751100	7035400	7164200	8215900	6380600	29310000	69892000	36440000	19011000	12076000	8353500	2771800	4013000	2405100	585920	709870	0	200420	265030	0	0	0	539270		0	52131000	53292000	48044000	78072000
>tr|Q8IIG9|Q8IIG9_PLAF7 Alternative splicing factor ASF-1, putative OS=Plasmodium falciparum (isolate 3D7) OX=36329 GN=PF3D7_1119800 PE=4 SV=1	27.5	23.652	6.3179e-11	Q8IIG9	Q8IIG9_PLAF7 Alternative splicing factor ASF-1, putative	Plasmodium falciparum (isolate 3D7) OX=36329	PF3D7_1119800	5	27.5	200	624240000	56749000	9	0	0	0	176420	0	260330	14349000	2341800	454350	1339900	0	0	0	0	546800	0	2811800	0	545850	0	0	0	396730	283460	147660	0	0	0	0	313080		0	1084700	0	0	866980
>tr|Q8I546|Q8I546_PLAF7 DUF4149 domain-containing protein OS=Plasmodium falciparum (isolate 3D7) OX=36329 GN=PF3D7_1237700 PE=4 SV=1	41.9	23.659	5.2841e-132	Q8I546	Q8I546_PLAF7 DUF4149 domain-containing protein	Plasmodium falciparum (isolate 3D7) OX=36329	PF3D7_1237700	13	41.9	210	38230000000	3823000000	183	5298300	6172100	152860	36185000	463860000	430420000	75354000	50995000	17318000	34750000	26939000	15383000	6283900	3255300	3045200	3325800	2327000	859130	2471900	1251200	2087700	1764500	2684500	4422900	5801500	11526000	18706000	34099000	46349000	132750000		259960	7893700	8005900	4872800	5357400
>tr|Q8I626|Q8I626_PLAF7 Uncharacterized protein OS=Plasmodium falciparum (isolate 3D7) OX=36329 GN=PF3D7_1201900 PE=4 SV=1	8.7	23.677	7.5492e-05	Q8I626	Q8I626_PLAF7 Uncharacterized protein	Plasmodium falciparum (isolate 3D7) OX=36329	PF3D7_1201900	1	8.7	207	17070000	1313100	1	0	0	0	0	0	0	0	579800	255020	478250	0	0	0	0	0	0	0	0	0	0	0	0	0	0	0	0	0	0	0	0		0	0	0	0	0
>tr|A0A5K1K922|A0A5K1K922_PLAF7 Cytochrome c oxidase subunit ApiCOX24, putative OS=Plasmodium falciparum (isolate 3D7) OX=36329 GN=PF3D7_1362000 PE=4 SV=1	54.3	23.754	1.0121e-60	A0A5K1K922	A0A5K1K922_PLAF7 Cytochrome c oxidase subunit ApiCOX24, putative	Plasmodium falciparum (isolate 3D7) OX=36329	PF3D7_1362000	8	54.3	199	1923300000	240410000	16	0	0	0	2886000	938370	0	834090	0	0	0	0	0	0	0	23058000	4294000	4599800	3319500	1699600	1226700	1073700	0	0	0	0	0	0	0	0	0		0	421750	0	0	12106000
>tr|Q8IJZ7|Q8IJZ7_PLAF7 60S ribosomal protein L13, putative OS=Plasmodium falciparum (isolate 3D7) OX=36329 GN=PF3D7_1004000 PE=1 SV=1	48	23.754	2.4197e-143	Q8IJZ7	Q8IJZ7_PLAF7 60S ribosomal protein L13, putative	Plasmodium falciparum (isolate 3D7) OX=36329	PF3D7_1004000	14	48	202	31228000000	2838900000	104	4758700	4032600	2927600	1335700	1304400	163870000	1109100000	90383000	63666000	111870000	64798000	40007000	29336000	15771000	10374000	9370500	9124400	2953800	4493000	779830	4035800	2027600	2218800	1350400	2462800	1672300	1332000	4039500	7520500	36082000		58911	15639000	2440300	3824800	4496000
>tr|A0A143ZX23|A0A143ZX23_PLAF7 Vesicle transport v-SNARE protein, putative OS=Plasmodium falciparum (isolate 3D7) OX=36329 GN=PF3D7_0314100.1 PE=4 SV=1	43.9	23.774	1.1628e-101	A0A143ZX23	A0A143ZX23_PLAF7 Vesicle transport v-SNARE protein, putative	Plasmodium falciparum (isolate 3D7) OX=36329	PF3D7_0314100.1	9	43.9	198	1372200000	124740000	23	8963200	2318300	110750	2732400	12536000	111680	3017400	1102500	0	525220	0	0	343650	0	393690	0	0	0	639590	300350	403630	623380	361230	497840	200540	1745700	0	1928300	0	0		0	904650	0	0	593130
>tr|C0H516|C0H516_PLAF7 Ras-related protein RAB7 OS=Plasmodium falciparum (isolate 3D7) OX=36329 GN=PF3D7_0903200 PE=4 SV=1	77.7	23.788	0	C0H516	C0H516_PLAF7 Ras-related protein RAB7	Plasmodium falciparum (isolate 3D7) OX=36329	PF3D7_0903200	13	77.7	206	22064000000	1838700000	110	14346000	4167500	6684900	13289000	43931000	342370000	130760000	33743000	16348000	26510000	14464000	14432000	11199000	11406000	1573100	2218300	737370	1216500	495750	935080	434320	153610	791960	1738300	1907400	1271800	428800	2576300	3957400	18297000		0	15860000	5410400	3605700	18350000
>tr|Q8I1T3|Q8I1T3_PLAF7 Coatomer subunit zeta OS=Plasmodium falciparum (isolate 3D7) OX=36329 GN=PF3D7_0415400 PE=3 SV=1	14.4	23.791	6.2323e-12	Q8I1T3	Q8I1T3_PLAF7 Coatomer subunit zeta	Plasmodium falciparum (isolate 3D7) OX=36329	PF3D7_0415400	2	14.4	208	120050000	24010000	3	0	0	0	0	1151700	6891600	2992600	0	0	0	0	0	0	0	0	0	0	0	0	0	0	0	0	0	0	0	0	0	840800	1641800		0	0	0	0	0
>tr|Q8I3W9|Q8I3W9_PLAF7 Ras-related protein Rab-1A OS=Plasmodium falciparum (isolate 3D7) OX=36329 GN=PF3D7_0513800 PE=4 SV=1	65.7	23.859	1.5123e-158	Q8I3W9	Q8I3W9_PLAF7 Ras-related protein Rab-1A	Plasmodium falciparum (isolate 3D7) OX=36329	PF3D7_0513800	10	55.1	207	4506400000	375530000	55	126940	7338300	400020	324680	17959000	34019000	2259600	3686100	433690	221080	0	583310	27735	31487	3042200	0	1116400	198290	260710	0	88301	25418	0	54315	171960	579050	604130	1679400	4567800	19393000		0	1442700	0	0	62377
>tr|C0H4B7|C0H4B7_PLAF7 Uncharacterized protein OS=Plasmodium falciparum (isolate 3D7) OX=36329 GN=PF3D7_0420500 PE=4 SV=2	11.1	23.897	2.0034e-06	C0H4B7	C0H4B7_PLAF7 Uncharacterized protein	Plasmodium falciparum (isolate 3D7) OX=36329	PF3D7_0420500	2	11.1	198	99475000	8289600	3	0	0	0	0	68436	0	34637	0	0	0	0	0	0	37269	0	0	0	0	0	0	0	0	0	0	0	0	0	0	0	0		0	0	0	0	0
>tr|C0H5B7|C0H5B7_PLAF7 CDP-diacylglycerol--inositol 3-phosphatidyltransferase OS=Plasmodium falciparum (isolate 3D7) OX=36329 GN=PF3D7_1315600 PE=3 SV=1	14.8	23.924	2.6175e-19	C0H5B7	C0H5B7_PLAF7 CDP-diacylglycerol--inositol 3-phosphatidyltransferase	Plasmodium falciparum (isolate 3D7) OX=36329	PF3D7_1315600	3	14.8	209	664960000	83120000	13	0	0	0	0	0	2255500	908330	0	0	0	0	0	0	0	124060	0	0	0	0	73416	0	0	0	317450	265570	119870	2659600	2792500	3188600	17940000		0	0	0	0	891680
>tr|Q8IJH1|Q8IJH1_PLAF7 HORMA domain protein, putative OS=Plasmodium falciparum (isolate 3D7) OX=36329 GN=PF3D7_1023400 PE=4 SV=2	10.8	23.929	1.058e-05	Q8IJH1	Q8IJH1_PLAF7 HORMA domain protein, putative	Plasmodium falciparum (isolate 3D7) OX=36329	PF3D7_1023400	2	10.8	195	46822000	5202500	2	0	0	0	0	0	1781500	0	0	0	0	0	0	568140	0	322450	659190	0	0	0	0	0	26231	98872	47744	0	0	0	0	0	0		0	0	0	0	0
>tr|Q8I5T2|Q8I5T2_PLAF7 Glutathione peroxidase OS=Plasmodium falciparum (isolate 3D7) OX=36329 GN=PF3D7_1212000 PE=3 SV=1	73.7	23.952	2.7468e-119	Q8I5T2	Q8I5T2_PLAF7 Glutathione peroxidase	Plasmodium falciparum (isolate 3D7) OX=36329	PF3D7_1212000	16	73.7	205	8164500000	544300000	84	2179000	177350	1047600	25510000	94761000	215560000	38670000	18691000	5787200	10258000	4392200	3281200	2005700	556450	164080	327260	108600	53214	251990	0	0	109050	302910	0	44594	0	0	0	43944	243540		0	3053700	0	80541	1592600
>tr|Q9U0H7|Q9U0H7_PLAF7 Mediator of RNA polymerase II transcription subunit 8, putative OS=Plasmodium falciparum (isolate 3D7) OX=36329 GN=PF3D7_0411100 PE=4 SV=1	23.9	23.965	3.3113e-55	Q9U0H7	Q9U0H7_PLAF7 Mediator of RNA polymerase II transcription subunit 8, putative	Plasmodium falciparum (isolate 3D7) OX=36329	PF3D7_0411100	3	23.9	205	233820000	21257000	3	0	0	0	0	0	325410	8862000	2319800	0	289050	0	225500	0	0	0	0	0	0	0	0	0	0	0	0	0	0	0	0	0	0		0	0	0	0	0
>tr|Q8IDH5|Q8IDH5_PLAF7 Thioredoxin-related protein, putative OS=Plasmodium falciparum (isolate 3D7) OX=36329 GN=PF3D7_1352500 PE=4 SV=1	36.5	23.988	6.2867e-112	Q8IDH5	Q8IDH5_PLAF7 Thioredoxin-related protein, putative	Plasmodium falciparum (isolate 3D7) OX=36329	PF3D7_1352500	9	36.5	208	69269000000	8658600000	261	8662700	9351900	17048000	228250000	1282900000	1811800000	423720000	235540000	81426000	117640000	77034000	53671000	61824000	19728000	11120000	3148200	3106500	1532200	1624300	2306800	2207500	1256000	295960	1583100	2659800	2165400	2949200	5314500	8514900	21858000		0	2116300	3639700	0	21398000
>tr|A0A144A2R4|A0A144A2R4_PLAF7 Methyltransferase, putative OS=Plasmodium falciparum (isolate 3D7) OX=36329 GN=PF3D7_1455200.1 PE=4 SV=1	51.2	23.99	1.7935e-75	A0A144A2R4	A0A144A2R4_PLAF7 Methyltransferase, putative	Plasmodium falciparum (isolate 3D7) OX=36329	PF3D7_1455200.1	9	51.2	205	1999400000	153800000	23	108590	0	0	768700	14170000	24630000	1940800	1058900	1599700	1551200	0	0	0	0	189450	0	0	0	0	909730	0	0	0	0	0	799300	0	0	0	0		76542	1765700	0	0	0
>tr|C0H586|C0H586_PLAF7 Calcyclin-binding protein, putative OS=Plasmodium falciparum (isolate 3D7) OX=36329 GN=PF3D7_0933200 PE=4 SV=2	40	23.999	1.102e-20	C0H586	C0H586_PLAF7 Calcyclin-binding protein, putative	Plasmodium falciparum (isolate 3D7) OX=36329	PF3D7_0933200	8	40	200	1281400000	91528000	13	95718	0	4281000	6121000	10450000	4706900	3515600	737710	276110	0	164140	907570	388690	56629	182400	0	403780	322980	138260	847460	469640	0	161810	138670	114490	0	2356100	380530	243760	9287900		0	0	0	0	2030100
>tr|Q8IKB8|Q8IKB8_PLAF7 Pre-mRNA-splicing factor ISY1, putative OS=Plasmodium falciparum (isolate 3D7) OX=36329 GN=PF3D7_1472000 PE=4 SV=1	13.4	24	6.573e-14	Q8IKB8	Q8IKB8_PLAF7 Pre-mRNA-splicing factor ISY1, putative	Plasmodium falciparum (isolate 3D7) OX=36329	PF3D7_1472000	2	13.4	201	422950000	60421000	6	0	794050	0	0	0	4910500	9176600	1119300	0	0	0	0	0	0	0	0	0	0	4695700	897370	371680	0	0	423360	0	0	2820600	0	0	0		0	922840	0	0	0
>tr|C0H4A6|C0H4A6_PLAF7 Ribosomal protein L15 OS=Plasmodium falciparum (isolate 3D7) OX=36329 GN=PF3D7_0415900 PE=1 SV=1	39.5	24.134	8.742e-49	C0H4A6	C0H4A6_PLAF7 Ribosomal protein L15	Plasmodium falciparum (isolate 3D7) OX=36329	PF3D7_0415900	10	39.5	205	28035000000	3115000000	127	3338200	3412100	25123000	12616000	5884900	16471000	937710000	454200000	92627000	157330000	115830000	73827000	55324000	27582000	24481000	14677000	11842000	4251600	7861600	2837800	5316100	2446800	2316700	951000	2469700	2768900	3279300	6430100	11516000	56532000		321910	194520000	43428000	20408000	33606000
>tr|Q7KQL2|Q7KQL2_PLAF7 Ookinete surface protein P25 OS=Plasmodium falciparum (isolate 3D7) OX=36329 GN=PF3D7_1031000 PE=4 SV=1	45.6	24.143	5.6714e-99	Q7KQL2	Q7KQL2_PLAF7 Ookinete surface protein P25	Plasmodium falciparum (isolate 3D7) OX=36329	PF3D7_1031000	9	45.6	217	15608000000	1300700000	34	0	0	0	0	0	0	0	0	0	2930000	0	0	0	0	0	0	542890	0	0	0	0	0	0	0	0	7845.6	0	0	6015.4	488730		0	10033000	0	23183000	53654000
>tr|Q8ID59|Q8ID59_PLAF7 DNA-directed RNA polymerases I, II, and III subunit RPABC1, putative OS=Plasmodium falciparum (isolate 3D7) OX=36329 GN=PF3D7_1364800 PE=3 SV=1	49.8	24.154	3.1651e-60	Q8ID59	Q8ID59_PLAF7 DNA-directed RNA polymerases I, II, and III subunit RPABC1, putative	Plasmodium falciparum (isolate 3D7) OX=36329	PF3D7_1364800	13	49.8	205	4051100000	337600000	26	2488700	0	787720	64781000	32173000	3292600	86498000	6316100	1816300	6368500	3060900	1029300	111950	377820	349600	489330	543160	1007100	721650	304440	772100	146380	0	136630	0	0	158080	0	1340500	1235600		303110	0	347320	252650	312890
>tr|Q8I3B7|Q8I3B7_PLAF7 Protein RER1 OS=Plasmodium falciparum (isolate 3D7) OX=36329 GN=PF3D7_0903100 PE=3 SV=1	9.5	24.197	0.00018053	Q8I3B7	Q8I3B7_PLAF7 Protein RER1	Plasmodium falciparum (isolate 3D7) OX=36329	PF3D7_0903100	2	9.5	201	142850000	15872000	3	0	0	0	0	0	3318600	58495	0	0	0	0	0	0	0	0	0	0	0	0	0	0	0	0	0	0	0	0	0	0	1378600		0	0	0	0	468570
>tr|Q8IBY3|Q8IBY3_PLAF7 Uncharacterized protein OS=Plasmodium falciparum (isolate 3D7) OX=36329 GN=PF3D7_0710700 PE=4 SV=1	12.9	24.223	4.7898e-08	Q8IBY3	Q8IBY3_PLAF7 Uncharacterized protein	Plasmodium falciparum (isolate 3D7) OX=36329	PF3D7_0710700	2	12.9	201	117000000	19499000	2	0	0	0	0	0	0	466150	1255900	0	8782200	2864100	564170	461140	0	0	0	0	0	0	0	0	1192400	1180200	0	0	0	0	0	0	834890		0	0	0	0	450080
>tr|Q8IJZ2|Q8IJZ2_PLAF7 Uncharacterized protein OS=Plasmodium falciparum (isolate 3D7) OX=36329 GN=PF3D7_1004500 PE=4 SV=1	60.9	24.259	4.8941e-70	Q8IJZ2	Q8IJZ2_PLAF7 Uncharacterized protein	Plasmodium falciparum (isolate 3D7) OX=36329	PF3D7_1004500	11	60.9	202	3049700000	254140000	27	629420	291880	286120	0	1222300	73942000	47151000	2548900	2891500	2265500	1605500	3787400	0	936500	0	0	1449000	0	242270	0	448120	0	0	0	0	0	0	591310	248830	81574		0	650270	0	0	0
>tr|Q8IE38|Q8IE38_PLAF7 Nicotinamide/nicotinic acid mononucleotide adenylyltransferase OS=Plasmodium falciparum (isolate 3D7) OX=36329 GN=PF3D7_1327600 PE=1 SV=1	22.1	24.282	5.5367e-22	Q8IE38	Q8IE38_PLAF7 Nicotinamide/nicotinic acid mononucleotide adenylyltransferase	Plasmodium falciparum (isolate 3D7) OX=36329	PF3D7_1327600	4	22.1	204	231040000	17772000	10	0	0	0	0	0	2339600	4151800	267370	0	39370	0	46968	0	0	0	0	0	0	0	0	0	0	159760	422290	0	0	0	202690	0	576010		0	0	0	0	419750
>tr|Q8I274|Q8I274_PLAF7 Ras-related protein Rab-5C OS=Plasmodium falciparum (isolate 3D7) OX=36329 GN=PF3D7_0106800 PE=4 SV=2	72	24.3	4.8632e-86	Q8I274	Q8I274_PLAF7 Ras-related protein Rab-5C	Plasmodium falciparum (isolate 3D7) OX=36329	PF3D7_0106800	13	72	214	3746000000	288160000	38	1154800	0	209790	705960	6554800	22034000	16696000	2099000	1152500	1442100	1074400	322110	924710	0	0	0	0	0	128330	563080	484040	0	108150	0	73625	0	598090	658540	6563800	21457000		0	1540300	736250	0	1173600
>tr|C0H4M7|C0H4M7_PLAF7 Uncharacterized protein OS=Plasmodium falciparum (isolate 3D7) OX=36329 GN=PF3D7_0713700 PE=4 SV=1	35.9	24.381	2.8861e-116	C0H4M7	C0H4M7_PLAF7 Uncharacterized protein	Plasmodium falciparum (isolate 3D7) OX=36329	PF3D7_0713700	7	35.9	209	7915500000	989440000	33	2458600	0	99062000	228480000	16028000	10845000	16106000	6889200	1931900	4185000	718290	0	1054100	672470	1960200	674990	0	0	141620	0	0	0	0	0	0	0	1683600	474940	0	0		38081	0	0	1336200	134520000
>tr|C6S3J7|C6S3J7_PLAF7 Meiotic nuclear division protein 1, putative OS=Plasmodium falciparum (isolate 3D7) OX=36329 GN=PF3D7_1461500 PE=3 SV=1	20.6	24.382	8.0345e-11	C6S3J7	C6S3J7_PLAF7 Meiotic nuclear division protein 1, putative	Plasmodium falciparum (isolate 3D7) OX=36329	PF3D7_1461500	4	20.6	204	170320000	12165000	4	0	0	0	0	0	0	0	0	0	0	0	0	0	737940	318750	235770	504020	0	0	0	0	0	0	0	0	0	0	0	302670	337270		0	0	0	0	0
>tr|Q8IEL0|Q8IEL0_PLAF7 ER membrane protein complex subunit 7, putative OS=Plasmodium falciparum (isolate 3D7) OX=36329 GN=PF3D7_1310500 PE=4 SV=1	58.5	24.413	2.982e-68	Q8IEL0	Q8IEL0_PLAF7 ER membrane protein complex subunit 7, putative	Plasmodium falciparum (isolate 3D7) OX=36329	PF3D7_1310500	10	58.5	205	4026500000	335540000	35	0	0	0	43244000	63105000	5362200	5263700	2371900	597330	1213100	101190	40840	710340	1232500	0	282970	0	0	0	576110	0	1468400	1506900	4716900	5281300	0	0	0	261950	450050		0	0	0	0	1736200
>tr|Q8I5A9|Q8I5A9_PLAF7 Ras-related protein Rab-2 OS=Plasmodium falciparum (isolate 3D7) OX=36329 GN=PF3D7_1231100 PE=4 SV=1	85	24.423	0	Q8I5A9	Q8I5A9_PLAF7 Ras-related protein Rab-2	Plasmodium falciparum (isolate 3D7) OX=36329	PF3D7_1231100	21	85	213	16556000000	1103800000	105	5441700	1182800	8596700	32967000	43350000	29460000	126410000	8475600	6575000	11998000	2360100	86115000	1557400	17029000	10318000	1421200	6565000	4060600	4762000	2638700	1971700	4272000	3253700	3829100	1381300	3003000	1173100	1427900	1909700	12708000		12511	5648500	5041700	3785000	6641500
>tr|Q8I6T5|Q8I6T5_PLAF7 Transmembrane emp24 domain-containing protein, putative OS=Plasmodium falciparum (isolate 3D7) OX=36329 GN=PF3D7_1314500 PE=3 SV=1	50	24.442	1.3381e-235	Q8I6T5	Q8I6T5_PLAF7 Transmembrane emp24 domain-containing protein, putative	Plasmodium falciparum (isolate 3D7) OX=36329	PF3D7_1314500	10	50	206	3247800000	405970000	45	0	3677500	0	73527000	23856000	9504800	5028800	1680500	203950	1030300	0	0	0	924940	5201500	1800300	0	2980100	0	0	0	0	826640	0	0	207780	65216	321520	1079700	1771200		0	3092600	1112900	0	7236600
>tr|Q8I261|Q8I261_PLAF7 Proteasome subunit beta OS=Plasmodium falciparum (isolate 3D7) OX=36329 GN=PF3D7_0108000 PE=1 SV=2	67.4	24.51	1.5662e-246	Q8I261	Q8I261_PLAF7 Proteasome subunit beta	Plasmodium falciparum (isolate 3D7) OX=36329	PF3D7_0108000	12	67.4	218	9468300000	860750000	66	1277700	0	3509400	8639100	21547000	167950000	108530000	20996000	5051900	20792000	12183000	226240000	10911000	41916000	5856300	7138900	5588900	4796700	6623700	6088100	6281700	3305000	5855700	9306800	5710300	4374600	3161800	2068500	3801900	7108100		0	2366100	0	264540	1862500
>tr|Q8I5U6|Q8I5U6_PLAF7 Uncharacterized protein OS=Plasmodium falciparum (isolate 3D7) OX=36329 GN=PF3D7_1210300 PE=4 SV=1	21.5	24.547	2.8233e-07	Q8I5U6	Q8I5U6_PLAF7 Uncharacterized protein	Plasmodium falciparum (isolate 3D7) OX=36329	PF3D7_1210300	3	21.5	209	106120000	10612000	2	0	0	741460	0	0	0	5228400	0	178040	0	0	0	0	0	0	0	464270	0	0	0	0	0	902870	469020	384800	0	0	0	0	1520000		0	0	0	0	341650
>tr|A0A5K1K8Q3|A0A5K1K8Q3_PLAF7 Uncharacterized protein OS=Plasmodium falciparum (isolate 3D7) OX=36329 GN=PF3D7_0523600 PE=4 SV=1	14.5	24.555	1.8475e-07	A0A5K1K8Q3	A0A5K1K8Q3_PLAF7 Uncharacterized protein	Plasmodium falciparum (isolate 3D7) OX=36329	PF3D7_0523600	3	14.5	207	984590000	82049000	5	0	0	0	0	53858	338350	4312700	1205800	28080	694450	3117900	4973800	370230	627310	0	0	0	0	0	0	0	678760	14970000	1018900	0	761150	0	0	0	0		0	0	519440	0	0
>tr|A0A5K1K8K6|A0A5K1K8K6_PLAF7 Transmembrane emp24 domain-containing protein, putative OS=Plasmodium falciparum (isolate 3D7) OX=36329 GN=PF3D7_0526900 PE=3 SV=1	50.5	24.561	2.0588e-114	A0A5K1K8K6	A0A5K1K8K6_PLAF7 Transmembrane emp24 domain-containing protein, putative	Plasmodium falciparum (isolate 3D7) OX=36329	PF3D7_0526900	11	50.5	214	3027900000	275260000	28	529330	772790	8571300	49216000	9335400	2494100	0	746170	1599500	3138300	1599800	224960	0	271560	0	450420	552930	0	826680	1099500	356320	380010	262420	320100	431180	1924500	2010600	1356000	1977700	6903800		0	178580	0	1873300	10570000
>tr|A0A144A0A4|A0A144A0A4_PLAF7 Pyridoxine biosynthesis protein PDX2 OS=Plasmodium falciparum (isolate 3D7) OX=36329 GN=PF3D7_1116200.1 PE=4 SV=1;>sp|Q8IIK4|PDX2_PLAF7 Pyridoxal 5-phosphate synthase subunit Pdx2 OS=Plasmodium falciparum (isolate 3D7) OX=3	66.2	24.563	9.856e-85	Q8IIK4	PDX2_PLAF7 Pyridoxal 5-phosphate synthase subunit Pdx2			9	66.2	219	2001300000	200130000	26	663550	829160	0	3062900	1780100	30455000	58724000	5992600	2815900	4674200	2632400	1190000	452920	5119800	299640	761390	250090	115750	115920	0	0	0	0	0	0	0	0	0	0	188050		0	2441400	0	1593100	496720
>tr|Q8IKE0|Q8IKE0_PLAF7 Mediator of RNA polymerase II transcription subunit 6 OS=Plasmodium falciparum (isolate 3D7) OX=36329 GN=MED6 PE=3 SV=1	22	24.568	5.8863e-09	Q8IKE0	Q8IKE0_PLAF7 Mediator of RNA polymerase II transcription subunit 6	Plasmodium falciparum (isolate 3D7) OX=36329	MED6	3	22	205	334110000	27843000	8	0	0	0	0	1162600	5784200	5846500	0	0	0	412630	0	0	0	0	0	0	201040	234570	0	0	0	0	0	0	0	0	0	0	0		0	0	0	0	0
>tr|Q8IKH8|Q8IKH8_PLAF7 40S ribosomal protein S3 OS=Plasmodium falciparum (isolate 3D7) OX=36329 GN=PF3D7_1465900 PE=1 SV=1	58.8	24.668	0	Q8IKH8	Q8IKH8_PLAF7 40S ribosomal protein S3	Plasmodium falciparum (isolate 3D7) OX=36329	PF3D7_1465900	17	58.8	221	88708000000	6336300000	270	23202000	21077000	32777000	24920000	27845000	94810000	2214600000	420640000	135140000	452160000	211880000	101670000	55178000	38899000	16826000	10220000	11940000	6326600	4889200	1848900	387640	3298700	2372800	2934000	4909200	4268900	3534700	6116100	10001000	35120000		354720	116380000	22996000	26992000	105400000
>tr|Q8I5Q6|Q8I5Q6_PLAF7 Thioredoxin peroxidase 2 OS=Plasmodium falciparum (isolate 3D7) OX=36329 GN=PF3D7_1215000 PE=1 SV=1	66.2	24.68	1.4879e-198	Q8I5Q6	Q8I5Q6_PLAF7 Thioredoxin peroxidase 2	Plasmodium falciparum (isolate 3D7) OX=36329	PF3D7_1215000	12	66.2	216	9228000000	709850000	61	118460	1103900	3644800	7008000	25264000	25262000	23720000	3409600	1027200	4821600	412690	274560	777920	0	0	450630	362480	344300	0	0	0	230980	0	573200	0	151580	0	340220	101040	1346000		0	0	0	418660	289290
>tr|Q8I4S1|Q8I4S1_PLAF7 Thymidylate kinase OS=Plasmodium falciparum (isolate 3D7) OX=36329 GN=PF3D7_1251300 PE=1 SV=1	67.6	24.691	1.743e-34	Q8I4S1	Q8I4S1_PLAF7 Thymidylate kinase	Plasmodium falciparum (isolate 3D7) OX=36329	PF3D7_1251300	10	67.6	210	1949000000	129930000	19	883040	0	0	0	150130	0	70951000	5180800	2672200	3875800	974560	1488900	1376100	200430	264050	288780	0	692540	221980	231000	0	800210	710380	1390900	0	46413	0	0	167160	189620		0	0	0	0	609420
>tr|Q8I2Q0|Q8I2Q0_PLAF7 Parasitophorous vacuolar protein 5, putative OS=Plasmodium falciparum (isolate 3D7) OX=36329 GN=PF3D7_0925900 PE=4 SV=1	33.6	24.698	5.5771e-89	Q8I2Q0	Q8I2Q0_PLAF7 Parasitophorous vacuolar protein 5, putative	Plasmodium falciparum (isolate 3D7) OX=36329	PF3D7_0925900	10	33.6	217	27999000000	2799900000	157	20483000	5006200	7357200	33841000	140150000	646640000	458060000	101610000	46268000	76632000	40845000	30645000	26467000	13873000	11376000	15015000	9861300	7532400	9932200	6248700	6067200	8067600	4707600	3460800	8467400	12811000	22626000	34689000	49305000	197120000		177920	57271000	2676000	0	17458000
>tr|Q8IKV1|Q8IKV1_PLAF7 Syntaxin-6, putative OS=Plasmodium falciparum (isolate 3D7) OX=36329 GN=PF3D7_1452500 PE=4 SV=2	47.9	24.7	1.6575e-43	Q8IKV1	Q8IKV1_PLAF7 Syntaxin-6, putative	Plasmodium falciparum (isolate 3D7) OX=36329	PF3D7_1452500	7	47.9	211	1099900000	122210000	10	221370	5662000	7158500	252340	5051500	15300000	1619600	474840	1527900	0	1358200	3644000	321490	0	0	0	1267400	0	0	376500	0	0	0	0	0	0	0	0	0	0		0	0	0	0	0
>tr|Q76NM4|Q76NM4_PLAF7 Ras-related protein Rab-11A OS=Plasmodium falciparum (isolate 3D7) OX=36329 GN=PF3D7_1320600 PE=1 SV=1	78.7	24.752	4.1144e-238	Q76NM4	Q76NM4_PLAF7 Ras-related protein Rab-11A	Plasmodium falciparum (isolate 3D7) OX=36329	PF3D7_1320600	19	78.7	216	30620000000	2355400000	110	7429100	2961900	435950	16474000	42021000	35697000	256210000	37651000	10648000	26158000	11047000	6148200	9787200	2513100	6032000	984980	844410	935340	1536500	1767000	117310	3172500	7652400	3751000	1493700	2063600	0	1817900	3466700	4405300		58338	16790000	2778100	17054000	12084000
>tr|A0A144A1J6|A0A144A1J6_PLAF7 Glutathione S-transferase OS=Plasmodium falciparum (isolate 3D7) OX=36329 GN=PF3D7_1419300 PE=3 SV=1;>sp|Q8ILQ7|GST_PLAF7 Glutathione S-transferase OS=Plasmodium falciparum (isolate 3D7) OX=36329 GN=GST PE=3 SV=1	70.6	24.789	1.1803e-152	Q8ILQ7	GST_PLAF7 Glutathione S-transferase	Plasmodium falciparum (isolate 3D7) OX=36329	GST	11	70.6	211	5379000000	489000000	60	589480	0	3370500	501630	2408300	2417100	279880000	28309000	8977300	22498000	9611000	6834800	3177700	1572700	76738	0	2202700	729000	0	0	0	0	0	1170700	2158500	0	405050	0	0	242980		0	3577400	2986400	3821600	5604900
>tr|Q8IBN7|Q8IBN7_PLAF7 Rhoptry protein, putative OS=Plasmodium falciparum (isolate 3D7) OX=36329 GN=PF3D7_0721400 PE=4 SV=2	41.1	24.792	5.2327e-34	Q8IBN7	Q8IBN7_PLAF7 Rhoptry protein, putative	Plasmodium falciparum (isolate 3D7) OX=36329	PF3D7_0721400	7	41.1	214	2786800000	278680000	17	3763900	0	0	812680	0	312730	88804000	7658600	3162900	9741500	4244100	809330	1568500	0	0	3226300	892440	0	8075600	3694700	0	1400800	0	322930	1253000	1243700	947070	2075100	6375700	19573000		0	7013700	0	0	300200
>tr|Q8IL58|Q8IL58_PLAF7 60S ribosomal protein L1, putative OS=Plasmodium falciparum (isolate 3D7) OX=36329 GN=PF3D7_1441200 PE=4 SV=1	65.9	24.805	2.7052e-191	Q8IL58	Q8IL58_PLAF7 60S ribosomal protein L1, putative	Plasmodium falciparum (isolate 3D7) OX=36329	PF3D7_1441200	25	65.9	217	55786000000	5578600000	201	7741100	874680000	13647000	3952000	1336300	3731600	30336000	1862800000	159490000	360440000	218540000	113160000	46475000	42370000	18539000	26043000	13541000	9002500	7170800	5800200	8210500	4545800	3995300	1273500	516600	315880	0	849170	264040	2926500		0	9712200	8471200	87148000	3305000
>tr|Q8IAZ9|Q8IAZ9_PLAF7 Vacuolar protein sorting-associated protein 2, putative OS=Plasmodium falciparum (isolate 3D7) OX=36329 GN=PF3D7_0816200 PE=4 SV=1	25.4	24.827	5.3916e-15	Q8IAZ9	Q8IAZ9_PLAF7 Vacuolar protein sorting-associated protein 2, putative	Plasmodium falciparum (isolate 3D7) OX=36329	PF3D7_0816200	5	25.4	209	2758100000	229840000	8	35201000	3154600	740580	267820	175990	1274300	1088500	3818400	280290	12911000	1024300	1385400	352800	0	0	0	0	0	0	0	0	0	0	0	0	184210	0	0	0	0		94327	134100000	12627000	618810	0
>tr|Q8I441|Q8I441_PLAF7 60S ribosomal subunit protein L24, putative OS=Plasmodium falciparum (isolate 3D7) OX=36329 GN=PF3D7_0506100 PE=4 SV=1	17.2	24.871	2.7535e-11	Q8I441	Q8I441_PLAF7 60S ribosomal subunit protein L24, putative	Plasmodium falciparum (isolate 3D7) OX=36329	PF3D7_0506100	4	17.2	204	1201700000	150210000	4	1703600	1678100	4729500	3290800	6105200	4542200	10182000	15821000	0	4196500	0	0	0	87624	0	0	0	250320	0	0	0	742360	348180	0	0	0	0	0	0	0		0	0	1656300	1173400	0
>tr|Q7KQK6|Q7KQK6_PLAF7 GTP-binding nuclear protein OS=Plasmodium falciparum (isolate 3D7) OX=36329 GN=PF3D7_1117700 PE=3 SV=1	82.2	24.875	7.2795e-267	Q7KQK6	Q7KQK6_PLAF7 GTP-binding nuclear protein	Plasmodium falciparum (isolate 3D7) OX=36329	PF3D7_1117700	23	82.2	214	123460000000	8230500000	335	13475000	7883900	19710000	14073000	13987000	30381000	3283200000	668470000	182860000	341300000	211440000	119110000	86956000	32576000	25110000	30885000	33309000	12707000	8294600	3937600	8644900	29131000	1699200	2557600	2703400	2714900	2523700	8630100	11607000	52711000		245360	49676000	12897000	35066000	89302000
>tr|Q8I6S4|Q8I6S4_PLAF7 Peptidyl-prolyl cis-trans isomerase OS=Plasmodium falciparum (isolate 3D7) OX=36329 GN=PF3D7_0804800 PE=3 SV=1	14.7	24.892	3.421e-15	Q8I6S4	Q8I6S4_PLAF7 Peptidyl-prolyl cis-trans isomerase	Plasmodium falciparum (isolate 3D7) OX=36329	PF3D7_0804800	4	14.7	217	676080000	75120000	16	0	0	0	1093900	2991200	718750	28708000	7540700	661480	2508400	3755600	1371500	1470600	0	0	0	0	0	0	0	0	0	0	0	0	195670	0	0	178300	0		0	0	0	0	0
>tr|Q8IHP2|Q8IHP2_PLAF7 Peroxisome assembly protein 22, putative OS=Plasmodium falciparum (isolate 3D7) OX=36329 GN=PF3D7_1147900 PE=4 SV=1	36.9	24.916	1.1825e-51	Q8IHP2	Q8IHP2_PLAF7 Peroxisome assembly protein 22, putative	Plasmodium falciparum (isolate 3D7) OX=36329	PF3D7_1147900	5	36.9	217	1084300000	120480000	20	0	0	456390	11507000	29969000	4852500	1501700	1929900	291910	0	0	0	0	0	0	0	0	0	370410	0	0	0	0	0	0	0	0	0	0	50921		0	0	0	0	0
>tr|Q8IJX2|Q8IJX2_PLAF7 PPPDE peptidase, putative OS=Plasmodium falciparum (isolate 3D7) OX=36329 GN=PF3D7_1006900 PE=4 SV=2	5.9	24.94	0.000465	Q8IJX2	Q8IJX2_PLAF7 PPPDE peptidase, putative	Plasmodium falciparum (isolate 3D7) OX=36329	PF3D7_1006900	1	5.9	219	23127000	2569600	1	0	0	0	0	0	0	0	0	0	0	0	0	0	0	0	0	0	0	0	0	0	0	0	0	0	0	0	0	0	0		0	0	0	0	0
>tr|Q8IET3|Q8IET3_PLAF7 SNARE protein, putative OS=Plasmodium falciparum (isolate 3D7) OX=36329 GN=PF3D7_1303200.1 PE=3 SV=1;>tr|A0A143ZWB4|A0A143ZWB4_PLAF7 SNARE protein, putative OS=Plasmodium falciparum (isolate 3D7) OX=36329 GN=PF3D7_1303200.2 PE=4 SV=	72.6	24.946	6.975e-168	Q8IET3	Q8IET3_PLAF7 SNARE protein, putative	Plasmodium falciparum (isolate 3D7) OX=36329	PF3D7_1303200.1	13	72.6	208	6063700000	466440000	61	676970	1278600	17799000	19519000	100400000	9261400	3134700	2987200	2049800	2366400	99341	52654	1190700	1751100	0	3199100	10801	527330	2401700	155130	1171100	596780	933800	1648800	180640	290210	321920	697360	112570	367280		0	0	0	0	338180
>tr|Q8IL29|Q8IL29_PLAF7 Calmodulin-like protein OS=Plasmodium falciparum (isolate 3D7) OX=36329 GN=PF3D7_1444200 PE=4 SV=1	3.9	24.953	0.0040659	Q8IL29	Q8IL29_PLAF7 Calmodulin-like protein	Plasmodium falciparum (isolate 3D7) OX=36329	PF3D7_1444200	1	3.9	207	65448000	6544800	1	0	0	0	0	0	0	0	0	0	0	0	0	0	0	0	0	0	0	0	0	0	0	0	0	0	0	0	0	0	0		0	0	0	0	0
>tr|Q8I700|Q8I700_PLAF7 H/ACA ribonucleoprotein complex subunit OS=Plasmodium falciparum (isolate 3D7) OX=36329 GN=PF3D7_1309500 PE=3 SV=1	26.8	24.98	3.1633e-20	Q8I700	Q8I700_PLAF7 H/ACA ribonucleoprotein complex subunit	Plasmodium falciparum (isolate 3D7) OX=36329	PF3D7_1309500	6	26.8	209	1614100000	179350000	19	226220	0	14962000	6493500	5069000	13405000	26811000	14747000	4617100	8344900	2891600	1553700	2095700	5178900	463660	1299800	1891900	0	0	0	855180	0	332790	0	726730	279750	705620	626520	0	1296400		0	9336000	0	0	958880
>tr|Q8IDN4|Q8IDN4_PLAF7 DNA/RNA-binding protein Alba 2 OS=Plasmodium falciparum (isolate 3D7) OX=36329 GN=PF3D7_1346300 PE=4 SV=1	55	24.984	7.7254e-68	Q8IDN4	Q8IDN4_PLAF7 DNA/RNA-binding protein Alba 2	Plasmodium falciparum (isolate 3D7) OX=36329	PF3D7_1346300	11	55	211	27286000000	2728600000	176	10535000	63400000	45411000	15410000	12353000	12689000	334830000	696160000	153690000	343380000	111610000	77957000	44202000	32655000	25693000	19115000	6874700	5891200	5075600	2172500	2283400	2822600	501830	415930	45776	0	581250	286750	0	1280300		148240	47089000	24402000	3273900	6554400
>tr|Q8IDZ5|Q8IDZ5_PLAF7 Transmembrane emp24 domain-containing protein, putative OS=Plasmodium falciparum (isolate 3D7) OX=36329 GN=PF3D7_1333300 PE=3 SV=1	28.4	24.995	3.7493e-25	Q8IDZ5	Q8IDZ5_PLAF7 Transmembrane emp24 domain-containing protein, putative	Plasmodium falciparum (isolate 3D7) OX=36329	PF3D7_1333300	5	28.4	211	2301300000	209210000	24	500810	946460	0	492040	12384000	33963000	1008600	0	2352900	394810	0	0	0	0	0	685320	702110	1589900	0	0	0	36856	0	0	905300	485360	1274700	2462300	3267500	12915000		0	0	0	0	0
>tr|Q8IM10|Q8IM10_PLAF7 40S ribosomal protein S8 OS=Plasmodium falciparum (isolate 3D7) OX=36329 GN=PF3D7_1408600 PE=1 SV=1	62.8	25.051	1.249e-193	Q8IM10	Q8IM10_PLAF7 40S ribosomal protein S8	Plasmodium falciparum (isolate 3D7) OX=36329	PF3D7_1408600	14	62.8	218	46109000000	6587000000	221	20108000	1952900	10652000	5103200	7749000	30467000	41755000	68350000	1117900000	2125600000	298360000	273680000	227590000	133350000	91255000	46508000	42310000	20806000	17103000	16794000	10679000	5535000	5013500	3840600	3205300	6355600	5570200	3341600	8788900	33390000		281960	169650000	19946000	14314000	51668000
>tr|Q8IBD3|Q8IBD3_PLAF7 Uncharacterized protein OS=Plasmodium falciparum (isolate 3D7) OX=36329 GN=PF3D7_0830700 PE=4 SV=1	14.2	25.085	0.00011324	Q8IBD3	Q8IBD3_PLAF7 Uncharacterized protein	Plasmodium falciparum (isolate 3D7) OX=36329	PF3D7_0830700	2	14.2	218	65366000	8170700	3	0	0	0	0	5792100	420480	360550	0	0	0	0	0	0	0	0	0	0	0	0	0	0	0	0	0	0	0	0	0	0	0		67532	0	0	0	0
>tr|Q8IIN1|Q8IIN1_PLAF7 Protein tyrosine phosphatase OS=Plasmodium falciparum (isolate 3D7) OX=36329 GN=PF3D7_1113100 PE=4 SV=1	11.9	25.102	1.1934e-06	Q8IIN1	Q8IIN1_PLAF7 Protein tyrosine phosphatase	Plasmodium falciparum (isolate 3D7) OX=36329	PF3D7_1113100	2	11.9	218	512020000	73146000	9	0	0	1177400	18336000	10382000	2195000	2286900	558920	201210	213640	245580	157210	0	0	0	0	0	0	0	185420	0	0	0	0	0	0	0	0	0	156230		0	0	0	0	588450
>tr|Q8IAM2|Q8IAM2_PLAF7 1-cys peroxiredoxin OS=Plasmodium falciparum (isolate 3D7) OX=36329 GN=PF3D7_0802200 PE=4 SV=1	82.3	25.164	3.0428e-267	Q8IAM2	Q8IAM2_PLAF7 1-cys peroxiredoxin	Plasmodium falciparum (isolate 3D7) OX=36329	PF3D7_0802200	17	82.3	220	43430000000	2895300000	145	16299000	6406200	14805000	22626000	38412000	365740000	1445300000	200360000	74393000	114920000	61618000	42402000	23317000	7425300	12072000	8386700	10023000	11266000	13830000	13565000	11268000	9693400	9652400	14442000	11673000	15098000	17045000	2770900	4099200	7265400		35748	5037200	451840	0	3155400
>tr|Q8IES0|Q8IES0_PLAF7 Small heat shock protein, putative OS=Plasmodium falciparum (isolate 3D7) OX=36329 GN=PF3D7_1304500 PE=3 SV=1	66.4	25.195	2.0616e-194	Q8IES0	Q8IES0_PLAF7 Small heat shock protein, putative	Plasmodium falciparum (isolate 3D7) OX=36329	PF3D7_1304500	17	66.4	211	14996000000	1153500000	105	4512300	6973500	487890	878050	702480	2130300	32164000	303830000	26902000	33636000	26032000	16382000	10837000	3837800	2682100	482280	159320	0	299650	155750	656270	2561000	170280	2206200	2268600	214870	114050	1302600	0	583020		74040	6768500	656550	539620	2240200
>tr|Q8ILV2|Q8ILV2_PLAF7 60S ribosomal protein L10, putative OS=Plasmodium falciparum (isolate 3D7) OX=36329 GN=PF3D7_1414300 PE=1 SV=1	55.7	25.216	3.0319e-288	Q8ILV2	Q8ILV2_PLAF7 60S ribosomal protein L10, putative	Plasmodium falciparum (isolate 3D7) OX=36329	PF3D7_1414300	15	55.7	219	67035000000	6703500000	190	1014400000	1898900000	4443600	3217600	17997000	42478000	854010000	139460000	52524000	100770000	46335000	45844000	28142000	15681000	7098200	12281000	6623000	1601900	1097900	1729200	2580800	709620	347900	1080500	493350	1598400	848930	3003200	4260200	20353000		332180	121690000	1559800000	13512000	24982000
>tr|Q8IJT9|Q8IJT9_PLAF7 Eukaryotic translation initiation factor 2 subunit beta OS=Plasmodium falciparum (isolate 3D7) OX=36329 GN=PF3D7_1010600 PE=4 SV=1	73.9	25.322	4.2354e-157	Q8IJT9	Q8IJT9_PLAF7 Eukaryotic translation initiation factor 2 subunit beta	Plasmodium falciparum (isolate 3D7) OX=36329	PF3D7_1010600	18	73.9	222	10604000000	706950000	109	473440	1840700	14275000	905990	5188000	13222000	115030000	189430000	26754000	44764000	28016000	14668000	13817000	9188300	3649600	2466700	2401500	2022100	2894800	1921400	2036400	3131700	2037100	1600700	1909200	0	637690	213490	1409400	1686300		0	3803200	4713300	690820	7271000
>tr|Q8IHM9|Q8IHM9_PLAF7 Uncharacterized protein OS=Plasmodium falciparum (isolate 3D7) OX=36329 GN=PF3D7_1149400 PE=4 SV=2	25.8	25.379	1.5072e-25	Q8IHM9	Q8IHM9_PLAF7 Uncharacterized protein	Plasmodium falciparum (isolate 3D7) OX=36329	PF3D7_1149400	5	25.8	209	914370000	70336000	19	0	0	14348000	30216000	10405000	4100800	2410400	513400	580180	184890	225790	110300	0	0	0	0	0	0	0	0	0	0	0	0	0	0	0	0	0	187470		0	728400	0	0	1813800
>tr|Q8IAX6|Q8IAX6_PLAF7 60S ribosomal protein L13 OS=Plasmodium falciparum (isolate 3D7) OX=36329 GN=PF3D7_0814000 PE=1 SV=1	49.3	25.441	1.3552e-88	Q8IAX6	Q8IAX6_PLAF7 60S ribosomal protein L13	Plasmodium falciparum (isolate 3D7) OX=36329	PF3D7_0814000	19	49.3	215	47641000000	4331000000	212	1830500	6070300	6421800	4983600	13489000	53504000	29973000	1537400000	154140000	545920000	251320000	139490000	91056000	67027000	38744000	24438000	13371000	24731000	6760700	6506700	2186200	4956700	3564000	453660	1491100	1069500	229770	415360	204570	7998200		34015	53435000	15132000	6252200	20968000
>tr|Q8I253|Q8I253_PLAF7 Photosensitized INA-labeled protein PHIL1 OS=Plasmodium falciparum (isolate 3D7) OX=36329 GN=PF3D7_0109000 PE=4 SV=1	57.1	25.477	1.6559e-211	Q8I253	Q8I253_PLAF7 Photosensitized INA-labeled protein PHIL1	Plasmodium falciparum (isolate 3D7) OX=36329	PF3D7_0109000	12	57.1	224	24736000000	2473600000	78	3578500	0	5994600	39806000	46730000	27221000	16017000	6885100	2210000	840410	0	2321500	1253900	3068600	1270600	0	1399400	0	417140	260410	2559400	0	0	172460	0	0	196900	690050	0	0		15208	4066200	0	8459700	38104000
>tr|Q8IL93|Q8IL93_PLAF7 Uncharacterized protein OS=Plasmodium falciparum (isolate 3D7) OX=36329 GN=PF3D7_1437300 PE=4 SV=1	21.7	25.487	1.0417e-08	Q8IL93	Q8IL93_PLAF7 Uncharacterized protein	Plasmodium falciparum (isolate 3D7) OX=36329	PF3D7_1437300	3	21.7	212	295330000	24611000	3	73238	202220	1483300	1350200	0	350260	1500200	5029700	399690	128060	0	0	1087300	339880	0	733320	834000	0	0	0	0	0	0	805550	1002000	0	1904900	1270000	0	0		0	0	0	0	0
>tr|Q8IE03|Q8IE03_PLAF7 SAM-dependent RNA methyltransferase, putative OS=Plasmodium falciparum (isolate 3D7) OX=36329 GN=PF3D7_1332500 PE=4 SV=1	12.8	25.489	5.698e-11	Q8IE03	Q8IE03_PLAF7 SAM-dependent RNA methyltransferase, putative	Plasmodium falciparum (isolate 3D7) OX=36329	PF3D7_1332500	2	12.8	218	87188000	9687600	1	0	0	0	0	0	269710	2982300	0	0	138770	0	0	0	0	0	0	0	0	1397000	389430	39886	0	0	0	0	0	0	0	0	0		0	0	0	0	0
>tr|A0A5K1K8V8|A0A5K1K8V8_PLAF7 60S ribosomal protein L6, putative OS=Plasmodium falciparum (isolate 3D7) OX=36329 GN=PF3D7_1338200 PE=4 SV=1	59.7	25.532	3.4512e-219	A0A5K1K8V8	A0A5K1K8V8_PLAF7 60S ribosomal protein L6, putative	Plasmodium falciparum (isolate 3D7) OX=36329	PF3D7_1338200	15	59.7	221	49630000000	4963000000	176	38259000	6182100	6629200	13308000	18169000	15362000	544640000	1493300000	177470000	221350000	186070000	113870000	87747000	51849000	25714000	20380000	9607700	14918000	7844100	5949600	2514400	5595900	4986000	5254500	5183500	4416100	3437800	4732600	9899700	55075000		529350	91312000	11823000	11385000	14039000
>tr|A0A144A3E6|A0A144A3E6_PLAF7 Protein-L-isoaspartate(D-aspartate) O-methyltransferase, putative OS=Plasmodium falciparum (isolate 3D7) OX=36329 GN=PF3D7_1432700 PE=4 SV=1	31.2	25.542	4.7684e-23	A0A144A3E6	A0A144A3E6_PLAF7 Protein-L-isoaspartate(D-aspartate) O-methyltransferase, putative	Plasmodium falciparum (isolate 3D7) OX=36329	PF3D7_1432700	8	31.2	224	977790000	81482000	21	330900	0	39545	2702200	1336200	3148100	19123000	9681000	509840	1710500	1434800	0	914460	0	0	0	0	0	0	0	529480	453340	0	0	0	0	0	0	0	485070		0	2099200	282400	0	36521
>tr|Q8I5L3|Q8I5L3_PLAF7 Ribulose-phosphate 3-epimerase OS=Plasmodium falciparum (isolate 3D7) OX=36329 GN=PF3D7_1219900 PE=1 SV=1	37.9	25.548	2.2751e-15	Q8I5L3	Q8I5L3_PLAF7 Ribulose-phosphate 3-epimerase	Plasmodium falciparum (isolate 3D7) OX=36329	PF3D7_1219900	5	37.9	227	1211400000	201900000	9	1429300	6382000	0	0	0	3945400	53222000	7329300	2580000	4759600	1374200	964540	464500	0	0	0	0	1619300	0	0	0	0	0	850700	1114700	0	0	0	0	0		0	0	1898200	0	0
>tr|A0A144A0U0|A0A144A0U0_PLAF7 U3 small nucleolar RNA-associated protein 11 OS=Plasmodium falciparum (isolate 3D7) OX=36329 GN=PF3D7_1247900 PE=3 SV=1;>sp|Q8I4V5|UTP11_PLAF7 Probable U3 small nucleolar RNA-associated protein 11 OS=Plasmodium falciparum (i	4.2	25.668	0.0020281	Q8I4V5	UTP11_PLAF7 Probable U3 small nucleolar RNA-associated protein 11			1	4.2	212	189000000	18900000	3	0	0	0	0	0	0	0	4154700	0	0	0	0	463920	0	0	257080	0	0	0	0	0	0	0	0	1203700	573430	0	339670	198040	600350		0	0	1657900	1222300	0
>tr|Q8IJT8|Q8IJT8_PLAF7 Dolichyl-phosphate-mannose--protein mannosyltransferase, putative OS=Plasmodium falciparum (isolate 3D7) OX=36329 GN=PF3D7_1010700 PE=4 SV=1	55.2	25.678	3.1559e-138	Q8IJT8	Q8IJT8_PLAF7 Dolichyl-phosphate-mannose--protein mannosyltransferase, putative	Plasmodium falciparum (isolate 3D7) OX=36329	PF3D7_1010700	12	55.2	223	6255100000	481160000	34	273310	0	150840	449400	1911500	116130000	93325000	13329000	1744000	10150000	2903600	373660	492550	490700	1185000	0	1876300	0	546640	4158500	668860	2095000	0	1265200	7109800	3386300	2222100	1596800	2478100	6857100		0	0	0	0	248660
>tr|Q8IKB3|Q8IKB3_PLAF7 Uncharacterized protein OS=Plasmodium falciparum (isolate 3D7) OX=36329 GN=PF3D7_1472500 PE=4 SV=1	5.5	25.709	0.00031998	Q8IKB3	Q8IKB3_PLAF7 Uncharacterized protein	Plasmodium falciparum (isolate 3D7) OX=36329	PF3D7_1472500	1	5.5	218	5260700	438390	0	0	0	0	0	0	0	0	0	0	0	0	0	0	0	0	0	0	0	0	0	0	0	0	0	0	0	0	0	0	0		0	0	0	0	0
>tr|A0A5K1K999|A0A5K1K999_PLAF7 Kinetochore protein SPC25, putative OS=Plasmodium falciparum (isolate 3D7) OX=36329 GN=PF3D7_1345900 PE=4 SV=1	36.6	25.728	3.2458e-21	A0A5K1K999	A0A5K1K999_PLAF7 Kinetochore protein SPC25, putative	Plasmodium falciparum (isolate 3D7) OX=36329	PF3D7_1345900	7	36.6	216	1593300000	122560000	19	1125000	0	1068200	0	0	9399200	146010	22245000	961190	2359000	610640	0	306790	2203900	0	548800	995130	0	0	89706	0	0	0	0	0	104510	0	0	0	8988500		0	0	0	0	7932900
>tr|Q8IES2|Q8IES2_PLAF7 Uncharacterized protein OS=Plasmodium falciparum (isolate 3D7) OX=36329 GN=PF3D7_1304300 PE=4 SV=1	43.2	25.736	1.1854e-21	Q8IES2	Q8IES2_PLAF7 Uncharacterized protein	Plasmodium falciparum (isolate 3D7) OX=36329	PF3D7_1304300	7	39.9	213	1278600000	75213000	6	0	491320	0	0	0	0	2401100	979900	0	110260	0	0	0	0	0	0	0	98147	1076600	0	0	0	586630	1349600	0	0	5127700	7258800	3724000	3520400		0	10216000	1987100	541700	1949900
>tr|C0H5D3|C0H5D3_PLAF7 SNARE protein, putative OS=Plasmodium falciparum (isolate 3D7) OX=36329 GN=PF3D7_1324700 PE=3 SV=1	37.1	25.747	1.2161e-37	C0H5D3	C0H5D3_PLAF7 SNARE protein, putative	Plasmodium falciparum (isolate 3D7) OX=36329	PF3D7_1324700	6	37.1	221	1594500000	122660000	19	1954200	0	0	398360	169310	1235200	12051000	604460	0	115870	0	0	0	6921600	1510900	0	2426800	579190	818450	1252300	3591200	0	6817200	2873700	83569	235760	326790	1463600	3829100	10572000		0	0	0	0	212310
>tr|Q8I5P2|Q8I5P2_PLAF7 Male development gene 1 OS=Plasmodium falciparum (isolate 3D7) OX=36329 GN=PF3D7_1216500 PE=4 SV=1	54.8	25.757	2.4569e-161	Q8I5P2	Q8I5P2_PLAF7 Male development gene 1	Plasmodium falciparum (isolate 3D7) OX=36329	PF3D7_1216500	12	54.8	221	4686000000	312400000	37	68639	0	0	0	0	98582	56778	0	0	300130	311590	3327900	0	0	0	0	1406200	1351200	0	216680	0	0	0	0	0	0	0	0	0	989820		308220	2129800	977140	0	7326600
>tr|Q8I5V2|Q8I5V2_PLAF7 Uncharacterized protein OS=Plasmodium falciparum (isolate 3D7) OX=36329 GN=PF3D7_1209700 PE=4 SV=1	18.2	25.765	2.6274e-18	Q8I5V2	Q8I5V2_PLAF7 Uncharacterized protein	Plasmodium falciparum (isolate 3D7) OX=36329	PF3D7_1209700	4	18.2	214	501160000	38551000	5	0	0	0	0	0	130420	894210	608410	0	1360400	0	215220	303180	855160	859900	882250	1138400	1561900	681080	589010	1124500	650990	497910	0	1997000	3670300	1318400	1020200	965030	1206900		0	0	0	140270	0
>tr|Q8ID32|Q8ID32_PLAF7 Ribosome biogenesis protein MRT4, putative OS=Plasmodium falciparum (isolate 3D7) OX=36329 GN=PF3D7_1367600 PE=4 SV=1	27.5	25.828	2.5038e-20	Q8ID32	Q8ID32_PLAF7 Ribosome biogenesis protein MRT4, putative	Plasmodium falciparum (isolate 3D7) OX=36329	PF3D7_1367600	5	27.5	222	3997000000	333080000	14	0	2420200	2652900	0	0	0	9668700	29404000	2540500	2168000	2182800	1976300	1984600	1119800	1402600	1905300	2915100	3409600	8994600	0	15944000	72119000	0	34800000	19949000	23653000	0	338080	1762900	23984000		0	2048900	0	0	361320
>tr|O96278|O96278_PLAF7 Uncharacterized protein OS=Plasmodium falciparum (isolate 3D7) OX=36329 GN=PF3D7_0220600 PE=4 SV=2	25.8	25.881	7.0548e-17	O96278	O96278_PLAF7 Uncharacterized protein	Plasmodium falciparum (isolate 3D7) OX=36329	PF3D7_0220600	5	25.8	225	449670000	44967000	5	185060	0	2230100	11644000	481710	257890	479970	416480	287220	1300400	1118900	4173900	0	0	0	0	0	0	505410	0	0	0	0	109860	505740	283870	0	0	0	0		15620	0	0	0	2324200
>tr|Q8I2Y6|Q8I2Y6_PLAF7 Protein-lysine N-methyltransferase PF3D7_0916600 OS=Plasmodium falciparum (isolate 3D7) OX=36329 GN=PF3D7_0916600 PE=3 SV=1	61.6	25.926	1.5823e-39	Q8I2Y6	Q8I2Y6_PLAF7 Protein-lysine N-methyltransferase PF3D7_0916600	Plasmodium falciparum (isolate 3D7) OX=36329	PF3D7_0916600	9	61.6	219	300790000	21485000	16	0	0	0	22220	0	10578000	2129200	503540	29702	58233	0	0	243270	0	288390	0	0	0	301600	0	0	0	56551	0	0	0	0	0	0	348750		0	89530	0	0	0
>tr|C0H4Y8|C0H4Y8_PLAF7 Coiled-coil domain-containing protein 124, putative OS=Plasmodium falciparum (isolate 3D7) OX=36329 GN=PF3D7_0829100 PE=4 SV=1	40.7	25.929	5.0626e-35	C0H4Y8	C0H4Y8_PLAF7 Coiled-coil domain-containing protein 124, putative	Plasmodium falciparum (isolate 3D7) OX=36329	PF3D7_0829100	7	40.7	216	1241000000	177290000	12	1484900	1868900	529420	853150	2425700	6205900	2392700	3210600	4211000	54164000	3120500	5347300	484850	8966400	3205700	3521600	2538300	1633300	2031300	0	0	0	1162200	0	748190	893540	514350	0	0	0		0	9826200	0	0	47848000
>tr|C0H5G2|C0H5G2_PLAF7 Ras-related protein Rab-11B OS=Plasmodium falciparum (isolate 3D7) OX=36329 GN=PF3D7_1340700 PE=4 SV=2	74.2	25.931	5.225e-146	C0H5G2	C0H5G2_PLAF7 Ras-related protein Rab-11B	Plasmodium falciparum (isolate 3D7) OX=36329	PF3D7_1340700	16	69.4	229	6169400000	385590000	37	334910	2664100	1825000	1465400	8575300	12862000	21059000	12857000	958340	1076800	873150	690330	794650	3162900	2983300	1695500	713060	486210	456980	53157	792010	173000	526700	371130	0	579140	278290	576300	105280	263560		106140	536270	0	770080	1184800
>tr|O97323|O97323_PLAF7 Protein transport protein SEC22 OS=Plasmodium falciparum (isolate 3D7) OX=36329 GN=PF3D7_0320100 PE=3 SV=2	45.2	25.934	1.2534e-55	O97323	O97323_PLAF7 Protein transport protein SEC22	Plasmodium falciparum (isolate 3D7) OX=36329	PF3D7_0320100	12	45.2	221	2142100000	238010000	22	0	0	11796000	6218800	2102600	27016000	18796000	1269600	223200	969540	0	1389900	277260	3185200	0	186740	481370	410450	1582700	5124100	566110	499200	577200	446510	1309600	3138800	973310	301410	473090	2304600		0	0	979240	0	0
>tr|Q8IEU2|Q8IEU2_PLAF7 Gamete antigen 27/25 OS=Plasmodium falciparum (isolate 3D7) OX=36329 GN=PF3D7_1302100 PE=1 SV=1	75.1	26.004	3.5591e-290	Q8IEU2	Q8IEU2_PLAF7 Gamete antigen 27/25	Plasmodium falciparum (isolate 3D7) OX=36329	PF3D7_1302100	22	75.1	217	95248000000	7937300000	158	3382400	1492100	9667500	1495100	0	622210	3305500	109040000	7155700	21032000	10206000	4925600	3218700	2564800	738660	346610	0	392240	0	0	0	828130	0	0	145350	0	492180	0	0	819000		84644	82106000	52057000	43123000	52972000
>tr|C6KSR7|C6KSR7_PLAF7 Glutaredoxin-like protein OS=Plasmodium falciparum (isolate 3D7) OX=36329 GN=PF3D7_0606900 PE=4 SV=1	62.1	26.034	1.5775e-185	C6KSR7	C6KSR7_PLAF7 Glutaredoxin-like protein	Plasmodium falciparum (isolate 3D7) OX=36329	PF3D7_0606900	11	62.1	219	4506900000	450690000	49	12801000	3080700	9766000	0	312790	1805200	60696000	60918000	4826300	4439400	5143600	1500200	357990	298700	0	652080	0	690600	90005	2217300	2500400	2968500	2509300	6466200	7821600	9106000	4643700	7845700	5745800	5642800		131810	2194600	0	1218900	397280
>tr|O77388|O77388_PLAF7 Protein YOP1, putative OS=Plasmodium falciparum (isolate 3D7) OX=36329 GN=PF3D7_0316700 PE=3 SV=1	37.6	26.04	4.6711e-106	O77388	O77388_PLAF7 Protein YOP1, putative	Plasmodium falciparum (isolate 3D7) OX=36329	PF3D7_0316700	9	37.6	221	6529800000	593620000	45	0	0	0	27935000	35029000	37750000	6805500	6573000	4148500	4586500	5149100	1055100	2826500	2730500	1094300	0	0	0	0	0	509020	0	1045400	917580	229980	1130600	2335700	5993400	5953300	24897000		0	767190	0	5158000	6703300
>tr|A0A144A2E6|A0A144A2E6_PLAF7 Uncharacterized protein OS=Plasmodium falciparum (isolate 3D7) OX=36329 GN=PF3D7_1416000 PE=4 SV=1	15.5	26.057	1.0064e-06	A0A144A2E6	A0A144A2E6_PLAF7 Uncharacterized protein	Plasmodium falciparum (isolate 3D7) OX=36329	PF3D7_1416000	2	15.5	220	755500000	94437000	4	13474000	0	0	0	0	0	830250	0	0	0	0	914740	1868500	0	0	0	0	0	0	0	0	0	0	0	284110	0	0	0	0	0		0	0	0	0	0
>tr|C0H4S5|C0H4S5_PLAF7 YEATS domain-containing protein, putative OS=Plasmodium falciparum (isolate 3D7) OX=36329 GN=PF3D7_0807000 PE=4 SV=2	33.3	26.082	1.1541e-17	C0H4S5	C0H4S5_PLAF7 YEATS domain-containing protein, putative	Plasmodium falciparum (isolate 3D7) OX=36329	PF3D7_0807000	4	33.3	222	188800000	14523000	11	0	0	110450	0	0	0	0	4321400	276920	224430	297390	0	125990	1256300	0	0	0	0	0	0	0	0	0	0	0	0	0	388420	0	0		0	0	0	0	325010
>tr|Q8I5N3|Q8I5N3_PLAF7 Uncharacterized protein OS=Plasmodium falciparum (isolate 3D7) OX=36329 GN=PF3D7_1217500 PE=4 SV=1	9.8	26.101	6.3778e-09	Q8I5N3	Q8I5N3_PLAF7 Uncharacterized protein	Plasmodium falciparum (isolate 3D7) OX=36329	PF3D7_1217500	2	9.8	214	276310000	25119000	2	0	0	0	0	0	319620	642030	0	0	1698900	0	0	0	0	0	0	0	0	0	0	0	188360	187860	336410	0	282740	0	0	233300	0		0	0	0	0	408740
>tr|Q8ILG8|Q8ILG8_PLAF7 Uncharacterized protein OS=Plasmodium falciparum (isolate 3D7) OX=36329 GN=PF3D7_1429600 PE=4 SV=1	40.6	26.164	6.1011e-148	Q8ILG8	Q8ILG8_PLAF7 Uncharacterized protein	Plasmodium falciparum (isolate 3D7) OX=36329	PF3D7_1429600	8	40.6	219	3824000000	273140000	34	449920	0	0	0	0	0	1241800	2235700	2285000	2393900	0	1021400	0	0	0	0	0	0	0	2078600	1323000	840130	471870	753910	1206900	1353200	949680	2671000	3025700	1541200		0	4642600	0	0	0
>sp|Q8I3W2|RPIA_PLAF7 Ribose-5-phosphate isomerase OS=Plasmodium falciparum (isolate 3D7) OX=36329 GN=PF3D7_0514600 PE=1 SV=1	13.6	26.204	1.5324e-11	Q8I3W2	RPIA_PLAF7 Ribose-5-phosphate isomerase	Plasmodium falciparum (isolate 3D7) OX=36329	PF3D7_0514600	2	13.6	236	36419000	3310800	6	0	0	0	0	0	0	1676100	907590	0	0	0	0	0	0	0	0	0	0	0	0	0	0	0	0	0	0	0	0	0	0		0	0	0	0	0
>tr|Q8IL59|Q8IL59_PLAF7 Uncharacterized protein OS=Plasmodium falciparum (isolate 3D7) OX=36329 GN=PF3D7_1441100 PE=4 SV=1	10.1	26.306	6.378e-05	Q8IL59	Q8IL59_PLAF7 Uncharacterized protein	Plasmodium falciparum (isolate 3D7) OX=36329	PF3D7_1441100	1	10.1	227	181120000	36223000	1	0	0	0	0	0	0	0	0	2211900	2918800	2590200	7183700	14038000	3304600	3976300	0	0	0	0	0	0	0	0	0	0	0	0	0	0	0		0	0	0	0	0
>tr|Q8IJS1|Q8IJS1_PLAF7 Hypoxanthine phosphoribosyltransferase OS=Plasmodium falciparum (isolate 3D7) OX=36329 GN=PF3D7_1012400 PE=3 SV=1	79.7	26.362	0	Q8IJS1	Q8IJS1_PLAF7 Hypoxanthine phosphoribosyltransferase	Plasmodium falciparum (isolate 3D7) OX=36329	PF3D7_1012400	21	79.7	231	85764000000	6597200000	250	10576000	27764000	26592000	5857100	14066000	158130000	2848500000	1710400000	278440000	355410000	250320000	234930000	91717000	87830000	39824000	21929000	17244000	12129000	9867400	6268400	7496500	14269000	9991200	5296600	6351800	6372800	6613900	9961100	19061000	66002000		108790	1949600	0	0	4129500
>tr|Q8I662|Q8I662_PLAF7 SHS2_Rpb7-N domain-containing protein OS=Plasmodium falciparum (isolate 3D7) OX=36329 GN=PF3D7_0208700.1 PE=4 SV=1	13.5	26.371	3.3967e-05	Q8I662	Q8I662_PLAF7 SHS2_Rpb7-N domain-containing protein	Plasmodium falciparum (isolate 3D7) OX=36329	PF3D7_0208700.1	3	13.5	222	153350000	12779000	3	0	0	0	0	0	990310	1031900	0	0	0	139030	0	143830	0	0	0	0	0	829350	374180	1604700	0	0	0	0	0	0	0	0	24847		0	0	0	0	0
>tr|C0H5F1|C0H5F1_PLAF7 Protein tyrosine phosphatase-like protein, putative OS=Plasmodium falciparum (isolate 3D7) OX=36329 GN=PF3D7_1331600 PE=4 SV=1	8.3	26.386	7.6677e-07	C0H5F1	C0H5F1_PLAF7 Protein tyrosine phosphatase-like protein, putative	Plasmodium falciparum (isolate 3D7) OX=36329	PF3D7_1331600	2	8.3	228	339010000	56501000	10	0	0	0	0	0	0	0	0	0	0	0	0	0	0	0	0	0	0	0	0	180310	938930	443130	1092100	700340	440840	841560	4286000	4984600	11727000		0	0	0	0	0
>sp|Q76NM1|ERD2_PLAF7 ER lumen protein-retaining receptor OS=Plasmodium falciparum (isolate 3D7) OX=36329 GN=ERD2 PE=3 SV=1	23.1	26.446	2.5686e-13	Q76NM1	ERD2_PLAF7 ER lumen protein-retaining receptor	Plasmodium falciparum (isolate 3D7) OX=36329	ERD2	5	23.1	221	871410000	72617000	11	0	0	0	0	0	0	0	0	0	0	0	0	0	5582000	467810	0	0	0	0	0	0	0	0	0	0	0	929460	3243500	4335400	12790000		0	0	0	0	0
>tr|O77379|O77379_PLAF7 26S proteasome non-ATPase regulatory subunit 9, putative OS=Plasmodium falciparum (isolate 3D7) OX=36329 GN=PF3D7_0317800 PE=4 SV=1	41.3	26.466	1.596e-64	O77379	O77379_PLAF7 26S proteasome non-ATPase regulatory subunit 9, putative	Plasmodium falciparum (isolate 3D7) OX=36329	PF3D7_0317800	9	41.3	225	1452000000	111700000	17	1133300	4396500	603970	204170	960480	0	1473500	46435000	1841200	4706600	3825100	2637200	1386100	150920	0	544040	437490	266280	0	1343300	2232200	584460	542150	757580	320850	635590	182560	295320	424690	0		552230	3019500	3912100	81822	0
>tr|C6KST3|C6KST3_PLAF7 Proteasome endopeptidase complex OS=Plasmodium falciparum (isolate 3D7) OX=36329 GN=PF3D7_0608500 PE=1 SV=1	61.7	26.528	1.0403e-175	C6KST3	C6KST3_PLAF7 Proteasome endopeptidase complex	Plasmodium falciparum (isolate 3D7) OX=36329	PF3D7_0608500	15	61.7	235	18935000000	1352500000	96	6146600	3150400	655640	947850	2071700	71767000	749340000	61533000	29307000	52624000	26407000	15389000	7519600	3628600	3057300	1809100	1110300	476480	847970	4142800	2450900	910650	1534800	547960	480450	1840200	1757300	2434800	4989200	14791000		0	1723700	0	986240	2048000
>tr|Q8IC06|Q8IC06_PLAF7 EKC/KEOPS complex subunit BUD32 OS=Plasmodium falciparum (isolate 3D7) OX=36329 GN=PF3D7_0708300 PE=4 SV=1	45	26.615	7.1283e-23	Q8IC06	Q8IC06_PLAF7 EKC/KEOPS complex subunit BUD32	Plasmodium falciparum (isolate 3D7) OX=36329	PF3D7_0708300	8	45	229	301400000	25117000	9	484030	233440	239860	226830	0	0	11068000	958160	509430	163980	115140	0	0	0	0	0	0	334580	0	174210	0	0	352580	181880	0	0	0	21883	488510	611830		0	244420	915680	0	288830
>tr|Q8I542|Q8I542_PLAF7 Calcyclin binding protein, putative OS=Plasmodium falciparum (isolate 3D7) OX=36329 GN=PF3D7_1238100 PE=4 SV=2	51.3	26.643	2.477e-127	Q8I542	Q8I542_PLAF7 Calcyclin binding protein, putative	Plasmodium falciparum (isolate 3D7) OX=36329	PF3D7_1238100	10	51.3	228	7235600000	602970000	104	16778000	12032000	9612700	6288000	31577000	33679000	76929000	86218000	13217000	19158000	7629600	9498700	5576200	3488400	1598200	542020	1258600	1282800	439510	508980	1853400	2610100	545850	2085400	1947800	1263700	1300700	93984	197190	1016000		0	13004000	5256800	3017000	6513400
>tr|O96193|O96193_PLAF7 Ras-related protein Rab-5A OS=Plasmodium falciparum (isolate 3D7) OX=36329 GN=PF3D7_0211200 PE=1 SV=1	47.2	26.671	1.1011e-38	O96193	O96193_PLAF7 Ras-related protein Rab-5A	Plasmodium falciparum (isolate 3D7) OX=36329	PF3D7_0211200	10	47.2	235	1367200000	97657000	24	368670	575120	0	0	0	177510	158800	9774400	256160	418220	1103200	936500	1845000	1726100	0	495620	1273300	472950	303870	504450	38302	79479	223820	150140	0	0	0	0	399310	653330		0	0	0	0	0
>tr|A0A5K1K8Y5|A0A5K1K8Y5_PLAF7 Uncharacterized protein OS=Plasmodium falciparum (isolate 3D7) OX=36329 GN=PF3D7_1346600 PE=4 SV=1	14.9	26.679	8.3526e-19	A0A5K1K8Y5	A0A5K1K8Y5_PLAF7 Uncharacterized protein	Plasmodium falciparum (isolate 3D7) OX=36329	PF3D7_1346600	5	14.9	221	1036000000	79689000	12	0	578200	778580	5740000	178350	205520	3238900	616830	0	0	0	0	0	0	0	0	0	438750	373340	545400	0	0	1443500	116660	339650	0	0	0	94467	0		0	0	0	3451700	16326000
>tr|Q8I3G6|Q8I3G6_PLAF7 SNARE protein, putative OS=Plasmodium falciparum (isolate 3D7) OX=36329 GN=PF3D7_0530100 PE=4 SV=1	16.9	26.69	3.3046e-19	Q8I3G6	Q8I3G6_PLAF7 SNARE protein, putative	Plasmodium falciparum (isolate 3D7) OX=36329	PF3D7_0530100	3	16.9	225	858440000	143070000	8	0	0	1480000	1052100	2471700	696690	1665600	24758000	454570	4785000	781510	0	298320	0	1469700	0	0	0	870160	0	0	1084600	0	0	0	0	0	142030	0	0		0	0	0	0	0
>tr|Q8I1T1|Q8I1T1_PLAF7 GTP:AMP phosphotransferase OS=Plasmodium falciparum (isolate 3D7) OX=36329 GN=PF3D7_0415600 PE=3 SV=1	34.5	26.738	2.521e-24	Q8I1T1	Q8I1T1_PLAF7 GTP:AMP phosphotransferase	Plasmodium falciparum (isolate 3D7) OX=36329	PF3D7_0415600	8	34.5	229	420540000	30039000	12	28618	0	61904	145170	0	0	2695000	10318000	384370	651650	448440	71805	91389	0	0	118160	0	0	0	0	0	0	0	0	0	0	72272	101040	124690	251600		0	0	0	0	0
>tr|Q8ILR8|Q8ILR8_PLAF7 Uncharacterized protein OS=Plasmodium falciparum (isolate 3D7) OX=36329 GN=PF3D7_1417700 PE=4 SV=1	36.8	26.742	2.4486e-42	Q8ILR8	Q8ILR8_PLAF7 Uncharacterized protein	Plasmodium falciparum (isolate 3D7) OX=36329	PF3D7_1417700	8	36.8	231	649420000	46387000	10	65082	0	1803700	136630	97064	0	0	0	34588000	1742500	1923200	2791300	0	302120	0	0	0	0	0	573120	0	0	0	0	0	0	0	0	0	0		0	0	0	1091000	817720
>tr|Q8I1X4|Q8I1X4_PLAF7 Uncharacterized protein OS=Plasmodium falciparum (isolate 3D7) OX=36329 GN=PF3D7_0405500 PE=4 SV=1	29.5	26.851	1.0259e-12	Q8I1X4	Q8I1X4_PLAF7 Uncharacterized protein	Plasmodium falciparum (isolate 3D7) OX=36329	PF3D7_0405500	5	29.5	224	131070000	10082000	5	0	0	0	0	0	1142300	867320	1966900	0	0	0	0	0	0	0	0	75932	0	0	0	0	0	0	0	0	0	0	0	0	0		0	0	0	0	0
>tr|Q8I3X4|Q8I3X4_PLAF7 Purine nucleoside phosphorylase OS=Plasmodium falciparum (isolate 3D7) OX=36329 GN=PF3D7_0513300 PE=1 SV=1	73.1	26.858	7.3622e-295	Q8I3X4	Q8I3X4_PLAF7 Purine nucleoside phosphorylase	Plasmodium falciparum (isolate 3D7) OX=36329	PF3D7_0513300	16	73.1	245	26023000000	2168500000	237	10618000	1592200	2515700	714950	4083800	45178000	1009100000	196370000	60661000	114480000	70330000	39937000	27475000	15544000	9922200	8888500	8247500	3984700	2872000	4993100	5177200	8058600	7132800	7755000	12652000	17635000	22580000	47530000	80665000	224310000		201960	0	0	0	0
>tr|C6KT04|C6KT04_PLAF7 Uncharacterized protein OS=Plasmodium falciparum (isolate 3D7) OX=36329 GN=PF3D7_0616300 PE=4 SV=1	20.7	26.9	7.2733e-14	C6KT04	C6KT04_PLAF7 Uncharacterized protein	Plasmodium falciparum (isolate 3D7) OX=36329	PF3D7_0616300	4	20.7	227	1080500000	108050000	7	0	0	0	492710	0	0	0	3207700	12338000	1330700	6495600	836470	2073300	3213200	0	3819100	5158000	2636400	3184900	2765300	3734300	1337700	4390200	934000	2163300	664660	0	0	753730	1189400		0	0	0	0	0
>tr|C0H5L3|C0H5L3_PLAF7 Uncharacterized protein OS=Plasmodium falciparum (isolate 3D7) OX=36329 GN=PF3D7_1368300 PE=4 SV=1	9.6	26.907	2.1802e-05	C0H5L3	C0H5L3_PLAF7 Uncharacterized protein	Plasmodium falciparum (isolate 3D7) OX=36329	PF3D7_1368300	2	9.6	230	131420000	7301100	2	0	0	0	53972	0	100150	567160	701270	346320	203550	0	0	0	277840	0	0	209420	0	0	0	0	0	0	0	229930	106530	0	0	0	0		0	0	0	0	0
>tr|O97266|O97266_PLAF7 Eukaryotic translation initiation factor 4E OS=Plasmodium falciparum (isolate 3D7) OX=36329 GN=PF3D7_0315100 PE=3 SV=1	67	26.947	3.5499e-113	O97266	O97266_PLAF7 Eukaryotic translation initiation factor 4E	Plasmodium falciparum (isolate 3D7) OX=36329	PF3D7_0315100	15	67	227	18755000000	1442700000	98	8263300	3765000	2505900	1882300	1234400	1995200	126700000	70554000	14454000	20680000	17704000	4720600	2101900	25483000	76345000	77023000	76232000	36254000	25882000	8338900	4629500	8528900	1386700	0	6051700	1564200	999030	6498300	3756600	10058000		62596	7378000	804760	362820	2460500
>tr|A0A143ZVD1|A0A143ZVD1_PLAF7 Uncharacterized protein OS=Plasmodium falciparum (isolate 3D7) OX=36329 GN=PF3D7_1351800.1 PE=4 SV=1;>tr|A0A143ZXH0|A0A143ZXH0_PLAF7 Uncharacterized protein OS=Plasmodium falciparum (isolate 3D7) OX=36329 GN=PF3D7_1351800.2	29.1	27.094	2.2372e-27	A0A143ZVD1	A0A143ZVD1_PLAF7 Uncharacterized protein	Plasmodium falciparum (isolate 3D7) OX=36329	PF3D7_1351800.1	6	29.1	230	632520000	90359000	23	30542000	20981000	2863900	2921700	15502000	11748000	3174900	0	0	0	0	0	0	0	0	0	1193800	0	0	1004700	0	0	0	0	0	0	213060	214960	0	0		0	0	0	0	0
>tr|Q8IL79|Q8IL79_PLAF7 Copper transporter OS=Plasmodium falciparum (isolate 3D7) OX=36329 GN=PF3D7_1439000 PE=4 SV=1	8.1	27.151	0.00010662	Q8IL79	Q8IL79_PLAF7 Copper transporter	Plasmodium falciparum (isolate 3D7) OX=36329	PF3D7_1439000	2	8.1	235	91100000	9110000	2	0	0	0	0	0	0	0	0	0	0	0	0	0	0	0	0	0	0	0	0	0	0	0	0	0	0	505100	1079800	1749100	4370200		0	0	0	0	0
>tr|Q8I2H3|Q8I2H3_PLAF7 V-type proton ATPase subunit E, putative OS=Plasmodium falciparum (isolate 3D7) OX=36329 GN=PF3D7_0934500 PE=3 SV=2	59.6	27.19	2.011e-96	Q8I2H3	Q8I2H3_PLAF7 V-type proton ATPase subunit E, putative	Plasmodium falciparum (isolate 3D7) OX=36329	PF3D7_0934500	12	59.6	235	9955400000	1106200000	70	61201	430570	707730	0	281710	1342000	4096700	453870000	27674000	180200000	53092000	26410000	15126000	13043000	4407500	1462000	1475700	1313400	782600	281770	216900	163690	2346500	1474000	1583700	910260	0	0	0	0		0	4664700	1737700	1317500	401880
>tr|Q8IDG2|Q8IDG2_PLAF7 Proteasome subunit alpha type OS=Plasmodium falciparum (isolate 3D7) OX=36329 GN=PF3D7_1353900 PE=1 SV=1	69.7	27.228	0	Q8IDG2	Q8IDG2_PLAF7 Proteasome subunit alpha type	Plasmodium falciparum (isolate 3D7) OX=36329	PF3D7_1353900	16	69.7	241	16097000000	1238300000	117	3556300	0	261890	3038900	3053900	1672200	18971000	299480000	47533000	449420000	46987000	44609000	21629000	14218000	8371500	2202400	2003800	1910100	1030100	1333800	1276300	693590	172230	322320	364310	1776800	552130	971400	1284900	6994700		0	0	0	0	1851100
>tr|Q8IE00|Q8IE00_PLAF7 Eukaryotic translation initiation factor 6 OS=Plasmodium falciparum (isolate 3D7) OX=36329 GN=EIF6 PE=3 SV=1	50.2	27.25	1.6371e-97	Q8IE00	Q8IE00_PLAF7 Eukaryotic translation initiation factor 6	Plasmodium falciparum (isolate 3D7) OX=36329	EIF6	7	50.2	247	1020600000	145800000	21	1069200	2867900	2204500	0	0	3402400	61818000	12097000	2819500	2515200	1770800	572350	0	0	0	0	0	0	0	0	0	443710	0	0	0	0	0	832180	0	805670		0	4761300	0	0	0
>tr|Q8IAX8|Q8IAX8_PLAF7 DNA/RNA-binding protein Alba 1 OS=Plasmodium falciparum (isolate 3D7) OX=36329 GN=PF3D7_0814200 PE=4 SV=1	47.6	27.258	0	Q8IAX8	Q8IAX8_PLAF7 DNA/RNA-binding protein Alba 1	Plasmodium falciparum (isolate 3D7) OX=36329	PF3D7_0814200	17	47.6	248	178250000000	14854000000	459	17107000	50868000	462090000	1049700000	666720000	413870000	413020000	304160000	1321200000	648910000	336180000	327000000	235620000	164910000	124130000	103350000	76453000	62886000	56575000	39309000	29962000	15546000	13242000	12294000	11342000	7777400	7331600	3766900	5334200	14007000		124730	42651000	55884000	39582000	131020000
>tr|A0A5K1K9B3|A0A5K1K9B3_PLAF7 Cytochrome c oxidase subunit 2, putative OS=Plasmodium falciparum (isolate 3D7) OX=36329 GN=PF3D7_1361700 PE=4 SV=1	28.5	27.262	9.4508e-36	A0A5K1K9B3	A0A5K1K9B3_PLAF7 Cytochrome c oxidase subunit 2, putative	Plasmodium falciparum (isolate 3D7) OX=36329	PF3D7_1361700	4	28.5	228	1348200000	112350000	5	918830	0	47956000	4003200	3535300	3121100	2145600	1535500	685940	1055800	798310	368300	211860	186150	0	0	0	0	0	0	0	0	0	0	239150	0	0	0	0	0		0	0	3437100	0	7287200
>tr|A0A5K1K7U1|A0A5K1K7U1_PLAF7 Proteasome subunit beta OS=Plasmodium falciparum (isolate 3D7) OX=36329 GN=PF3D7_0518300 PE=3 SV=1	85	27.268	1.3024e-193	A0A5K1K7U1	A0A5K1K7U1_PLAF7 Proteasome subunit beta	Plasmodium falciparum (isolate 3D7) OX=36329	PF3D7_0518300	18	85	240	14802000000	986770000	83	2561900	289880	151580	3809800	26492000	361590000	194580000	38346000	13881000	23106000	18241000	8281400	5802600	987020	516950	1305000	2460700	475960	428530	641750	1676500	1076900	429770	341330	481370	15903000	248930	78720000	1643400	5018200		0	1362900	1561200	0	4614000
>tr|Q8I0V9|Q8I0V9_PLAF7 Cleavage and polyadenylation specificity factor subunit 5 OS=Plasmodium falciparum (isolate 3D7) OX=36329 GN=PF3D7_0109200 PE=3 SV=1	36.2	27.318	1.7212e-34	Q8I0V9	Q8I0V9_PLAF7 Cleavage and polyadenylation specificity factor subunit 5	Plasmodium falciparum (isolate 3D7) OX=36329	PF3D7_0109200	5	36.2	232	241090000	20091000	12	0	0	0	0	0	211680	45753	6893800	0	510690	253520	107820	34668	0	0	0	0	0	0	0	0	0	390670	0	0	0	0	0	0	1035000		0	0	0	0	0
>tr|A0A5K1K954|A0A5K1K954_PLAF7 Uncharacterized protein OS=Plasmodium falciparum (isolate 3D7) OX=36329 GN=PF3D7_1363600 PE=4 SV=1	16.3	27.356	0.00026996	A0A5K1K954	A0A5K1K954_PLAF7 Uncharacterized protein	Plasmodium falciparum (isolate 3D7) OX=36329	PF3D7_1363600	2	16.3	227	21774000	1674900	2	0	0	0	0	0	0	0	0	0	518190	0	0	0	0	0	0	0	108190	0	0	0	0	0	0	0	0	0	0	109640	0		0	0	0	0	0
>tr|Q8I5Q7|Q8I5Q7_PLAF7 Uncharacterized protein OS=Plasmodium falciparum (isolate 3D7) OX=36329 GN=PF3D7_1214900 PE=4 SV=1	14.7	27.379	1.7561e-07	Q8I5Q7	Q8I5Q7_PLAF7 Uncharacterized protein	Plasmodium falciparum (isolate 3D7) OX=36329	PF3D7_1214900	2	14.7	245	102580000	12822000	6	0	0	0	0	0	0	0	0	0	0	0	0	0	0	0	0	0	0	0	0	0	0	0	0	0	457600	1202100	1450500	0	2219900		0	0	0	0	0
>tr|C0H4X2|C0H4X2_PLAF7 RWD domain-containing protein, putative OS=Plasmodium falciparum (isolate 3D7) OX=36329 GN=PF3D7_0823100 PE=4 SV=1	22.3	27.395	4.4013e-14	C0H4X2	C0H4X2_PLAF7 RWD domain-containing protein, putative	Plasmodium falciparum (isolate 3D7) OX=36329	PF3D7_0823100	3	22.3	229	375820000	25055000	6	6243600	764460	0	0	0	0	0	121740	5354100	2099400	791730	490760	614270	0	0	0	0	0	0	0	1212400	1224400	0	980670	1233400	2213100	0	0	0	0		0	0	0	144190	286850
>tr|A0A5K1K8U1|A0A5K1K8U1_PLAF7 Voldacs domain-containing protein, putative OS=Plasmodium falciparum (isolate 3D7) OX=36329 GN=PF3D7_1333800 PE=4 SV=1	43.2	27.402	6.545e-101	A0A5K1K8U1	A0A5K1K8U1_PLAF7 Voldacs domain-containing protein, putative	Plasmodium falciparum (isolate 3D7) OX=36329	PF3D7_1333800	9	43.2	234	2365900000	215080000	15	0	5206400	2703000	3214400	496930	3078600	3944700	112660000	6881700	6155900	5337800	2847300	2415500	222950	2216400	863580	903090	1584500	0	107850	282640	71644	0	0	0	0	0	0	0	707790		0	1366500	0	413830	1570600
>tr|Q8IAS1|Q8IAS1_PLAF7 Ubiquitin regulatory protein, putative OS=Plasmodium falciparum (isolate 3D7) OX=36329 GN=PF3D7_0808300 PE=4 SV=1	11.3	27.49	1.9237e-07	Q8IAS1	Q8IAS1_PLAF7 Ubiquitin regulatory protein, putative	Plasmodium falciparum (isolate 3D7) OX=36329	PF3D7_0808300	3	11.3	238	1663800000	138650000	9	7589400	30898000	3265600	1504300	507010	3777000	857020	1166200	48574	179850	0	0	442850	4206000	61939	2696300	470190	14378000	7119700	5341900	0	251870	0	58859	0	0	0	0	182210	0		0	0	0	0	0
>tr|Q8IC02|Q8IC02_PLAF7 Cg8 protein OS=Plasmodium falciparum (isolate 3D7) OX=36329 GN=PF3D7_0708700 PE=4 SV=1	32.5	27.55	2.849e-57	Q8IC02	Q8IC02_PLAF7 Cg8 protein	Plasmodium falciparum (isolate 3D7) OX=36329	PF3D7_0708700	9	32.5	228	2914300000	264940000	15	1125800	4633900	2618000	245240	764790	9462600	0	0	0	0	0	0	0	0	0	0	0	0	0	0	0	0	0	0	0	0	0	724000	0	0		0	0	13956000	7865100	1313500
>tr|Q8I1P0|Q8I1P0_PLAF7 60S ribosomal protein L7ae/L30e, putative OS=Plasmodium falciparum (isolate 3D7) OX=36329 GN=PF3D7_0419800 PE=4 SV=1	34.3	27.563	6.0393e-23	Q8I1P0	Q8I1P0_PLAF7 60S ribosomal protein L7ae/L30e, putative	Plasmodium falciparum (isolate 3D7) OX=36329	PF3D7_0419800	8	34.3	236	2399800000	239980000	22	2440700	0	2137700	0	0	1992500	5279700	44206000	5948100	30967000	10813000	5947100	2334400	590470	1435000	386200	727340	265290	9133300	2526700	1422200	2143000	299380	290810	313760	0	0	38100	195910	0		0	0	0	0	1364600
>tr|Q8IKW3|Q8IKW3_PLAF7 E3 SUMO-protein ligase NSE2, putative OS=Plasmodium falciparum (isolate 3D7) OX=36329 GN=PF3D7_1451300 PE=4 SV=2	10	27.608	1.4428e-06	Q8IKW3	Q8IKW3_PLAF7 E3 SUMO-protein ligase NSE2, putative	Plasmodium falciparum (isolate 3D7) OX=36329	PF3D7_1451300	2	10	229	147800000	10557000	3	0	0	0	0	0	0	0	33235	0	4285900	80679	58026	25034	17391	5955.6	0	0	0	0	0	0	342490	0	0	616300	0	0	0	0	0		0	0	0	0	0
>tr|Q8IJV6|Q8IJV6_PLAF7 Adenylate kinase OS=Plasmodium falciparum (isolate 3D7) OX=36329 GN=PF3D7_1008900 PE=3 SV=1	71.9	27.61	0	Q8IJV6	Q8IJV6_PLAF7 Adenylate kinase	Plasmodium falciparum (isolate 3D7) OX=36329	PF3D7_1008900	22	71.9	242	24178000000	1727000000	164	456990	2331300	3218200	1340000	1494100	1496600	2944300	675020000	68151000	346250000	91224000	60661000	40271000	21928000	9858400	5320100	12908000	4522600	1264900	376130	365330	530370	918960	752140	848930	1805300	688950	0	253710	41249		0	2691600	0	369170	3127100
>tr|C0Z3M5|C0Z3M5_PLAF7 Selenoprotein OS=Plasmodium falciparum (isolate 3D7) OX=36329 GN=PF3D7_0931200 PE=4 SV=1	5.7	27.669	0.00071879	C0Z3M5	C0Z3M5_PLAF7 Selenoprotein	Plasmodium falciparum (isolate 3D7) OX=36329	PF3D7_0931200	1	5.7	229	10673000	821030	1	0	0	0	0	0	0	0	0	0	0	0	0	0	0	0	0	0	0	0	0	0	0	0	0	0	0	0	0	0	0		0	0	0	0	0
>tr|Q8IC42|Q8IC42_PLAF7 Uncharacterized protein OS=Plasmodium falciparum (isolate 3D7) OX=36329 GN=PF3D7_0702500 PE=4 SV=1	27.3	27.673	1.8047e-32	Q8IC42	Q8IC42_PLAF7 Uncharacterized protein	Plasmodium falciparum (isolate 3D7) OX=36329	PF3D7_0702500	7	27.3	253	2161600000	180130000	38	1156100	7553700	8705000	19943000	23367000	20096000	15389000	4326100	1480000	3123200	2426700	2838600	1933100	507730	686430	733820	0	487060	1287200	0	1517300	780830	1236200	902480	1028500	557300	0	119350	60199	441380		0	0	0	1219700	2869400
>tr|C6KT39|C6KT39_PLAF7 Splicing factor 3A subunit 2, putative OS=Plasmodium falciparum (isolate 3D7) OX=36329 GN=PF3D7_0619900 PE=4 SV=1	36.5	27.675	9.045e-20	C6KT39	C6KT39_PLAF7 Splicing factor 3A subunit 2, putative	Plasmodium falciparum (isolate 3D7) OX=36329	PF3D7_0619900	7	36.5	233	430500000	33115000	8	1186800	506840	315490	0	0	44208	924260	2115600	0	55807	0	0	0	0	0	0	0	0	0	0	0	0	0	0	0	112690	432940	697110	120760	0		22042	160450	0	0	0
>tr|Q8IL71|Q8IL71_PLAF7 Vesicle-associated membrane protein, putative OS=Plasmodium falciparum (isolate 3D7) OX=36329 GN=PF3D7_1439800 PE=4 SV=1	75.5	27.686	2.1728e-186	Q8IL71	Q8IL71_PLAF7 Vesicle-associated membrane protein, putative	Plasmodium falciparum (isolate 3D7) OX=36329	PF3D7_1439800	19	75.5	241	17410000000	1088100000	126	70193000	94656000	15550000	12569000	7708300	4165300	1923200	72118000	6933900	16282000	5124400	6157800	4936200	1598300	2227300	767500	2226200	862600	405440	1506200	1425300	596730	583810	1160400	2640900	3045800	3653500	6769900	10216000	33448000		45246	25775000	2346400	2625100	12709000
>tr|A0A144A160|A0A144A160_PLAF7 Uncharacterized protein OS=Plasmodium falciparum (isolate 3D7) OX=36329 GN=PF3D7_1238400 PE=4 SV=1	20.7	27.725	1.2631e-10	A0A144A160	A0A144A160_PLAF7 Uncharacterized protein	Plasmodium falciparum (isolate 3D7) OX=36329	PF3D7_1238400	4	20.7	232	379510000	31626000	6	0	0	0	0	0	732270	0	310330	0	0	0	0	0	0	0	0	0	0	0	0	0	0	0	2208900	0	0	0	0	1075500	0		0	0	0	0	0
>tr|Q8IDS0|Q8IDS0_PLAF7 V-type proton ATPase subunit D, putative OS=Plasmodium falciparum (isolate 3D7) OX=36329 GN=PF3D7_1341900 PE=4 SV=1	80.2	27.801	4.1052e-96	Q8IDS0	Q8IDS0_PLAF7 V-type proton ATPase subunit D, putative	Plasmodium falciparum (isolate 3D7) OX=36329	PF3D7_1341900	20	80.2	247	4931000000	328740000	56	4193600	13201000	6833500	1505400	1379900	2553400	3924500	29461000	8774500	48933000	6772400	6503900	4645300	1206700	2917500	2151500	2005300	6247700	2218200	2722000	10535000	4044400	4627600	4872900	165770	2574100	553790	140050	798100	1908200		0	0	0	0	222460
>tr|Q8I479|Q8I479_PLAF7 HCNGP-like protein OS=Plasmodium falciparum (isolate 3D7) OX=36329 GN=PF3D7_0502100 PE=4 SV=1	4.7	27.839	0.00041492	Q8I479	Q8I479_PLAF7 HCNGP-like protein	Plasmodium falciparum (isolate 3D7) OX=36329	PF3D7_0502100	1	4.7	234	31863000	2655200	1	0	0	0	188650	0	0	383290	0	303040	0	0	528870	0	0	0	35800	0	0	477810	533980	0	66769	0	0	0	0	0	0	0	0		0	0	0	0	0
>sp|Q8IAW3|RU1C_PLAF7 U1 small nuclear ribonucleoprotein C OS=Plasmodium falciparum (isolate 3D7) OX=36329 GN=PF08_0084 PE=3 SV=1	23.4	27.878	2.7163e-24	Q8IAW3	RU1C_PLAF7 U1 small nuclear ribonucleoprotein C	Plasmodium falciparum (isolate 3D7) OX=36329	PF08_0084	4	23.4	235	185990000	15499000	4	5971500	243190	0	0	0	0	0	0	0	0	0	0	0	0	0	0	0	0	0	0	0	0	0	0	0	0	0	0	0	0		0	0	0	0	0
>tr|Q8IKN3|Q8IKN3_PLAF7 Bax inhibitor 1, putative OS=Plasmodium falciparum (isolate 3D7) OX=36329 GN=PF3D7_1459800 PE=3 SV=2	7.4	27.896	3.4594e-43	Q8IKN3	Q8IKN3_PLAF7 Bax inhibitor 1, putative	Plasmodium falciparum (isolate 3D7) OX=36329	PF3D7_1459800	1	7.4	243	62463000	8923200	4	0	0	0	0	0	0	0	0	0	0	0	0	0	0	0	0	0	0	0	0	0	0	0	0	0	0	0	328080	0	1320700		0	0	0	0	0
>tr|A0A144A4G4|A0A144A4G4_PLAF7 Triosephosphate isomerase OS=Plasmodium falciparum (isolate 3D7) OX=36329 GN=PF3D7_1439900 PE=3 SV=1;>sp|Q7KQM0|TPIS_PLAF7 Triosephosphate isomerase OS=Plasmodium falciparum (isolate 3D7) OX=36329 GN=TPI PE=3 SV=1	81.5	27.934	5.4418e-280	Q7KQM0	TPIS_PLAF7 Triosephosphate isomerase	Plasmodium falciparum (isolate 3D7) OX=36329	TPI	20	81.5	248	73262000000	5635500000	228	9043200	5488400	2915000	3178800	3062000	7007500	652920000	3025900000	286670000	366600000	375040000	157320000	109510000	56279000	31787000	18757000	14734000	8076000	3632500	5174400	5921100	1766400	1561500	864360	1665000	798720	1224300	262550	2960100	11478000		75090	3691800	2464700	0	543180
>tr|Q8IDG3|Q8IDG3_PLAF7 Proteasome subunit alpha type OS=Plasmodium falciparum (isolate 3D7) OX=36329 GN=PF3D7_1353800 PE=1 SV=1	82.5	27.947	0	Q8IDG3	Q8IDG3_PLAF7 Proteasome subunit alpha type	Plasmodium falciparum (isolate 3D7) OX=36329	PF3D7_1353800	17	82.5	246	13171000000	1097600000	92	3130200	0	1975600	85622	314340	13042000	649690000	56213000	35708000	44407000	24727000	16077000	8919300	1574500	965540	2347100	516620	1387500	333700	562690	0	965730	4150100	1314400	1021400	1800400	4933700	0	150410	3108200		0	2065000	0	0	847990
>tr|A0A143ZX41|A0A143ZX41_PLAF7 Merozoite surface antigen 2 OS=Plasmodium falciparum (isolate 3D7) OX=36329 GN=PF3D7_0206800 PE=4 SV=1;>sp|P50498|MSA2_PLAF7 Merozoite surface antigen 2 OS=Plasmodium falciparum (isolate 3D7) OX=36329 GN=MSA2 PE=1 SV=2	35.3	27.957	2.6863e-272	P50498	MSA2_PLAF7 Merozoite surface antigen 2	Plasmodium falciparum (isolate 3D7) OX=36329	MSA2	7	35.3	272	14687000000	1223900000	93	0	563020	0	0	0	506990	1082300	1219000	3795200	949110	2496300	31656000	24004000	91005000	225110000	352920000	101250000	92591000	132730000	61563000	11425000	38327000	18789000	10905000	8028400	3549500	1220300	1935600	1219800	127710		0	0	0	0	0
>tr|Q8I3T9|Q8I3T9_PLAF7 60S ribosomal protein L2 OS=Plasmodium falciparum (isolate 3D7) OX=36329 GN=PF3D7_0516900 PE=1 SV=1	52.7	27.999	6.0592e-86	Q8I3T9	Q8I3T9_PLAF7 60S ribosomal protein L2	Plasmodium falciparum (isolate 3D7) OX=36329	PF3D7_0516900	12	52.7	260	49873000000	4534000000	163	4269700	2480200	15160000	6174500	11280000	10021000	30156000	104370000	514280000	1336400000	238350000	218860000	145190000	108990000	58019000	31202000	24412000	18723000	16291000	5103400	16647000	4476400	3385500	4315400	2314300	2942500	3813600	2262100	5705200	30726000		241700	102750000	39948000	23341000	27284000
>tr|Q8I1T2|Q8I1T2_PLAF7 Nuclear cap-binding protein subunit 2 OS=Plasmodium falciparum (isolate 3D7) OX=36329 GN=PF3D7_0415500 PE=3 SV=1	42.7	28.004	4.8781e-29	Q8I1T2	Q8I1T2_PLAF7 Nuclear cap-binding protein subunit 2	Plasmodium falciparum (isolate 3D7) OX=36329	PF3D7_0415500	8	42.7	234	1167700000	106160000	17	0	0	14689000	16572000	4927100	667530	1599600	2714300	247430	902410	390240	237250	0	57432	0	635050	243010	0	5600900	336330	3077200	0	0	8418400	394150	317730	0	183120	1574500	3229300		0	1364500	0	0	189720
>tr|Q9NFE6|Q9NFE6_PLAF7 Eukaryotic translation initiation factor 3 subunit K OS=Plasmodium falciparum (isolate 3D7) OX=36329 GN=PF3D7_0310600.1 PE=3 SV=1	62.1	28.035	9.5968e-153	Q9NFE6	Q9NFE6_PLAF7 Eukaryotic translation initiation factor 3 subunit K	Plasmodium falciparum (isolate 3D7) OX=36329	PF3D7_0310600.1	12	62.1	235	3524900000	320440000	56	1985600	0	0	1104200	0	3216500	153190000	16839000	4672600	7793800	4671500	2619800	1779900	2777400	1530200	951450	598160	0	0	0	975030	665180	0	662270	1028500	0	0	0	347260	0		0	269440	0	952670	531630
>tr|Q7KQK3|Q7KQK3_PLAF7 Heat shock protein DNAJ homologue Pfj4 OS=Plasmodium falciparum (isolate 3D7) OX=36329 GN=PF3D7_1211400 PE=4 SV=1	58.2	28.062	7.8459e-288	Q7KQK3	Q7KQK3_PLAF7 Heat shock protein DNAJ homologue Pfj4	Plasmodium falciparum (isolate 3D7) OX=36329	PF3D7_1211400	17	58.2	244	20876000000	2609500000	128	49828000	202830000	42777000	13775000	13307000	7599500	5206500	165560000	41873000	416320000	50013000	39247000	17489000	10458000	1156400	2435400	579390	0	1509300	2890200	62764	0	846590	0	386780	479220	0	9925.2	195060	1148400		0	40317000	74009000	16429000	16583000
>tr|C0H5F2|C0H5F2_PLAF7 AMMECR1 domain-containing protein OS=Plasmodium falciparum (isolate 3D7) OX=36329 GN=PF3D7_1333400 PE=4 SV=1	62.6	28.084	9.6927e-104	C0H5F2	C0H5F2_PLAF7 AMMECR1 domain-containing protein	Plasmodium falciparum (isolate 3D7) OX=36329	PF3D7_1333400	13	62.6	238	4322400000	308740000	38	478290	1097400	0	0	0	168570	34997000	63803000	4567800	7902700	4194400	1683400	853310	588860	98700	784620	57881	99971	0	0	200760	1856200	0	1722100	3748900	0	0	0	60907	599870		2634900	155710	98165000	0	1999600
>tr|C0H4U9|C0H4U9_PLAF7 EF-hand calcium-binding domain-containing protein, putative OS=Plasmodium falciparum (isolate 3D7) OX=36329 GN=PF3D7_0816400 PE=4 SV=1	38.6	28.102	4.5255e-26	C0H4U9	C0H4U9_PLAF7 EF-hand calcium-binding domain-containing protein, putative	Plasmodium falciparum (isolate 3D7) OX=36329	PF3D7_0816400	7	38.6	233	438910000	27432000	18	0	0	0	3134700	6702700	2041700	402280	0	0	115850	0	0	133750	414970	0	93361	522990	0	0	0	0	0	0	0	0	0	0	0	0	0		0	0	0	201550	0
>tr|Q5MYR6|Q5MYR6_PLAF7 Peroxiredoxin OS=Plasmodium falciparum (isolate 3D7) OX=36329 GN=prx PE=1 SV=1	37.1	28.124	2.2198e-21	Q5MYR6	Q5MYR6_PLAF7 Peroxiredoxin	Plasmodium falciparum (isolate 3D7) OX=36329	prx	6	37.1	240	1092900000	91072000	12	140330	12272000	179590	0	762590	19304000	7031400	0	259130	0	0	0	2173900	0	0	0	0	0	0	1179000	0	0	2014400	3261700	5409200	0	0	0	0	3569200		0	1954400	1351300	310580	0
>tr|O96174|O96174_PLAF7 Uncharacterized protein OS=Plasmodium falciparum (isolate 3D7) OX=36329 GN=PF3D7_0208800 PE=4 SV=1	66.8	28.163	4.4621e-85	O96174	O96174_PLAF7 Uncharacterized protein	Plasmodium falciparum (isolate 3D7) OX=36329	PF3D7_0208800	12	66.8	235	5067800000	389830000	46	0	6755600	8771600	2744300	75358000	26902000	3593500	1508300	518920	1373500	0	0	2111700	525810	644560	536250	944020	3988900	196710	793750	0	305740	0	0	8258400	0	0	0	0	862390		233180	2827200	12668000	15745000	278700
>tr|Q8IB55|Q8IB55_PLAF7 Mediator of RNA polymerase II transcription subunit 7 OS=Plasmodium falciparum (isolate 3D7) OX=36329 GN=PF3D7_0822100 PE=3 SV=1	40.2	28.197	7.8097e-31	Q8IB55	Q8IB55_PLAF7 Mediator of RNA polymerase II transcription subunit 7	Plasmodium falciparum (isolate 3D7) OX=36329	PF3D7_0822100	6	40.2	234	351200000	23413000	14	247920	0	2079400	863700	271930	403000	459830	1132500	609760	4792700	89155	74951	124120	67508	997790	0	0	0	0	0	2129100	0	0	86367	0	0	98445	0	0	0		0	0	0	0	52437
>tr|Q8I2D9|Q8I2D9_PLAF7 CX3CL1-binding protein 1 OS=Plasmodium falciparum (isolate 3D7) OX=36329 GN=PF3D7_0113900 PE=4 SV=1	22.2	28.233	1.9948e-26	Q8I2D9	Q8I2D9_PLAF7 CX3CL1-binding protein 1	Plasmodium falciparum (isolate 3D7) OX=36329	PF3D7_0113900	7	22.2	243	2805800000	255080000	26	263940	4384500	0	608940	41542000	85204000	7342500	6336300	657460	3317300	545200	1084100	0	0	574860	0	1626400	1447000	25974	0	0	579100	340640	366250	0	0	0	0	0	0		0	480660	0	419830	5631500
>tr|A0A143ZYV5|A0A143ZYV5_PLAF7 Ubiquitin-like domain-containing protein OS=Plasmodium falciparum (isolate 3D7) OX=36329 GN=PF3D7_1125200 PE=4 SV=1	31.5	28.254	1.1387e-26	A0A143ZYV5	A0A143ZYV5_PLAF7 Ubiquitin-like domain-containing protein	Plasmodium falciparum (isolate 3D7) OX=36329	PF3D7_1125200	8	31.5	238	2693100000	224430000	15	16455000	562370	3755700	12156000	5009700	4848900	2431900	1041800	297670	319590	565130	0	837860	7067900	1412000	1069400	896190	338830	0	0	0	0	0	0	0	0	0	0	451150	738680		0	860760	0	0	0
>tr|Q8IEJ0|Q8IEJ0_PLAF7 CX3CL1-binding protein 2 OS=Plasmodium falciparum (isolate 3D7) OX=36329 GN=PF3D7_1301700 PE=4 SV=1	26.1	28.255	1.1552e-68	Q8IEJ0	Q8IEJ0_PLAF7 CX3CL1-binding protein 2	Plasmodium falciparum (isolate 3D7) OX=36329	PF3D7_1301700	7	26.1	245	6044200000	549470000	33	454590	630830	2511200	1298500	355740	160990000	117490000	15706000	8593000	21476000	5740200	6627400	2183700	2881400	2162000	1229700	0	290220	0	0	25897	0	0	38817	0	0	16454	0	0	0		0	790000	2046400	3948900	661210
>tr|Q8IIP4|Q8IIP4_PLAF7 Josephin domain-containing protein, putative OS=Plasmodium falciparum (isolate 3D7) OX=36329 GN=PF3D7_1111900 PE=4 SV=1	11	28.285	3.5133e-05	Q8IIP4	Q8IIP4_PLAF7 Josephin domain-containing protein, putative	Plasmodium falciparum (isolate 3D7) OX=36329	PF3D7_1111900	2	11	236	77678000	5548400	2	0	0	0	0	0	0	0	540300	0	3215900	0	96934	0	0	0	0	0	0	0	0	0	0	0	0	0	0	0	0	0	111800		0	0	0	0	0
>tr|Q8IEP5|Q8IEP5_PLAF7 Exosome complex component RRP40, putative OS=Plasmodium falciparum (isolate 3D7) OX=36329 GN=PF3D7_1307000 PE=4 SV=1	17.6	28.291	3.7258e-10	Q8IEP5	Q8IEP5_PLAF7 Exosome complex component RRP40, putative	Plasmodium falciparum (isolate 3D7) OX=36329	PF3D7_1307000	4	17.6	245	4192000000	262000000	3	0	0	0	120490	246530	115600	209290	7377700	1776000	1479200	3734400	2431500	1714800	1335400	2513800	3150900	2737200	3893400	10342000	6718700	6812800	6700300	5458900	1792100	2534400	12648000	0	0	0	0		0	0	0	0	0
>tr|Q8II36|Q8II36_PLAF7 Aquaglyceroporin OS=Plasmodium falciparum (isolate 3D7) OX=36329 GN=PF3D7_1132800 PE=3 SV=1	17.1	28.297	4.4023e-39	Q8II36	Q8II36_PLAF7 Aquaglyceroporin	Plasmodium falciparum (isolate 3D7) OX=36329	PF3D7_1132800	5	17.1	258	20640000000	2580000000	79	771750	0	0	401660	5549700	6985100	0	1898900	751120	836510	3147300	2729800	2315500	4264200	3328600	1853800	1325700	1566700	1579200	959400	2340400	4694100	4982000	8591600	10084000	5863000	20889000	43788000	55408000	107420000		279160	0	0	0	866860
>tr|Q8IL98|Q8IL98_PLAF7 ATP-dependent Clp protease proteolytic subunit OS=Plasmodium falciparum (isolate 3D7) OX=36329 GN=PF3D7_1436800 PE=1 SV=1	17.6	28.325	4.1349e-09	Q8IL98	Q8IL98_PLAF7 ATP-dependent Clp protease proteolytic subunit	Plasmodium falciparum (isolate 3D7) OX=36329	PF3D7_1436800	4	17.6	244	200560000	16713000	3	0	0	758870	0	147840	3868100	512530	103550	0	0	0	502720	324700	1523100	493230	624880	0	66089	0	0	1303600	0	0	0	0	0	0	0	0	245450		0	0	0	0	79522
>tr|Q8I401|Q8I401_PLAF7 Stripes inner membrane complex protein, putative OS=Plasmodium falciparum (isolate 3D7) OX=36329 GN=PF3D7_0510300 PE=4 SV=1	30.1	28.35	1.1431e-18	Q8I401	Q8I401_PLAF7 Stripes inner membrane complex protein, putative	Plasmodium falciparum (isolate 3D7) OX=36329	PF3D7_0510300	6	30.1	246	3039700000	253310000	8	666990	0	0	0	1573900	1836800	3655300	0	0	111430	0	0	0	1231000	4960100	971720	0	0	0	0	293890	0	1316000	1232600	1133800	637430	3803600	0	1146100	0		0	0	200380	0	462860
>tr|Q8IIW5|Q8IIW5_PLAF7 Casein kinase II subunit beta OS=Plasmodium falciparum (isolate 3D7) OX=36329 GN=PF3D7_1103700 PE=3 SV=1	69	28.365	1.5184e-97	Q8IIW5	Q8IIW5_PLAF7 Casein kinase II subunit beta	Plasmodium falciparum (isolate 3D7) OX=36329	PF3D7_1103700	12	69	245	5821500000	485120000	60	834680	0	464540	5471900	3244600	1406500	473910	43598000	11879000	149340000	30045000	76895000	17136000	1708500	5870200	0	0	0	0	1439400	1028600	248030	0	0	0	0	0	0	127810	0		0	1927400	0	0	1332400
>tr|Q8IDC6|Q8IDC6_PLAF7 Pyrroline-5-carboxylate reductase, putative OS=Plasmodium falciparum (isolate 3D7) OX=36329 GN=PF3D7_1357900 PE=1 SV=1	79.8	28.379	8.4678e-204	Q8IDC6	Q8IDC6_PLAF7 Pyrroline-5-carboxylate reductase, putative	Plasmodium falciparum (isolate 3D7) OX=36329	PF3D7_1357900	17	79.8	262	12346000000	771640000	82	3006700	594620	633980	1261200	524560	324860	315750000	182190000	21996000	36665000	22350000	14260000	9512900	6036100	1011100	775600	125870	2096400	606720	3811900	231600	0	188550	1157200	0	215300	0	0	145070	766590		0	1007500	0	0	0
>tr|Q8IBI3|Q8IBI3_PLAF7 Proteasome subunit alpha type OS=Plasmodium falciparum (isolate 3D7) OX=36329 GN=PF3D7_0727400 PE=1 SV=1	87.5	28.388	0	Q8IBI3	Q8IBI3_PLAF7 Proteasome subunit alpha type	Plasmodium falciparum (isolate 3D7) OX=36329	PF3D7_0727400	23	87.5	256	23050000000	1355900000	190	5917800	1686000	1798000	746980	2734700	11371000	263700000	479800000	55122000	72909000	49819000	32054000	20708000	13576000	6334300	1851300	1983100	1719200	1597900	314730	557690	2000400	397460	860890	888180	905670	715010	792870	3487200	10636000		0	8651200	2004200	238690	844270
>tr|Q8I2V6|Q8I2V6_PLAF7 Pyridoxal phosphate homeostasis protein OS=Plasmodium falciparum (isolate 3D7) OX=36329 GN=PF3D7_0919700 PE=3 SV=1	52.5	28.394	5.417e-83	Q8I2V6	Q8I2V6_PLAF7 Pyridoxal phosphate homeostasis protein	Plasmodium falciparum (isolate 3D7) OX=36329	PF3D7_0919700	11	52.5	242	3109900000	207330000	29	270810	0	0	0	0	1572200	13767000	92904000	7158400	8986900	10288000	1437100	1680000	747290	0	723400	1318800	2008300	2576000	3681300	3203200	2519400	0	0	0	2824700	2098700	2419200	3278500	1526400		0	0	822890	0	0
>tr|Q8I372|Q8I372_PLAF7 Peptide deformylase OS=Plasmodium falciparum (isolate 3D7) OX=36329 GN=PF3D7_0907900 PE=1 SV=1	9.5	28.394	4.3901e-06	Q8I372	Q8I372_PLAF7 Peptide deformylase	Plasmodium falciparum (isolate 3D7) OX=36329	PF3D7_0907900	2	9.5	241	40551000	2896500	2	0	0	0	0	1673900	1222600	0	0	0	0	0	0	0	0	0	0	0	0	0	0	0	0	0	0	0	0	0	0	0	0		0	0	0	0	0
>tr|Q8I308|Q8I308_PLAF7 Uncharacterized protein OS=Plasmodium falciparum (isolate 3D7) OX=36329 GN=PF3D7_0914400 PE=4 SV=1	48.6	28.412	6.1871e-48	Q8I308	Q8I308_PLAF7 Uncharacterized protein	Plasmodium falciparum (isolate 3D7) OX=36329	PF3D7_0914400	11	48.6	249	2741500000	195820000	29	44147000	29379000	7599200	3456600	5603500	1879900	5125700	22039000	595920	3739800	332520	51552	217330	0	505730	655460	378590	503380	697180	0	298100	388530	0	371760	336360	1456200	1346200	581380	283160	93965		67917	535610	2570200	0	790990
>tr|C0H4R4|C0H4R4_PLAF7 Alpha/beta hydrolase, putative OS=Plasmodium falciparum (isolate 3D7) OX=36329 GN=PF3D7_0805000 PE=4 SV=1	36.7	28.466	8.9735e-22	C0H4R4	C0H4R4_PLAF7 Alpha/beta hydrolase, putative	Plasmodium falciparum (isolate 3D7) OX=36329	PF3D7_0805000	6	36.7	245	356170000	22261000	7	117360	2596700	1634700	0	0	0	532660	0	395500	195440	180760	0	0	0	0	0	145220	0	0	617000	0	0	0	0	0	0	0	0	0	0		0	0	0	399940	297190
>tr|Q8I5J0|Q8I5J0_PLAF7 Diphthine--ammonia ligase, putative OS=Plasmodium falciparum (isolate 3D7) OX=36329 GN=PF3D7_1222500 PE=4 SV=1	25.5	28.481	9.7494e-15	Q8I5J0	Q8I5J0_PLAF7 Diphthine--ammonia ligase, putative	Plasmodium falciparum (isolate 3D7) OX=36329	PF3D7_1222500	4	25.5	247	72184000	6015400	5	0	0	0	0	0	0	0	1700200	96053	253140	276240	0	0	0	0	0	0	0	0	0	0	0	0	636170	0	0	0	0	83522	0		0	0	0	0	0
>tr|Q8II11|Q8II11_PLAF7 Uncharacterized protein OS=Plasmodium falciparum (isolate 3D7) OX=36329 GN=PF3D7_1135400 PE=4 SV=1	52.2	28.496	2.1988e-31	Q8II11	Q8II11_PLAF7 Uncharacterized protein	Plasmodium falciparum (isolate 3D7) OX=36329	PF3D7_1135400	11	52.2	245	2267800000	125990000	19	7473100	3821700	710380	0	204500	1241900	31983000	3115500	2319700	2241000	1416500	743720	1418300	434820	976790	238350	22050000	0	4955000	3554100	35109	1091500	1378800	694480	1899300	364670	724950	244360	843890	2494100		5768.3	624230	0	0	0
>tr|Q8IC33|Q8IC33_PLAF7 Uncharacterized protein OS=Plasmodium falciparum (isolate 3D7) OX=36329 GN=PF3D7_0703700 PE=4 SV=1	12.4	28.515	5.1188e-14	Q8IC33	Q8IC33_PLAF7 Uncharacterized protein	Plasmodium falciparum (isolate 3D7) OX=36329	PF3D7_0703700	3	12.4	249	451740000	41067000	5	12987000	22762000	1838600	872780	0	438100	497830	343200	0	0	0	0	0	0	0	249130	0	0	0	0	277440	0	0	0	0	0	0	0	0	0		0	0	0	0	667790
>tr|Q8IJM5|Q8IJM5_PLAF7 Phosphomannomutase OS=Plasmodium falciparum (isolate 3D7) OX=36329 GN=PF3D7_1017400 PE=3 SV=2	24.2	28.596	4.9326e-20	Q8IJM5	Q8IJM5_PLAF7 Phosphomannomutase	Plasmodium falciparum (isolate 3D7) OX=36329	PF3D7_1017400	6	24.2	244	620510000	44322000	8	1591700	1457700	0	0	419130	3298800	351490	3924900	8362000	0	27538	274720	0	0	0	0	0	411230	0	0	0	0	0	0	0	223740	150640	0	120210	575290		0	0	187090	0	196470
>tr|Q8IK54|Q8IK54_PLAF7 Uncharacterized protein OS=Plasmodium falciparum (isolate 3D7) OX=36329 GN=PF3D7_1478100 PE=4 SV=1	6.9	28.656	2.7601e-05	Q8IK54	Q8IK54_PLAF7 Uncharacterized protein	Plasmodium falciparum (isolate 3D7) OX=36329	PF3D7_1478100	2	6.9	247	252580000	36083000	2	0	0	0	998360	841350	1377400	0	0	0	0	0	0	0	0	0	1566100	1342700	0	1081600	0	4657600	6756600	0	0	0	929440	0	0	0	0		0	0	0	0	0
>tr|Q8IKY4|Q8IKY4_PLAF7 Gamete egress and sporozoite traversal protein, putative OS=Plasmodium falciparum (isolate 3D7) OX=36329 GN=PF3D7_1449000 PE=4 SV=1	64.9	28.765	0	Q8IKY4	Q8IKY4_PLAF7 Gamete egress and sporozoite traversal protein, putative	Plasmodium falciparum (isolate 3D7) OX=36329	PF3D7_1449000	18	64.9	248	32902000000	2350200000	47	1092700	1125700	952060	0	0	466460	0	0	518630	0	473960	2325700	55137	1641500	707170	1802600	268440	680290	100630	0	643490	489740	455950	225680	653090	0	0	0	0	0		0	0	0	0	14642000
>tr|Q8IIG6|Q8IIG6_PLAF7 Phosphoglycerate mutase OS=Plasmodium falciparum (isolate 3D7) OX=36329 GN=PF3D7_1120100 PE=1 SV=1	84.8	28.77	3.648e-261	Q8IIG6	Q8IIG6_PLAF7 Phosphoglycerate mutase	Plasmodium falciparum (isolate 3D7) OX=36329	PF3D7_1120100	33	84.8	250	112210000000	6600500000	313	12449000	4415500	10025000	2499400	1197700	1827000	31122000	3329100000	316430000	762760000	424500000	275160000	185130000	111870000	56839000	39690000	20077000	13407000	11696000	7421900	3724300	4546900	3141900	1239900	719800	2726000	72699	910530	1282300	3925200		405210	61404000	25407000	10610000	12163000
>tr|Q8IFN7|Q8IFN7_PLAF7 Methyltransferase, putative OS=Plasmodium falciparum (isolate 3D7) OX=36329 GN=PF3D7_0422900 PE=4 SV=1	8.3	28.778	5.9069e-07	Q8IFN7	Q8IFN7_PLAF7 Methyltransferase, putative	Plasmodium falciparum (isolate 3D7) OX=36329	PF3D7_0422900	1	8.3	242	9009800	693060	1	0	0	0	0	0	0	0	0	0	0	0	0	0	0	0	229610	0	0	0	0	0	0	0	0	0	0	0	0	0	0		0	0	0	0	0
>tr|Q8IK90|Q8IK90_PLAF7 Proteasome endopeptidase complex OS=Plasmodium falciparum (isolate 3D7) OX=36329 GN=PF3D7_1474800 PE=1 SV=1	83.1	28.837	6.1761e-244	Q8IK90	Q8IK90_PLAF7 Proteasome endopeptidase complex	Plasmodium falciparum (isolate 3D7) OX=36329	PF3D7_1474800	17	83.1	254	15158000000	1082700000	88	3304600	0	456050	1064000	2771900	2252800	18305000	615560000	49719000	67143000	50879000	20473000	15543000	7113400	3549900	913930	139990	496480	0	502450	0	888780	729720	279830	0	0	0	0	257840	0		0	12105000	3478400	1205100	9567300
>tr|Q8IIH8|Q8IIH8_PLAF7 Uncharacterized protein OS=Plasmodium falciparum (isolate 3D7) OX=36329 GN=PF3D7_1118900 PE=4 SV=1	30.2	28.851	2.289e-07	Q8IIH8	Q8IIH8_PLAF7 Uncharacterized protein	Plasmodium falciparum (isolate 3D7) OX=36329	PF3D7_1118900	5	30.2	248	472940000	39411000	5	543910	786030	476750	0	211580	223910	776550	0	555550	380410	7420900	975850	400300	1745900	0	1108300	0	0	0	0	331440	233370	107130	86679	95600	437840	0	0	0	0		0	0	0	0	0
>tr|C0H4D5|C0H4D5_PLAF7 Uncharacterized protein OS=Plasmodium falciparum (isolate 3D7) OX=36329 GN=PF3D7_0513100 PE=4 SV=1	15.1	28.852	5.6175e-26	C0H4D5	C0H4D5_PLAF7 Uncharacterized protein	Plasmodium falciparum (isolate 3D7) OX=36329	PF3D7_0513100	2	15.1	251	105820000	11758000	3	0	0	0	0	0	0	0	9902500	0	1485000	215930	0	154090	0	0	0	0	0	0	0	0	0	0	0	0	0	0	0	0	0		0	0	0	0	0
>tr|Q8ILB6|Q8ILB6_PLAF7 Mitochondrial acidic protein MAM33, putative OS=Plasmodium falciparum (isolate 3D7) OX=36329 GN=PF3D7_1434800 PE=4 SV=1	21.8	28.872	5.5516e-28	Q8ILB6	Q8ILB6_PLAF7 Mitochondrial acidic protein MAM33, putative	Plasmodium falciparum (isolate 3D7) OX=36329	PF3D7_1434800	7	21.8	252	21506000000	1792100000	70	3507400	3734300	33831000	484120000	325160000	93841000	68268000	30213000	8766800	16079000	2261800	2716100	2584900	78201	363520	0	0	0	0	0	1421400	3932600	1832600	433600	2902800	1485900	489130	1034100	1651800	3969000		0	10536000	5546100	6619900	35131000
>tr|C0H5L9|C0H5L9_PLAF7 Membrane associated histidine-rich protein 1 OS=Plasmodium falciparum (isolate 3D7) OX=36329 GN=PF3D7_1370300 PE=4 SV=1	25.3	28.949	4.5486e-132	C0H5L9	C0H5L9_PLAF7 Membrane associated histidine-rich protein 1	Plasmodium falciparum (isolate 3D7) OX=36329	PF3D7_1370300	8	25.3	249	14424000000	1803000000	114	3980700	0	2184600	3425300	9067100	25764000	68179000	87398000	283430000	491900000	110480000	90148000	52156000	33401000	22808000	16171000	17884000	11840000	9737800	5346000	2098400	3198000	793330	1390800	574410	1199800	0	1741600	0	0		0	0	0	0	6614800
>tr|Q8I2T4|Q8I2T4_PLAF7 Uncharacterized protein OS=Plasmodium falciparum (isolate 3D7) OX=36329 GN=PF3D7_0921900 PE=4 SV=1	21.8	28.972	2.0275e-21	Q8I2T4	Q8I2T4_PLAF7 Uncharacterized protein	Plasmodium falciparum (isolate 3D7) OX=36329	PF3D7_0921900	5	21.8	248	537700000	48882000	17	733350	0	19638000	7109200	921290	871630	734370	921690	445640	978680	287350	0	0	0	0	0	0	0	0	0	0	0	0	0	609270	410530	0	0	0	966870		0	0	0	0	0
>tr|Q8IC13|Q8IC13_PLAF7 Mediator of RNA polymerase II transcription subunit 10, putative OS=Plasmodium falciparum (isolate 3D7) OX=36329 GN=PF3D7_0707600 PE=4 SV=1	9.8	28.976	2.7051e-06	Q8IC13	Q8IC13_PLAF7 Mediator of RNA polymerase II transcription subunit 10, putative	Plasmodium falciparum (isolate 3D7) OX=36329	PF3D7_0707600	2	9.8	244	101920000	8493700	3	0	0	0	0	39337	0	234240	1462900	168060	1847900	130840	0	0	0	0	0	0	0	0	0	0	0	0	0	0	0	0	0	0	0		0	0	0	0	0
>tr|Q8IJI7|Q8IJI7_PLAF7 Deoxyribose-phosphate aldolase, putative OS=Plasmodium falciparum (isolate 3D7) OX=36329 GN=PF3D7_1021600 PE=4 SV=1	62.7	28.979	3.7382e-179	Q8IJI7	Q8IJI7_PLAF7 Deoxyribose-phosphate aldolase, putative	Plasmodium falciparum (isolate 3D7) OX=36329	PF3D7_1021600	18	62.7	263	15165000000	947790000	96	1307700	0	569120	0	64755	169390	6495600	193980000	23836000	151950000	33160000	16484000	10494000	7243500	3405400	2476100	3779000	2148800	3227700	1714400	2096800	895500	1552300	1960900	1551500	1624900	4032100	1130800	1762500	4439100		0	486390	4012200	0	792930
>tr|Q8IDZ8|Q8IDZ8_PLAF7 20 kDa chaperonin OS=Plasmodium falciparum (isolate 3D7) OX=36329 GN=PF3D7_1333000 PE=3 SV=1	63.2	29.063	7.0854e-186	Q8IDZ8	Q8IDZ8_PLAF7 20 kDa chaperonin	Plasmodium falciparum (isolate 3D7) OX=36329	PF3D7_1333000	12	63.2	258	8882400000	740200000	59	14129000	0	1402100	619990	25043000	27072000	78636000	116620000	16869000	29792000	11360000	8754800	4363100	4320400	756740	446930	452780	0	76462	0	139920	0	0	198920	1057200	1629000	1876200	4736000	701470	750340		0	817990	0	712680	1110900
>tr|Q8II82|Q8II82_PLAF7 Prefoldin subunit 5, putative OS=Plasmodium falciparum (isolate 3D7) OX=36329 GN=PF3D7_1128100 PE=4 SV=1	52	29.141	2.3818e-67	Q8II82	Q8II82_PLAF7 Prefoldin subunit 5, putative	Plasmodium falciparum (isolate 3D7) OX=36329	PF3D7_1128100	15	52	248	4972700000	310800000	61	3574300	3078500	0	203920	95573	1839300	15650000	14062000	9477000	2994800	71904000	31582000	10941000	6294500	3777400	2239400	1626500	1985000	1652500	151340	51515	379700	222940	1291300	0	169020	7670.6	910110	128150	129650		0	6461600	0	321620	49972
>tr|Q8IBP0|Q8IBP0_PLAF7 Uncharacterized protein OS=Plasmodium falciparum (isolate 3D7) OX=36329 GN=PF3D7_0721100 PE=4 SV=1	51.6	29.25	4.2743e-177	Q8IBP0	Q8IBP0_PLAF7 Uncharacterized protein	Plasmodium falciparum (isolate 3D7) OX=36329	PF3D7_0721100	15	51.6	244	25096000000	2281400000	95	23936000	5514000	12302000	7380900	4298900	13405000	104020000	1342500000	109190000	160970000	127830000	76206000	45605000	26367000	9327800	9136500	4616900	485340	981070	205810	2204900	948680	0	414990	0	1705300	0	2416200	2645600	254700		0	0	0	0	5211300
>tr|O77396|O77396_PLAF7 Proteasome subunit alpha type-3, putative OS=Plasmodium falciparum (isolate 3D7) OX=36329 GN=PF3D7_0317000 PE=1 SV=1	72.2	29.289	1.2883e-225	O77396	O77396_PLAF7 Proteasome subunit alpha type-3, putative	Plasmodium falciparum (isolate 3D7) OX=36329	PF3D7_0317000	13	72.2	252	11931000000	795400000	74	5814700	19713000	44929000	8020700	8851900	14269000	271720000	76956000	15706000	28257000	14113000	11193000	5999100	2897500	2575300	2967500	5604500	2073800	0	509400	912160	1252600	858980	816360	2782500	1417900	3827200	4506900	9984000	23730000		135980	4164600	1162400	1228600	6357600
>tr|C6KSM2|C6KSM2_PLAF7 MYND-type zinc finger protein, putative OS=Plasmodium falciparum (isolate 3D7) OX=36329 GN=PF3D7_0602200 PE=4 SV=1	48.4	29.441	6.164e-48	C6KSM2	C6KSM2_PLAF7 MYND-type zinc finger protein, putative	Plasmodium falciparum (isolate 3D7) OX=36329	PF3D7_0602200	9	48.4	252	2010000000	143570000	24	4598400	9286700	2698800	676910	633440	7540300	23195000	3736600	9390000	22510000	4015800	2069500	1323900	0	0	0	1296500	7504700	1210000	1150600	3805900	2683300	1417500	765470	659210	390560	313780	913260	1055000	2453300		0	7033900	0	0	0
>tr|Q8I2H9|Q8I2H9_PLAF7 Fip1 domain-containing protein OS=Plasmodium falciparum (isolate 3D7) OX=36329 GN=PF3D7_0933900 PE=4 SV=1	10	29.455	4.199e-06	Q8I2H9	Q8I2H9_PLAF7 Fip1 domain-containing protein	Plasmodium falciparum (isolate 3D7) OX=36329	PF3D7_0933900	2	10	250	48351000	3223400	2	0	0	0	0	0	0	0	0	0	0	0	0	0	0	0	0	0	0	0	0	0	0	0	0	0	0	0	0	0	0		0	0	0	0	0
>tr|Q8ILV5|Q8ILV5_PLAF7 26S proteasome regulatory subunit RPN13, putative OS=Plasmodium falciparum (isolate 3D7) OX=36329 GN=PF3D7_1414000 PE=4 SV=2	66	29.487	3.5439e-115	Q8ILV5	Q8ILV5_PLAF7 26S proteasome regulatory subunit RPN13, putative	Plasmodium falciparum (isolate 3D7) OX=36329	PF3D7_1414000	10	66	253	2157300000	215730000	30	6578800	4089300	6656400	1244500	305780	0	1445100	71806000	4373800	9553500	5297700	2393600	1792900	731550	0	332630	0	0	0	526740	0	0	0	0	517430	798220	564280	0	281580	1489700		0	0	0	0	0
>tr|Q8IAR3|Q8IAR3_PLAF7 Proteasome endopeptidase complex OS=Plasmodium falciparum (isolate 3D7) OX=36329 GN=PF3D7_0807500 PE=1 SV=2	84.2	29.499	4.4077e-156	Q8IAR3	Q8IAR3_PLAF7 Proteasome endopeptidase complex	Plasmodium falciparum (isolate 3D7) OX=36329	PF3D7_0807500	18	84.2	260	17223000000	1076500000	127	7989900	5948300	344560	972350	1895800	2723500	8955100	490540000	48096000	113160000	45224000	29899000	17150000	6989500	2501500	3952400	2305700	1406700	1432300	1866400	989950	1500200	1381400	983890	558620	278790	199880	3191600	1877500	9983600		0	8144000	921570	13486000	1658000
>tr|Q8IJX3|Q8IJX3_PLAF7 Single-strand telomeric DNA-binding protein GBP2, putative OS=Plasmodium falciparum (isolate 3D7) OX=36329 GN=PF3D7_1006800 PE=4 SV=1	56.9	29.53	0	Q8IJX3	Q8IJX3_PLAF7 Single-strand telomeric DNA-binding protein GBP2, putative	Plasmodium falciparum (isolate 3D7) OX=36329	PF3D7_1006800	15	56.9	246	29322000000	2665700000	159	8774500	10543000	16846000	10291000	8029100	6740700	9110100	36057000	372120000	627730000	82883000	132410000	84894000	51888000	18214000	10542000	14084000	5357900	7294300	3045900	365960	1803600	1460900	762560	0	260230	1163100	60497	859810	2696500		0	37609000	8352500	17301000	19660000
>tr|O96202|O96202_PLAF7 Ribosomal protein L12, mitochondrial, putative OS=Plasmodium falciparum (isolate 3D7) OX=36329 GN=PF3D7_0212200 PE=4 SV=2	9	29.546	2.3143e-10	O96202	O96202_PLAF7 Ribosomal protein L12, mitochondrial, putative	Plasmodium falciparum (isolate 3D7) OX=36329	PF3D7_0212200	1	9	255	10259000	1139900	2	0	0	0	0	0	0	0	339940	0	0	0	0	0	0	0	0	0	0	0	0	0	0	0	0	0	0	0	0	0	0		0	0	0	0	0
>tr|Q8I442|Q8I442_PLAF7 Uncharacterized protein OS=Plasmodium falciparum (isolate 3D7) OX=36329 GN=PF3D7_0506000 PE=4 SV=1	7.3	29.643	5.2448e-05	Q8I442	Q8I442_PLAF7 Uncharacterized protein	Plasmodium falciparum (isolate 3D7) OX=36329	PF3D7_0506000	2	7.3	246	66383000	5531900	3	22747	0	0	0	0	0	599630	0	0	0	0	0	0	0	0	0	0	0	0	0	0	0	0	0	0	0	0	0	0	0		0	0	0	0	0
>tr|Q8IDA3|Q8IDA3_PLAF7 ER membrane protein complex subunit 3 OS=Plasmodium falciparum (isolate 3D7) OX=36329 GN=PF3D7_1360200 PE=3 SV=1	42.8	29.643	7.3e-52	Q8IDA3	Q8IDA3_PLAF7 ER membrane protein complex subunit 3	Plasmodium falciparum (isolate 3D7) OX=36329	PF3D7_1360200	9	42.8	257	1614300000	107620000	19	0	0	0	0	0	0	27904000	2562500	673770	2143300	1347600	570360	0	355490	0	28939	419450	0	225670	0	1928500	1269200	504770	0	50692	1145900	1090300	0	162970	1006000		0	0	0	0	0
>tr|Q8I241|Q8I241_PLAF7 DNA-directed RNA polymerase II subunit RPB9, putative OS=Plasmodium falciparum (isolate 3D7) OX=36329 GN=PF3D7_0110400 PE=4 SV=1	24.5	29.687	6.6826e-17	Q8I241	Q8I241_PLAF7 DNA-directed RNA polymerase II subunit RPB9, putative	Plasmodium falciparum (isolate 3D7) OX=36329	PF3D7_0110400	7	24.5	249	1014700000	59691000	10	86578	1014000	5021800	7626200	1929800	803180	11267000	123510	582270	0	1272500	448580	0	786040	872490	492040	0	786060	1729800	1957700	0	731050	733220	1108000	0	819360	0	2051000	0	871710		0	257160	1402600	1719000	579440
>tr|Q8IIB5|Q8IIB5_PLAF7 Ribosome biogenesis regulatory protein OS=Plasmodium falciparum (isolate 3D7) OX=36329 GN=PF3D7_1124800 PE=3 SV=1	34.6	29.764	3.0373e-32	Q8IIB5	Q8IIB5_PLAF7 Ribosome biogenesis regulatory protein	Plasmodium falciparum (isolate 3D7) OX=36329	PF3D7_1124800	7	34.6	246	973810000	88528000	11	0	0	1395100	139370	0	1320800	1572400	1644000	21867000	4314900	7622200	1347200	1154800	1659200	0	0	0	0	1695000	0	1753400	2110100	353240	5442600	0	0	0	0	207620	0		0	0	0	0	3749400
>tr|Q8IIU8|Q8IIU8_PLAF7 40S ribosomal protein S4 OS=Plasmodium falciparum (isolate 3D7) OX=36329 GN=PF3D7_1105400 PE=1 SV=2	52.1	29.772	2.2357e-142	Q8IIU8	Q8IIU8_PLAF7 40S ribosomal protein S4	Plasmodium falciparum (isolate 3D7) OX=36329	PF3D7_1105400	16	52.1	261	61892000000	3868300000	250	7697200	2702200	25501000	5152700	6555400	5187800	8106300	458480000	116320000	1184200000	165970000	120300000	90787000	64429000	36136000	18996000	9246700	8478800	8205700	4216600	3291500	760700	1704400	1072200	3636300	3589100	4103900	5438100	33498000	53430000		0	62454000	35409000	25070000	17705000
>tr|C0H546|C0H546_PLAF7 Chaperone, putative OS=Plasmodium falciparum (isolate 3D7) OX=36329 GN=PF3D7_0920100 PE=4 SV=1	3.6	29.804	0.0038387	C0H546	C0H546_PLAF7 Chaperone, putative	Plasmodium falciparum (isolate 3D7) OX=36329	PF3D7_0920100	1	3.6	249	35834000	2559600	4	0	0	0	0	0	0	397540	659190	0	0	0	0	0	0	0	0	0	0	0	0	0	0	0	0	0	0	0	0	0	0		0	0	0	0	0
>tr|A0A143ZX28|A0A143ZX28_PLAF7 Transformer-2 protein homolog beta, putative OS=Plasmodium falciparum (isolate 3D7) OX=36329 GN=PF3D7_1002400.2 PE=4 SV=1;>tr|Q8IK12|Q8IK12_PLAF7 Transformer-2 protein homolog beta, putative OS=Plasmodium falciparum (isolate	24.8	29.837	6.7835e-67	A0A143ZX28	A0A143ZX28_PLAF7 Transformer-2 protein homolog beta, putative	Plasmodium falciparum (isolate 3D7) OX=36329	PF3D7_1002400.2	7	24.8	246	5928000000	741010000	47	753310	14523000	7782700	3733700	8039100	9779100	29101000	15921000	81809000	27659000	268060000	27045000	37632000	27006000	7784100	13802000	3488100	1167900	1350800	5846400	829830	1964900	1110700	1758200	1445800	945920	568950	485960	565620	0		191410	2296500	6294400	5485500	0
>tr|A0A143ZZG2|A0A143ZZG2_PLAF7 40S ribosomal protein SA OS=Plasmodium falciparum (isolate 3D7) OX=36329 GN=PF3D7_1026800 PE=3 SV=1;>sp|Q8IJD4|RSSA_PLAF7 40S ribosomal protein SA OS=Plasmodium falciparum (isolate 3D7) OX=36329 GN=PF10_0264 PE=1 SV=1	77.2	29.856	1.1219e-275	Q8IJD4	RSSA_PLAF7 40S ribosomal protein SA	Plasmodium falciparum (isolate 3D7) OX=36329	PF10_0264	18	77.2	263	53729000000	4477400000	292	6117100	18715000	26507000	18318000	14325000	18895000	93225000	208670000	617550000	108940000	1451600000	271950000	182540000	119800000	62933000	54096000	48656000	43590000	29753000	21184000	17330000	8246200	5844000	1396700	1376100	1148800	1009700	3487500	6163000	30949000		118500	25406000	19276000	12892000	18654000
>tr|Q8I3L9|Q8I3L9_PLAF7 50S ribosomal protein L12, apicoplast, putative OS=Plasmodium falciparum (isolate 3D7) OX=36329 GN=PF3D7_0524600 PE=3 SV=1	13.6	29.877	6.8862e-10	Q8I3L9	Q8I3L9_PLAF7 50S ribosomal protein L12, apicoplast, putative	Plasmodium falciparum (isolate 3D7) OX=36329	PF3D7_0524600	3	13.6	257	556630000	34789000	5	0	0	2897400	607430	117640	0	0	347970	0	0	0	15319000	0	2131600	1133000	1357900	246240	0	258520	0	0	0	0	464220	0	0	0	0	0	0		0	0	0	0	3360100
>tr|Q8IDB5|Q8IDB5_PLAF7 High mobility group protein B4, putative OS=Plasmodium falciparum (isolate 3D7) OX=36329 GN=PF3D7_1359200 PE=4 SV=2	22.6	29.916	2.0278e-14	Q8IDB5	Q8IDB5_PLAF7 High mobility group protein B4, putative	Plasmodium falciparum (isolate 3D7) OX=36329	PF3D7_1359200	5	22.6	252	198440000	15265000	4	624310	0	0	0	0	0	0	182440	659790	868710	910940	0	0	0	0	0	0	0	0	0	0	0	0	0	0	0	0	0	0	0		0	0	0	0	0
>tr|Q8IKY7|Q8IKY7_PLAF7 SNARE protein, putative OS=Plasmodium falciparum (isolate 3D7) OX=36329 GN=PF3D7_1448600 PE=4 SV=1	41.1	29.954	2.4501e-65	Q8IKY7	Q8IKY7_PLAF7 SNARE protein, putative	Plasmodium falciparum (isolate 3D7) OX=36329	PF3D7_1448600	8	41.1	253	1484400000	114180000	27	15579000	12974000	8087500	622970	779280	818400	379150	0	614560	0	0	323360	391890	3218200	379500	751430	0	264470	480970	1783300	0	580280	262510	186490	0	1175300	248750	0	174360	525630		0	345530	506100	0	862200
>tr|Q8IL02|Q8IL02_PLAF7 40S ribosomal protein S5 OS=Plasmodium falciparum (isolate 3D7) OX=36329 GN=PF3D7_1447000 PE=1 SV=1	64.3	29.957	2.3462e-226	Q8IL02	Q8IL02_PLAF7 40S ribosomal protein S5	Plasmodium falciparum (isolate 3D7) OX=36329	PF3D7_1447000	20	64.3	272	67517000000	4501200000	259	13446000	9853600	5059500	4075700	3937600	4329400	14657000	207890000	353300000	1684800000	258350000	207830000	129820000	48406000	48060000	30456000	19687000	13023000	7323200	6387900	1841900	1269600	1075900	1049900	417980	608780	486560	684930	1977800	11704000		197940	59253000	26604000	7907000	31999000
>tr|Q8I6T3|Q8I6T3_PLAF7 Proteasome subunit beta OS=Plasmodium falciparum (isolate 3D7) OX=36329 GN=PF3D7_1328100 PE=1 SV=1	37.8	29.961	1.4454e-92	Q8I6T3	Q8I6T3_PLAF7 Proteasome subunit beta	Plasmodium falciparum (isolate 3D7) OX=36329	PF3D7_1328100	12	37.8	270	11827000000	844800000	59	22865000	15273000	30083000	3341100	5413700	22066000	163780000	38976000	9525400	22374000	12661000	6613300	4349000	1017500	980380	3063600	1401500	514040	2596300	3366600	0	1014600	18626000	551920	457240	692610	17722000	1555500	1734100	4059100		0	8281000	15819000	5004500	239590
>tr|Q8IJN5|Q8IJN5_PLAF7 Uncharacterized protein OS=Plasmodium falciparum (isolate 3D7) OX=36329 GN=PF3D7_1016100 PE=4 SV=1	9.7	30.008	2.8663e-08	Q8IJN5	Q8IJN5_PLAF7 Uncharacterized protein	Plasmodium falciparum (isolate 3D7) OX=36329	PF3D7_1016100	2	9.7	257	137720000	11476000	2	0	0	0	0	0	0	0	0	0	0	0	0	0	0	0	0	0	0	0	0	0	0	0	0	0	0	0	0	0	0		0	0	0	0	0
>sp|O97313|RS3A_PLAF7 40S ribosomal protein S3a OS=Plasmodium falciparum (isolate 3D7) OX=36329 GN=MAL3P7.35 PE=1 SV=1	66.8	30.047	4.2242e-266	O97313	RS3A_PLAF7 40S ribosomal protein S3a	Plasmodium falciparum (isolate 3D7) OX=36329	MAL3P7.35	27	66.8	262	104730000000	6981700000	387	4092200	11859000	9090800	16284000	26634000	46695000	71753000	92905000	1847000000	697860000	721910000	326610000	283530000	190580000	114040000	66792000	40668000	35754000	25935000	33901000	47453000	15258000	46949000	22900000	35031000	53412000	30728000	17494000	13904000	23586000		220650	101830000	83828000	30391000	34279000
>tr|Q8IHU9|Q8IHU9_PLAF7 Dolichol-phosphate mannosyltransferase subunit 1 OS=Plasmodium falciparum (isolate 3D7) OX=36329 GN=PF3D7_1141600 PE=3 SV=1	44.8	30.101	2.3882e-54	Q8IHU9	Q8IHU9_PLAF7 Dolichol-phosphate mannosyltransferase subunit 1	Plasmodium falciparum (isolate 3D7) OX=36329	PF3D7_1141600	11	44.8	259	2287500000	163390000	19	0	0	794100	92056000	0	0	8417700	1136600	34813	707640	0	0	0	0	0	0	0	0	137920	555480	736520	0	0	0	0	0	0	0	117400	0		0	1141100	985200	1446500	0
>tr|Q8IKE4|Q8IKE4_PLAF7 Pre-rRNA-processing protein PNO1, putative OS=Plasmodium falciparum (isolate 3D7) OX=36329 GN=PF3D7_1469300 PE=4 SV=1	18.7	30.138	4.5699e-11	Q8IKE4	Q8IKE4_PLAF7 Pre-rRNA-processing protein PNO1, putative	Plasmodium falciparum (isolate 3D7) OX=36329	PF3D7_1469300	4	18.7	262	767830000	63986000	7	0	0	0	84407	1130600	233160	2322600	1847800	341670	1326000	390510	153680	1116400	212660	0	0	1042100	1402700	0	0	1775200	0	4133700	94147	0	48834	0	0	260630	0		0	670620	721480	559230	0
>tr|Q7KQJ9|Q7KQJ9_PLAF7 Proliferating cell nuclear antigen OS=Plasmodium falciparum (isolate 3D7) OX=36329 GN=PF3D7_1226600 PE=3 SV=1	58	30.162	4.9602e-60	Q7KQJ9	Q7KQJ9_PLAF7 Proliferating cell nuclear antigen	Plasmodium falciparum (isolate 3D7) OX=36329	PF3D7_1226600	12	58	264	4830700000	371590000	54	412670	0	0	0	0	580040	315900	3418400	26064000	153490000	17686000	14837000	10525000	3924900	2838700	168660	164500	211760	0	201940	0	0	0	257260	134220	596730	1495600	0	215920	2434500		230340	4037600	0	0	1673600
>tr|C0H4V6|C0H4V6_PLAF7 14-3-3 protein OS=Plasmodium falciparum (isolate 3D7) OX=36329 GN=PF3D7_0818200 PE=3 SV=1	88.5	30.192	0	C0H4V6	C0H4V6_PLAF7 14-3-3 protein	Plasmodium falciparum (isolate 3D7) OX=36329	PF3D7_0818200	30	88.5	262	256440000000	15085000000	558	16086000	20055000	23178000	9844600	9772200	15873000	51668000	328280000	1423400000	5926400000	798470000	683000000	417870000	274740000	180710000	114140000	60514000	44045000	27964000	15162000	11920000	10748000	6980600	4709000	5204300	5744000	1328400	868510	3603400	5822600		465320	269810000	131340000	61335000	107360000
>tr|Q8IEL5|Q8IEL5_PLAF7 ATP synthase subunit O, mitochondrial, putative OS=Plasmodium falciparum (isolate 3D7) OX=36329 GN=PF3D7_1310000 PE=3 SV=1	48.2	30.198	4.4171e-93	Q8IEL5	Q8IEL5_PLAF7 ATP synthase subunit O, mitochondrial, putative	Plasmodium falciparum (isolate 3D7) OX=36329	PF3D7_1310000	11	48.2	253	3375000000	259620000	28	0	0	0	185500	0	559160	7255600	454400	0	277200	0	230040	0	0	0	0	0	0	0	0	288040	0	724220	773940	832050	0	0	0	0	266240		0	0	0	0	565480
>tr|Q8IC10|Q8IC10_PLAF7 Ribosomal protein S8e, putative OS=Plasmodium falciparum (isolate 3D7) OX=36329 GN=PF3D7_0707900 PE=4 SV=1	3.9	30.268	0.002171	Q8IC10	Q8IC10_PLAF7 Ribosomal protein S8e, putative	Plasmodium falciparum (isolate 3D7) OX=36329	PF3D7_0707900	1	3.9	259	37098000	3372500	1	0	0	0	0	0	0	0	0	1365100	377450	0	0	0	0	0	0	0	0	0	0	0	0	0	0	0	0	0	0	0	1629900		0	0	0	0	0
>sp|Q8IE47|SIR5_PLAF7 NAD-dependent protein deacylase Sir2A OS=Plasmodium falciparum (isolate 3D7) OX=36329 GN=Sir2A PE=1 SV=1	24.9	30.344	3.4181e-27	Q8IE47	SIR5_PLAF7 NAD-dependent protein deacylase Sir2A	Plasmodium falciparum (isolate 3D7) OX=36329	Sir2A	5	24.9	273	442010000	31572000	6	51616	0	0	0	0	1904200	0	545840	0	0	747110	202770	415600	1148000	0	746200	0	306340	0	0	0	0	0	0	0	0	0	0	300580	132900		0	0	0	0	0
>tr|Q8IKK1|Q8IKK1_PLAF7 Fam-a protein OS=Plasmodium falciparum (isolate 3D7) OX=36329 GN=PF3D7_1463500 PE=4 SV=1	20.9	30.346	2.21e-10	Q8IKK1	Q8IKK1_PLAF7 Fam-a protein	Plasmodium falciparum (isolate 3D7) OX=36329	PF3D7_1463500	4	20.9	258	206350000	14740000	10	0	0	0	0	0	0	92894	516490	0	0	0	0	0	0	0	0	0	0	0	0	0	888610	166760	232080	0	0	0	0	263810	281250		0	0	0	0	0
>tr|C6S3I8|C6S3I8_PLAF7 Uncharacterized protein OS=Plasmodium falciparum (isolate 3D7) OX=36329 GN=PF3D7_1447400 PE=4 SV=1	19	30.36	2.9809e-13	C6S3I8	C6S3I8_PLAF7 Uncharacterized protein	Plasmodium falciparum (isolate 3D7) OX=36329	PF3D7_1447400	4	19	253	275030000	27503000	6	183420	0	2318800	0	15209	0	588580	0	0	0	0	0	0	0	223180	271150	0	0	0	0	0	249340	0	205140	776700	0	0	0	0	0		0	0	0	0	568090
>tr|Q8IK18|Q8IK18_PLAF7 PRESAN domain-containing protein OS=Plasmodium falciparum (isolate 3D7) OX=36329 GN=PF3D7_1001800 PE=4 SV=2	10.8	30.407	0.00026695	Q8IK18	Q8IK18_PLAF7 PRESAN domain-containing protein	Plasmodium falciparum (isolate 3D7) OX=36329	PF3D7_1001800	1	10.8	260	26733000	2056400	2	0	0	0	0	199230	157180	1011500	262530	0	0	208860	0	0	0	0	0	0	0	0	0	0	0	0	0	0	0	0	0	0	0		0	0	0	0	0
>tr|Q8ILF6|Q8ILF6_PLAF7 PhIL1 interacting protein PIP3 OS=Plasmodium falciparum (isolate 3D7) OX=36329 GN=PF3D7_1430800 PE=4 SV=1	49.1	30.466	4.244e-153	Q8ILF6	Q8ILF6_PLAF7 PhIL1 interacting protein PIP3	Plasmodium falciparum (isolate 3D7) OX=36329	PF3D7_1430800	8	49.1	265	33228000000	2556000000	85	0	0	2025000	0	0	0	0	342410	0	25648	0	0	0	0	0	0	0	0	0	0	101590	737470	96795	172420	0	267360	42317	0	234310	306470		0	1088100	2019600	962820	3089600
>tr|Q8ILA9|Q8ILA9_PLAF7 Clathrin light chain OS=Plasmodium falciparum (isolate 3D7) OX=36329 GN=PF3D7_1435500 PE=3 SV=1	19.3	30.479	5.6533e-42	Q8ILA9	Q8ILA9_PLAF7 Clathrin light chain	Plasmodium falciparum (isolate 3D7) OX=36329	PF3D7_1435500	6	19.3	254	532860000	40989000	11	3429800	0	1593400	4613200	704700	483400	1563200	244430	0	0	0	1712500	671270	226020	0	65922	0	0	237400	0	2012500	0	0	0	0	0	0	0	69749	0		0	0	0	0	217740
>tr|Q8IKU1|Q8IKU1_PLAF7 HSP90 co-chaperone p23 OS=Plasmodium falciparum (isolate 3D7) OX=36329 GN=PF3D7_1453700 PE=4 SV=2	38.2	30.491	9.9134e-107	Q8IKU1	Q8IKU1_PLAF7 HSP90 co-chaperone p23	Plasmodium falciparum (isolate 3D7) OX=36329	PF3D7_1453700	10	38.2	275	17548000000	1949800000	128	1407200	3610500	380310000	246760000	82111000	66967000	49338000	37516000	17061000	24105000	57234000	18868000	13987000	11455000	5598800	4960500	2042000	2243700	4447800	4381100	6961900	6093800	2913100	7597200	3228300	3962400	7457800	7311700	20685000	44346000		51328	69868000	10651000	1529700	27947000
>tr|O97269|O97269_PLAF7 Uncharacterized protein OS=Plasmodium falciparum (isolate 3D7) OX=36329 GN=PF3D7_0315400 PE=4 SV=1	22.7	30.521	1.9358e-13	O97269	O97269_PLAF7 Uncharacterized protein	Plasmodium falciparum (isolate 3D7) OX=36329	PF3D7_0315400	5	22.7	256	2117200000	151230000	11	2948000	0	1938400	888440	2205400	1032500	69068	1067600	5390300	6650100	605110	1428100	910590	0	145880	0	0	58332	0	79778000	40453000	0	0	0	0	0	0	0	0	419360		0	0	565240	245750	0
>tr|O97250|O97250_PLAF7 60S ribosomal protein L7, putative OS=Plasmodium falciparum (isolate 3D7) OX=36329 GN=PF3D7_0307200 PE=1 SV=2	52.5	30.523	3.8256e-213	O97250	O97250_PLAF7 60S ribosomal protein L7, putative	Plasmodium falciparum (isolate 3D7) OX=36329	PF3D7_0307200	19	52.5	257	57686000000	5768600000	239	1704600	0	0	0	197700	1710200	30515000	218740000	473880000	2001900000	251220000	229630000	147300000	87133000	73824000	32911000	22306000	12215000	25830000	8583500	5940600	4208700	4138900	5479500	7430600	11577000	9343000	23402000	43120000	131380000		181000	78086000	34767000	15731000	20543000
>tr|C0H490|C0H490_PLAF7 Cytosolic glyoxalase II OS=Plasmodium falciparum (isolate 3D7) OX=36329 GN=PF3D7_0406400 PE=3 SV=1	52.5	30.528	1.0708e-106	C0H490	C0H490_PLAF7 Cytosolic glyoxalase II	Plasmodium falciparum (isolate 3D7) OX=36329	PF3D7_0406400	13	52.5	263	4014700000	250920000	37	132680	2341100	131760	0	2783700	0	1112400	48894000	7284400	80338000	11386000	5291300	5744300	4298300	2506300	1285000	1060800	1417200	6475300	231780	1575100	1203800	0	558390	623060	388110	2643200	268420	1016400	692920		0	0	0	0	536020
>tr|Q8IM01|Q8IM01_PLAF7 Uncharacterized protein OS=Plasmodium falciparum (isolate 3D7) OX=36329 GN=PF3D7_1409400 PE=4 SV=2	28.6	30.538	7.6855e-33	Q8IM01	Q8IM01_PLAF7 Uncharacterized protein	Plasmodium falciparum (isolate 3D7) OX=36329	PF3D7_1409400	7	28.6	262	2077600000	188870000	42	0	0	0	0	0	0	0	0	0	0	0	0	0	0	0	0	0	0	0	11933	70653	357230	338070	793250	2104900	4589400	4152500	5987400	17682000	33493000		0	2887600	0	0	0
>tr|Q8IID6|Q8IID6_PLAF7 Uncharacterized protein OS=Plasmodium falciparum (isolate 3D7) OX=36329 GN=PF3D7_1122700 PE=4 SV=1	11.8	30.542	5.2721e-09	Q8IID6	Q8IID6_PLAF7 Uncharacterized protein	Plasmodium falciparum (isolate 3D7) OX=36329	PF3D7_1122700	4	11.8	254	506510000	38962000	5	4308700	523460	353670	3596400	1678900	682900	6515800	1309500	54225	1017400	0	0	327720	0	592730	0	289200	0	361820	406670	370240	0	2783400	0	0	0	0	0	97797	0		0	0	973180	2030900	8498000
>tr|Q7KWJ2|Q7KWJ2_PLAF7 Merozoite surface protein 4 OS=Plasmodium falciparum (isolate 3D7) OX=36329 GN=PF3D7_0207000 PE=4 SV=1	9.2	30.548	1.032e-06	Q7KWJ2	Q7KWJ2_PLAF7 Merozoite surface protein 4	Plasmodium falciparum (isolate 3D7) OX=36329	PF3D7_0207000	2	9.2	272	309970000	34441000	5	0	0	0	0	801740	1870100	0	0	0	0	1339000	3081500	13095000	2631900	2274100	1507300	732520	0	0	815510	0	0	0	0	0	0	0	0	0	0		0	0	0	0	0
>tr|Q8IEH6|Q8IEH6_PLAF7 Maf-like protein, putative OS=Plasmodium falciparum (isolate 3D7) OX=36329 GN=PF3D7_1313700 PE=3 SV=2	27.7	30.554	9.1351e-20	Q8IEH6	Q8IEH6_PLAF7 Maf-like protein, putative	Plasmodium falciparum (isolate 3D7) OX=36329	PF3D7_1313700	5	27.7	264	373640000	23353000	7	0	0	417860	0	0	0	0	7490100	866980	8415900	1597000	804660	419910	0	0	0	0	0	0	0	0	0	0	0	0	0	0	0	0	0		0	0	0	0	0
>tr|Q8IBC3|Q8IBC3_PLAF7 Prohibitin OS=Plasmodium falciparum (isolate 3D7) OX=36329 GN=PF3D7_0829200 PE=3 SV=1	57	30.558	7.7425e-131	Q8IBC3	Q8IBC3_PLAF7 Prohibitin	Plasmodium falciparum (isolate 3D7) OX=36329	PF3D7_0829200	10	57	272	10252000000	732270000	39	0	70060	0	0	0	0	0	11169000	5489000	81028000	3570000	5465500	1600000	1176700	288550	0	830860	340970	425750	795550	2302400	4436000	5636100	9226200	9354500	29910000	139850	0	71329	6610300		0	1452300	0	0	1496600
>tr|A0A5K1K8U9|A0A5K1K8U9_PLAF7 Proliferating cell nuclear antigen OS=Plasmodium falciparum (isolate 3D7) OX=36329 GN=PF3D7_1361900 PE=3 SV=1;>sp|P61074|PCNA_PLAF7 Proliferating cell nuclear antigen OS=Plasmodium falciparum (isolate 3D7) OX=36329 GN=PCNA P	85.4	30.586	0	P61074	PCNA_PLAF7 Proliferating cell nuclear antigen	Plasmodium falciparum (isolate 3D7) OX=36329		22	85.4	274	36557000000	2284800000	177	2657700	7637600	6458000	3070600	2580800	3332800	7415700	10129000	569300000	695370000	158120000	107810000	87068000	59458000	34884000	23143000	12723000	7408100	4859000	5609400	5156000	4161300	2340600	597000	1434900	3236500	1363700	3359300	3741200	15434000		0	6055500	2996400	1904200	3561400
>tr|Q8IJT1|Q8IJT1_PLAF7 Proteasome subunit beta OS=Plasmodium falciparum (isolate 3D7) OX=36329 GN=PF3D7_1011400 PE=1 SV=1	64.9	30.596	6.1315e-130	Q8IJT1	Q8IJT1_PLAF7 Proteasome subunit beta	Plasmodium falciparum (isolate 3D7) OX=36329	PF3D7_1011400	12	64.9	271	8639400000	719950000	61	2635800	0	929650	2876000	23884000	361890000	86169000	31832000	14219000	26487000	13747000	7197400	3884000	1395700	233950	0	0	145340	0	0	0	0	273490	2702300	2548000	0	0	172350	1927100	3172700		0	0	0	0	848570
>tr|Q8I4W4|Q8I4W4_PLAF7 Signal recognition particle receptor subunit beta, putative OS=Plasmodium falciparum (isolate 3D7) OX=36329 GN=PF3D7_1246800 PE=4 SV=1	59.8	30.624	2.1638e-89	Q8I4W4	Q8I4W4_PLAF7 Signal recognition particle receptor subunit beta, putative	Plasmodium falciparum (isolate 3D7) OX=36329	PF3D7_1246800	14	59.8	261	4394000000	399450000	64	660630	0	0	435210	2083300	749220	1626900	122790000	8481000	36582000	18855000	11284000	7028400	4056000	1639700	2529400	1417500	828540	293050	297270	406960	14981000	159090	562090	968460	182290	0	108380	556460	2442800		0	4779100	2627200	1612400	1533200
>tr|Q8IIU5|Q8IIU5_PLAF7 Uncharacterized protein OS=Plasmodium falciparum (isolate 3D7) OX=36329 GN=PF3D7_1105800 PE=4 SV=2	72.2	30.661	1.3426e-226	Q8IIU5	Q8IIU5_PLAF7 Uncharacterized protein	Plasmodium falciparum (isolate 3D7) OX=36329	PF3D7_1105800	15	72.2	266	28652000000	2204000000	219	7859200	4246100	1774700	1302300	735920	8534000	76221000	430410000	73319000	138730000	81602000	39157000	20061000	11978000	5494700	2926400	3610200	747700	1183700	289750	556090	57307	0	256980	1151700	4458100	2890600	0	429690	1122500		0	12570000	4750100	2936800	12635000
>tr|Q8I490|Q8I490_PLAF7 Uncharacterized protein OS=Plasmodium falciparum (isolate 3D7) OX=36329 GN=PF3D7_0501000 PE=4 SV=1	43.8	30.715	3.4485e-149	Q8I490	Q8I490_PLAF7 Uncharacterized protein	Plasmodium falciparum (isolate 3D7) OX=36329	PF3D7_0501000	12	43.8	260	14893000000	1063800000	86	2438600	15763000	2043000	3405800	4396200	50591000	454560000	128660000	28974000	36859000	23681000	25841000	17669000	10033000	4107300	3856100	2522500	2714200	376810	430720	0	182210	0	0	121350	0	0	111810	0	887700		0	792490	1388800	0	2641500
>tr|Q8IBV3|Q8IBV3_PLAF7 Calmodulin, putative OS=Plasmodium falciparum (isolate 3D7) OX=36329 GN=PF3D7_0714400 PE=4 SV=3	16.4	30.8	2.0269e-06	Q8IBV3	Q8IBV3_PLAF7 Calmodulin, putative	Plasmodium falciparum (isolate 3D7) OX=36329	PF3D7_0714400	2	16.4	256	15115000	1079600	2	0	0	0	0	0	123770	0	0	0	0	0	0	0	0	0	0	0	0	0	0	0	0	0	0	0	0	0	0	0	0		0	0	0	0	0
>tr|C0H4A5|C0H4A5_PLAF7 Armadillo-domain containing rhoptry protein OS=Plasmodium falciparum (isolate 3D7) OX=36329 GN=PF3D7_0414900 PE=4 SV=1	24	30.818	1.6799e-19	C0H4A5	C0H4A5_PLAF7 Armadillo-domain containing rhoptry protein	Plasmodium falciparum (isolate 3D7) OX=36329	PF3D7_0414900	4	24	275	1523700000	108830000	10	0	0	0	0	0	283600	7516200	3266700	1031500	5193000	99461	916030	610330	3104700	563630	283220	349780	175110	201860	0	0	122230	0	0	0	0	0	0	0	0		0	0	0	0	0
>tr|Q8IKU8|Q8IKU8_PLAF7 Uncharacterized protein OS=Plasmodium falciparum (isolate 3D7) OX=36329 GN=PF3D7_1452800 PE=4 SV=2	10.9	30.837	2.56e-08	Q8IKU8	Q8IKU8_PLAF7 Uncharacterized protein	Plasmodium falciparum (isolate 3D7) OX=36329	PF3D7_1452800	2	10.9	256	41590000	2446500	2	0	0	0	0	0	0	0	0	0	0	0	0	0	0	0	0	0	0	0	0	0	0	0	0	0	0	0	0	0	0		0	0	0	0	0
>sp|C0H4X5|DRE2_PLAF7 Anamorsin homolog OS=Plasmodium falciparum (isolate 3D7) OX=36329 GN=MAL8P1.31 PE=3 SV=1	15	30.838	7.0596e-11	C0H4X5	DRE2_PLAF7 Anamorsin homolog	Plasmodium falciparum (isolate 3D7) OX=36329	MAL8P1.31	3	15	266	96865000	7451200	9	0	0	0	0	0	218930	392330	246440	1244200	366890	928910	295840	318250	94052	113110	0	57030	0	0	0	0	0	0	0	0	0	0	0	0	0		0	0	0	0	62605
>tr|Q8ILP2|Q8ILP2_PLAF7 Dynein light chain, putative OS=Plasmodium falciparum (isolate 3D7) OX=36329 GN=PF3D7_1420800 PE=4 SV=1	8.9	30.842	0.0004813	Q8ILP2	Q8ILP2_PLAF7 Dynein light chain, putative	Plasmodium falciparum (isolate 3D7) OX=36329	PF3D7_1420800	2	8.9	257	91732000	6552300	2	0	0	0	0	0	0	0	90672	0	0	0	0	0	0	557620	0	0	3474300	0	0	0	0	0	0	0	0	0	0	0	0		0	0	0	0	185260
>tr|C6KSY5|C6KSY5_PLAF7 Pre-mRNA-splicing factor CWF7, putative OS=Plasmodium falciparum (isolate 3D7) OX=36329 GN=PF3D7_0614400 PE=4 SV=1	31.8	30.85	1.1153e-43	C6KSY5	C6KSY5_PLAF7 Pre-mRNA-splicing factor CWF7, putative	Plasmodium falciparum (isolate 3D7) OX=36329	PF3D7_0614400	6	31.8	255	1047300000	69820000	5	0	7423200	0	198880	159600	0	0	0	10599000	165650	3825900	746320	0	1850500	145060	0	0	0	0	0	0	465720	479320	2194000	400530	0	0	0	0	479820		0	0	0	16143000	0
>tr|Q7K6A9|Q7K6A9_PLAF7 Proteasome subunit beta OS=Plasmodium falciparum (isolate 3D7) OX=36329 GN=PF3D7_0803800 PE=1 SV=1	77.4	30.872	1.9304e-175	Q7K6A9	Q7K6A9_PLAF7 Proteasome subunit beta	Plasmodium falciparum (isolate 3D7) OX=36329	PF3D7_0803800	20	77.4	265	10045000000	717480000	119	3665300	3304600	2408200	543170	348340	429530	613890	31285000	36157000	329940000	39086000	27452000	18054000	11404000	8499700	6656200	3387600	5524100	2261900	935770	2169300	1737900	1929700	2420800	2778700	4803900	6182300	6828600	14602000	27923000		0	2358100	621470	0	1777700
>tr|Q8IJG0|Q8IJG0_PLAF7 Uncharacterized protein OS=Plasmodium falciparum (isolate 3D7) OX=36329 GN=PF3D7_1024500 PE=4 SV=1	9.1	30.918	2.6187e-07	Q8IJG0	Q8IJG0_PLAF7 Uncharacterized protein	Plasmodium falciparum (isolate 3D7) OX=36329	PF3D7_1024500	2	9.1	264	99730000	6648700	4	0	0	0	123350	1213100	1358100	0	0	0	0	0	97950	0	92580	0	0	0	0	0	65931	173920	0	0	186490	0	0	0	0	0	173760		0	0	0	0	198330
>tr|Q8IJZ8|Q8IJZ8_PLAF7 Dynein_attach_N domain-containing protein OS=Plasmodium falciparum (isolate 3D7) OX=36329 GN=PF3D7_1003900 PE=4 SV=1	3.5	30.941	0.0029954	Q8IJZ8	Q8IJZ8_PLAF7 Dynein_attach_N domain-containing protein	Plasmodium falciparum (isolate 3D7) OX=36329	PF3D7_1003900	1	3.5	254	263790000	20291000	1	0	0	0	0	0	0	0	0	0	0	0	0	0	0	0	0	0	0	0	0	0	0	0	0	0	0	0	0	0	0		0	0	0	16792000	667650
>tr|A0A5K1K972|A0A5K1K972_PLAF7 Tetratricopeptide repeat protein, putative OS=Plasmodium falciparum (isolate 3D7) OX=36329 GN=PF3D7_1342300 PE=4 SV=1	17.5	30.942	3.78e-18	A0A5K1K972	A0A5K1K972_PLAF7 Tetratricopeptide repeat protein, putative	Plasmodium falciparum (isolate 3D7) OX=36329	PF3D7_1342300	3	17.5	263	165730000	13811000	3	0	0	0	0	0	0	1464600	715730	513210	685130	0	0	0	0	0	0	0	0	0	0	0	0	0	0	0	0	0	0	0	0		106670	0	0	0	707900
>tr|Q8I5I0|Q8I5I0_PLAF7 Vacuolar iron transporter OS=Plasmodium falciparum (isolate 3D7) OX=36329 GN=PF3D7_1223700 PE=4 SV=1	34.1	30.984	2.163e-58	Q8I5I0	Q8I5I0_PLAF7 Vacuolar iron transporter	Plasmodium falciparum (isolate 3D7) OX=36329	PF3D7_1223700	9	34.1	273	4738400000	394860000	44	4532.9	0	0	0	94299	3695100	13011000	35867000	3425500	5396200	3988300	3417500	753670	419750	452020	263340	0	0	2188400	2111600	2215500	135320	243910	0	2292800	4841700	4980900	1297900	14072000	6830500		0	4036200	910180	0	178890
>tr|Q8IJ82|Q8IJ82_PLAF7 Derlin OS=Plasmodium falciparum (isolate 3D7) OX=36329 GN=PF3D7_1032500 PE=3 SV=1	7.2	30.995	5.501e-05	Q8IJ82	Q8IJ82_PLAF7 Derlin	Plasmodium falciparum (isolate 3D7) OX=36329	PF3D7_1032500	2	7.2	263	889580000	111200000	5	205410	0	0	0	0	0	0	247490	0	368250	0	0	251160	0	0	750540	663390	0	0	0	0	0	0	160980	0	0	418710	0	0	0		0	0	0	0	0
>tr|Q8I5K4|Q8I5K4_PLAF7 Heterochromatin protein 1 OS=Plasmodium falciparum (isolate 3D7) OX=36329 GN=PF3D7_1220900 PE=1 SV=1	43.2	31.018	5.8839e-127	Q8I5K4	Q8I5K4_PLAF7 Heterochromatin protein 1	Plasmodium falciparum (isolate 3D7) OX=36329	PF3D7_1220900	8	43.2	266	7565900000	540420000	97	2785400	6021300	8281500	62682000	50445000	27716000	59478000	27644000	10405000	12803000	89897000	15499000	7961100	5285100	3600200	250980	2166900	705660	509430	450840	65892	339400	276840	1201300	30092	180100	150210	0	0	528350		0	7097500	0	565060	7033000
>tr|Q8I202|Q8I202_PLAF7 Uncharacterized protein OS=Plasmodium falciparum (isolate 3D7) OX=36329 GN=PF3D7_0402400 PE=4 SV=1	14.2	31.019	6.2264e-15	Q8I202	Q8I202_PLAF7 Uncharacterized protein	Plasmodium falciparum (isolate 3D7) OX=36329	PF3D7_0402400	4	14.2	254	358110000	29842000	7	0	0	263320	308900	301450	459530	1190500	3792200	581010	3582300	354910	0	0	0	0	0	0	0	0	0	0	737140	0	0	0	0	0	0	0	0		0	0	0	0	202530
>tr|Q8I3X7|Q8I3X7_PLAF7 Uncharacterized protein OS=Plasmodium falciparum (isolate 3D7) OX=36329 GN=PF3D7_0513000 PE=4 SV=1	30.1	31.039	1.2309e-18	Q8I3X7	Q8I3X7_PLAF7 Uncharacterized protein	Plasmodium falciparum (isolate 3D7) OX=36329	PF3D7_0513000	6	30.1	269	680370000	42523000	12	0	0	0	215930	0	0	0	0	0	0	0	0	0	0	0	0	0	0	0	0	0	0	0	0	0	0	0	0	515270	0		62869	0	0	0	0
>tr|Q8IDQ9|Q8IDQ9_PLAF7 Phosphoethanolamine N-methyltransferase OS=Plasmodium falciparum (isolate 3D7) OX=36329 GN=PF3D7_1343000 PE=4 SV=1	82	31.043	0	Q8IDQ9	Q8IDQ9_PLAF7 Phosphoethanolamine N-methyltransferase	Plasmodium falciparum (isolate 3D7) OX=36329	PF3D7_1343000	25	82	266	101650000000	7260900000	375	15003000	13616000	10378000	5762900	3980300	4791700	35309000	2624500000	372100000	1030300000	404120000	258680000	166800000	95414000	56717000	27644000	20776000	17450000	9418900	4329700	7586900	4779300	3225600	2478500	2480200	339870	176130	542580	1169300	2392400		432500	133730000	18893000	8234800	35912000
>tr|C0H5I4|C0H5I4_PLAF7 60S ribosomal protein L7-2, putative OS=Plasmodium falciparum (isolate 3D7) OX=36329 GN=PF3D7_1354600 PE=4 SV=1	15.1	31.048	2.9564e-12	C0H5I4	C0H5I4_PLAF7 60S ribosomal protein L7-2, putative	Plasmodium falciparum (isolate 3D7) OX=36329	PF3D7_1354600	4	15.1	252	375380000	26813000	11	555990	0	0	553240	0	178090	63299	1294800	2251400	6587400	224320	802690	164180	140280	79611	0	0	56657	255920	0	0	0	0	0	0	0	181190	0	0	938050		0	372000	0	0	0
>tr|C0H582|C0H582_PLAF7 Adenylate kinase-like protein 2 OS=Plasmodium falciparum (isolate 3D7) OX=36329 GN=PF3D7_0931900 PE=4 SV=1	22.1	31.094	5.625e-09	C0H582	C0H582_PLAF7 Adenylate kinase-like protein 2	Plasmodium falciparum (isolate 3D7) OX=36329	PF3D7_0931900	4	22.1	263	104020000	6119100	5	0	0	0	0	0	0	0	0	0	0	0	0	0	0	0	0	0	0	0	0	0	0	0	0	0	0	0	0	0	0		0	0	0	0	0
>tr|Q8I381|Q8I381_PLAF7 Tubulin-specific chaperone, putative OS=Plasmodium falciparum (isolate 3D7) OX=36329 GN=PF3D7_0906910 PE=4 SV=2	5.7	31.211	0.0014524	Q8I381	Q8I381_PLAF7 Tubulin-specific chaperone, putative	Plasmodium falciparum (isolate 3D7) OX=36329	PF3D7_0906910	1	5.7	262	4811200	534580	1	0	0	534580	0	0	0	0	0	0	0	0	0	0	0	0	0	0	0	0	0	0	0	0	0	0	0	0	0	0	0		0	0	0	0	0
>tr|Q8ILD3|Q8ILD3_PLAF7 SF-assemblin, putative OS=Plasmodium falciparum (isolate 3D7) OX=36329 GN=PF3D7_1432900 PE=4 SV=1	30.5	31.248	2.1843e-24	Q8ILD3	Q8ILD3_PLAF7 SF-assemblin, putative	Plasmodium falciparum (isolate 3D7) OX=36329	PF3D7_1432900	6	30.5	269	1042100000	57895000	15	0	511120	123120	411060	0	61463	77195	1047100	6421600	8424600	846700	7921700	245820	1336100	1036500	0	1911900	869440	0	240260	0	1256500	2720900	5012200	108980	0	573040	310620	232550	768470		0	1965800	0	0	0
>tr|Q8IAZ3|Q8IAZ3_PLAF7 Eukaryotic translation initiation factor 3 subunit G OS=Plasmodium falciparum (isolate 3D7) OX=36329 GN=PF3D7_0815600 PE=3 SV=2	59.3	31.251	5.3246e-245	Q8IAZ3	Q8IAZ3_PLAF7 Eukaryotic translation initiation factor 3 subunit G	Plasmodium falciparum (isolate 3D7) OX=36329	PF3D7_0815600	16	59.3	268	10443000000	870250000	104	53127000	35238000	19516000	13813000	17851000	23751000	151450000	26303000	12135000	16255000	50982000	48276000	11385000	8619300	4005800	2224500	766600	929320	0	0	633030	1473800	1591300	1291700	950400	542340	483590	139640	1177000	2260400		0	2877600	5461200	20817000	15408000
>tr|C6KT71|C6KT71_PLAF7 Superoxide dismutase [Fe] OS=Plasmodium falciparum (isolate 3D7) OX=36329 GN=PF3D7_0623500 PE=4 SV=1	44.7	31.292	1.9651e-62	C6KT71	C6KT71_PLAF7 Superoxide dismutase [Fe]	Plasmodium falciparum (isolate 3D7) OX=36329	PF3D7_0623500	10	44.7	266	1173500000	83823000	25	0	0	204550	0	0	271410	34491000	9298700	1755300	2408300	428360	802650	0	0	1088900	0	496990	0	0	0	0	0	0	0	0	405880	0	0	0	0		0	0	0	0	0
>tr|Q8I3Y3|Q8I3Y3_PLAF7 CDK-activating kinase assembly factor MAT1 OS=Plasmodium falciparum (isolate 3D7) OX=36329 GN=PF3D7_0512300 PE=4 SV=1	10	31.306	3.2258e-06	Q8I3Y3	Q8I3Y3_PLAF7 CDK-activating kinase assembly factor MAT1	Plasmodium falciparum (isolate 3D7) OX=36329	PF3D7_0512300	2	10	260	3946800000	246680000	5	1419000	0	1133400	468410	721610	893860	0	678090	0	819190	2427900	7006100	1200200	509580	564420	0	0	94275	0	0	0	1048000	1119900	0	0	0	214970	0	0	0		0	74010000	132720000	0	0
>tr|C6KT26|C6KT26_PLAF7 Rhomboid protease ROM10 OS=Plasmodium falciparum (isolate 3D7) OX=36329 GN=PF3D7_0618600 PE=4 SV=1	14.6	31.339	9.0782e-07	C6KT26	C6KT26_PLAF7 Rhomboid protease ROM10	Plasmodium falciparum (isolate 3D7) OX=36329	PF3D7_0618600	3	14.6	274	389090000	55584000	5	1269500	0	0	0	0	6423600	0	0	0	0	0	0	0	0	0	0	0	2868700	0	0	0	0	1259400	4953400	604250	0	824670	0	0	2049000		0	0	0	0	0
>tr|Q8IAX2|Q8IAX2_PLAF7 Translation initiation factor SUI1, putative OS=Plasmodium falciparum (isolate 3D7) OX=36329 GN=PF3D7_0813600 PE=4 SV=1	23.9	31.351	1.8966e-09	Q8IAX2	Q8IAX2_PLAF7 Translation initiation factor SUI1, putative	Plasmodium falciparum (isolate 3D7) OX=36329	PF3D7_0813600	4	23.9	268	432720000	36060000	6	0	0	0	0	0	0	0	1155400	454690	3209300	967670	3616500	14585000	0	925800	1524200	796740	734450	0	0	0	0	0	0	0	0	0	0	0	0		0	391180	0	0	0
>tr|Q8IKE6|Q8IKE6_PLAF7 Uncharacterized protein OS=Plasmodium falciparum (isolate 3D7) OX=36329 GN=PF3D7_1469100 PE=4 SV=1	43.8	31.373	1.3019e-44	Q8IKE6	Q8IKE6_PLAF7 Uncharacterized protein	Plasmodium falciparum (isolate 3D7) OX=36329	PF3D7_1469100	9	43.8	260	875110000	51477000	12	0	0	4834500	518340	611980	1022200	1122400	250390	702800	3493000	541500	0	791270	168140	3788400	1775900	644380	2207200	912650	223220	181670	158490	440390	327110	0	387320	179500	0	167580	591230		0	0	0	0	2461900
>tr|A0A143ZYK6|A0A143ZYK6_PLAF7 RHOMBOID-like protein OS=Plasmodium falciparum (isolate 3D7) OX=36329 GN=PF3D7_1114100.2 PE=3 SV=1;>tr|Q8IIM2|Q8IIM2_PLAF7 RHOMBOID-like protein OS=Plasmodium falciparum (isolate 3D7) OX=36329 GN=PF3D7_1114100.1 PE=3 SV=2	7.6	31.524	7.9445e-40	A0A143ZYK6	A0A143ZYK6_PLAF7 RHOMBOID-like protein	Plasmodium falciparum (isolate 3D7) OX=36329	PF3D7_1114100.2	2	7.6	276	602900000	54810000	3	6521700	0	0	0	0	754110	0	0	0	0	0	0	0	2462400	507070	0	0	0	0	0	0	0	0	0	0	0	0	0	152240	4133000		0	1090200	0	0	0
>tr|Q8I5H2|Q8I5H2_PLAF7 Histone chaperone ASF1, putative OS=Plasmodium falciparum (isolate 3D7) OX=36329 GN=PF3D7_1224500 PE=1 SV=1	39.6	31.547	1.1502e-48	Q8I5H2	Q8I5H2_PLAF7 Histone chaperone ASF1, putative	Plasmodium falciparum (isolate 3D7) OX=36329	PF3D7_1224500	8	39.6	273	3572400000	274800000	59	0	0	0	1505500	53043000	28500000	20851000	20490000	8602000	17449000	13652000	5959500	2014100	1478600	801930	571620	860680	1049100	366220	0	0	0	685240	1383700	2098800	743100	386650	2315000	4623800	8746400		0	1628500	0	0	408830
>tr|Q8IFQ7|Q8IFQ7_PLAF7 Ribosome-recycling factor OS=Plasmodium falciparum (isolate 3D7) OX=36329 GN=PF3D7_0420400 PE=4 SV=1	4.1	31.57	0.00066003	Q8IFQ7	Q8IFQ7_PLAF7 Ribosome-recycling factor	Plasmodium falciparum (isolate 3D7) OX=36329	PF3D7_0420400	1	4.1	266	152920000	12744000	1	0	0	0	0	0	892070	1595800	2529300	309370	1682500	0	0	0	0	0	0	0	0	0	0	0	0	0	0	0	0	0	0	266380	0		0	0	0	0	0
>tr|Q8IJZ0|Q8IJZ0_PLAF7 Uncharacterized protein OS=Plasmodium falciparum (isolate 3D7) OX=36329 GN=PF3D7_1004700 PE=4 SV=2	3	31.612	0.07037	Q8IJZ0	Q8IJZ0_PLAF7 Uncharacterized protein	Plasmodium falciparum (isolate 3D7) OX=36329	PF3D7_1004700	1	3	267	2744400000	274440000	1	0	0	0	972980	239570	0	0	0	0	0	0	241620	0	0	0	0	0	692750	525680	0	1752300	1793400	1721600	3036300	4005100	10861000	12370000	20789000	22218000	20853000		0	0	0	0	0
>tr|C0H5J1|C0H5J1_PLAF7 Uncharacterized protein OS=Plasmodium falciparum (isolate 3D7) OX=36329 GN=PF3D7_1359500 PE=4 SV=2	14.9	31.697	4.9148e-09	C0H5J1	C0H5J1_PLAF7 Uncharacterized protein	Plasmodium falciparum (isolate 3D7) OX=36329	PF3D7_1359500	3	14.9	269	129110000	11737000	4	0	0	0	0	0	0	0	0	0	0	0	0	0	0	0	0	0	0	0	0	0	0	0	0	0	0	0	0	0	0		0	0	0	0	0
>tr|Q8II42|Q8II42_PLAF7 Nucleic acid binding protein, putative OS=Plasmodium falciparum (isolate 3D7) OX=36329 GN=PF3D7_1132300 PE=4 SV=1	48.7	31.731	8.6922e-38	Q8II42	Q8II42_PLAF7 Nucleic acid binding protein, putative	Plasmodium falciparum (isolate 3D7) OX=36329	PF3D7_1132300	11	48.7	273	2592100000	152480000	29	1412200	422740	1249500	803780	1109500	1118800	2585600	2906300	25432000	7100800	17335000	5478400	4768900	1891900	741920	769920	117170	1352300	0	8599300	0	0	1781700	2014700	287870	1583000	231910	2475900	3769900	8203900		0	531920	0	0	516300
>tr|Q8IJS3|Q8IJS3_PLAF7 Rhoptry associated adhesin OS=Plasmodium falciparum (isolate 3D7) OX=36329 GN=PF3D7_1012200 PE=4 SV=1	26.6	31.791	6.3643e-61	Q8IJS3	Q8IJS3_PLAF7 Rhoptry associated adhesin	Plasmodium falciparum (isolate 3D7) OX=36329	PF3D7_1012200	7	26.6	267	966540000	46026000	19	5287400	143790	0	0	0	0	0	0	5670700	367740	14394000	3461700	1994500	1005600	25951	296760	369090	1721300	0	1186500	3445900	1260900	0	358670	0	0	103650	200270	449030	0		0	0	0	0	0
>tr|Q8I2W3|Q8I2W3_PLAF7 Nucleosome assembly protein OS=Plasmodium falciparum (isolate 3D7) OX=36329 GN=PF3D7_0919000 PE=3 SV=1	65.8	31.826	1.1025e-275	Q8I2W3	Q8I2W3_PLAF7 Nucleosome assembly protein	Plasmodium falciparum (isolate 3D7) OX=36329	PF3D7_0919000	20	65.8	269	50710000000	3380600000	335	675180	704130	8356100	3817900	3079300	8058100	14425000	28920000	286000000	168800000	1113100000	262750000	204400000	122150000	60947000	47223000	33322000	21403000	18858000	10365000	5973300	2322800	1935000	1023900	1003600	430180	0	191580	164960	155620		0	10875000	7033000	14081000	28911000
>tr|Q8IL34|Q8IL34_PLAF7 Dephospho-CoA kinase, putative OS=Plasmodium falciparum (isolate 3D7) OX=36329 GN=PF3D7_1443700 PE=3 SV=1	7.3	31.943	7.1834e-05	Q8IL34	Q8IL34_PLAF7 Dephospho-CoA kinase, putative	Plasmodium falciparum (isolate 3D7) OX=36329	PF3D7_1443700	2	7.3	274	123810000	8843800	4	0	0	0	0	0	0	0	718370	79008	398620	0	0	0	0	0	0	0	0	0	0	0	0	0	0	0	0	0	1215400	534060	582330		0	0	0	0	0
>tr|Q8I3X8|Q8I3X8_PLAF7 AKAP-like protein OS=Plasmodium falciparum (isolate 3D7) OX=36329 GN=PF3D7_0512900 PE=4 SV=1	19.6	31.952	3.5343e-12	Q8I3X8	Q8I3X8_PLAF7 AKAP-like protein	Plasmodium falciparum (isolate 3D7) OX=36329	PF3D7_0512900	4	19.6	265	217800000	14520000	5	1744100	1664100	2768600	179880	0	459930	1434000	312560	0	0	0	0	0	604740	0	18621	0	0	0	0	0	0	0	141000	0	16053	0	0	0	0		0	0	0	0	0
>tr|Q8I320|Q8I320_PLAF7 Elongation factor 1-beta OS=Plasmodium falciparum (isolate 3D7) OX=36329 GN=PF3D7_0913200 PE=4 SV=1	61.6	32.026	0	Q8I320	Q8I320_PLAF7 Elongation factor 1-beta	Plasmodium falciparum (isolate 3D7) OX=36329	PF3D7_0913200	18	61.6	276	39801000000	3061600000	199	19756000	106050000	43100000	49889000	139380000	143600000	291300000	81811000	33887000	41777000	106000000	824970000	169650000	87905000	57454000	51707000	26548000	19637000	37678000	10793000	8746700	6237800	925290	2849900	1781500	0	428790	540480	607940	1749300		32089	17924000	12796000	2214400	20417000
>tr|Q8IK17|Q8IK17_PLAF7 Uncharacterized protein OS=Plasmodium falciparum (isolate 3D7) OX=36329 GN=PF3D7_1001900 PE=4 SV=1	7.2	32.138	2.1922e-07	Q8IK17	Q8IK17_PLAF7 Uncharacterized protein	Plasmodium falciparum (isolate 3D7) OX=36329	PF3D7_1001900	2	7.2	276	527520000	31030000	2	584720	0	513020	2668100	0	757260	17788000	860260	441910	0	817490	205840	0	313800	0	0	0	0	501950	0	0	0	91322	0	0	0	0	0	0	0		0	0	0	546510	0
>tr|Q8IB31|Q8IB31_PLAF7 Ubiquitin-like domain-containing protein OS=Plasmodium falciparum (isolate 3D7) OX=36329 GN=PF3D7_0819600 PE=4 SV=1	75.8	32.165	1.0927e-124	Q8IB31	Q8IB31_PLAF7 Ubiquitin-like domain-containing protein	Plasmodium falciparum (isolate 3D7) OX=36329	PF3D7_0819600	18	75.8	277	4279800000	237760000	62	31124	0	0	0	0	242970	373800	271940	144450	0	3848600	74304000	7053000	2860500	997450	967640	661940	201350	925060	972330	522530	1694700	613180	3249500	393510	418540	0	2127900	3334400	5465100		0	60455	0	0	49241
>tr|Q8IK19|Q8IK19_PLAF7 PRESAN domain-containing protein OS=Plasmodium falciparum (isolate 3D7) OX=36329 GN=PF3D7_1001700 PE=4 SV=1	8.6	32.183	4.4478e-06	Q8IK19	Q8IK19_PLAF7 PRESAN domain-containing protein	Plasmodium falciparum (isolate 3D7) OX=36329	PF3D7_1001700	2	8.6	266	389160000	24323000	2	0	0	0	0	0	300350	133620	3415200	916090	6114800	851470	765080	336800	214610	274330	488670	154820	255850	1941400	595130	0	0	0	0	0	528030	252840	0	201890	0		0	0	0	0	0
>tr|Q8I4U9|Q8I4U9_PLAF7 Bax inhibitor 1, putative OS=Plasmodium falciparum (isolate 3D7) OX=36329 GN=PF3D7_1248500 PE=3 SV=1	10.4	32.274	1.0929e-07	Q8I4U9	Q8I4U9_PLAF7 Bax inhibitor 1, putative	Plasmodium falciparum (isolate 3D7) OX=36329	PF3D7_1248500	2	10.4	289	395410000	43934000	5	0	0	0	0	0	0	0	0	0	0	0	0	2040400	0	0	0	0	0	0	0	0	0	0	324200	0	0	2644400	3728500	4764600	8505300		0	0	0	0	0
>tr|Q8IIX4|Q8IIX4_PLAF7 Uncharacterized protein OS=Plasmodium falciparum (isolate 3D7) OX=36329 GN=PF3D7_1102600 PE=4 SV=1	15.5	32.327	4.3907e-08	Q8IIX4	Q8IIX4_PLAF7 Uncharacterized protein	Plasmodium falciparum (isolate 3D7) OX=36329	PF3D7_1102600	4	15.5	271	362310000	27870000	5	0	0	0	0	102720	0	850460	942200	87840	234930	0	0	641980	124250	0	0	0	0	0	0	0	0	0	0	0	0	0	0	0	0		12156	0	0	0	0
>tr|Q8ILS5|Q8ILS5_PLAF7 HRDC domain-containing protein OS=Plasmodium falciparum (isolate 3D7) OX=36329 GN=PF3D7_1417100 PE=4 SV=1	7.7	32.338	2.0394e-05	Q8ILS5	Q8ILS5_PLAF7 HRDC domain-containing protein	Plasmodium falciparum (isolate 3D7) OX=36329	PF3D7_1417100	2	7.7	273	175100000	9215700	2	1057800	0	0	0	0	0	0	230730	230300	0	368840	0	183950	0	0	0	0	0	0	1238900	0	0	597370	670520	500320	0	0	0	0	0		0	0	2463500	0	259120
>tr|Q8I2N1|Q8I2N1_PLAF7 Cytochrome c oxidase subunit 5B, putative OS=Plasmodium falciparum (isolate 3D7) OX=36329 GN=PF3D7_0927800 PE=4 SV=1	48	32.364	3.5859e-56	Q8I2N1	Q8I2N1_PLAF7 Cytochrome c oxidase subunit 5B, putative	Plasmodium falciparum (isolate 3D7) OX=36329	PF3D7_0927800	8	48	273	2605300000	200400000	24	0	0	0	402810	0	0	72738	9293500	0	699370	94336	0	321200	959400	0	0	0	237000	0	0	0	1091100	941060	358140	338950	0	0	0	0	0		0	0	0	0	4184600
>tr|A0A5K1K8T6|A0A5K1K8T6_PLAF7 Regulator of nonsense transcripts 3B, putative OS=Plasmodium falciparum (isolate 3D7) OX=36329 GN=PF3D7_1327700 PE=4 SV=1	10.3	32.436	2.6562e-06	A0A5K1K8T6	A0A5K1K8T6_PLAF7 Regulator of nonsense transcripts 3B, putative	Plasmodium falciparum (isolate 3D7) OX=36329	PF3D7_1327700	2	10.3	271	109990000	9999500	3	0	0	0	0	220220	681720	64582	0	0	0	0	0	0	0	0	0	0	0	0	0	0	0	0	0	0	0	0	0	0	0		0	0	0	0	0
>tr|Q8IB66|Q8IB66_PLAF7 RNA-binding protein, putative OS=Plasmodium falciparum (isolate 3D7) OX=36329 GN=PF3D7_0823200 PE=4 SV=1	49	32.441	3.0282e-144	Q8IB66	Q8IB66_PLAF7 RNA-binding protein, putative	Plasmodium falciparum (isolate 3D7) OX=36329	PF3D7_0823200	11	46.2	286	16180000000	1244600000	94	69473000	2637300	7020700	4670800	6271800	2764400	24771000	196910000	72053000	219110000	59610000	52091000	39952000	18603000	23398000	6626100	11928000	10200000	11353000	16847000	8819400	3515300	1896200	1407600	2919300	2821100	4014500	2230100	1401100	6593500		42195	16382000	2426200	0	2468700
>tr|C6S3H4|C6S3H4_PLAF7 Dynein light chain, putative OS=Plasmodium falciparum (isolate 3D7) OX=36329 GN=PF3D7_1403500 PE=4 SV=1	13.3	32.466	1.0731e-14	C6S3H4	C6S3H4_PLAF7 Dynein light chain, putative	Plasmodium falciparum (isolate 3D7) OX=36329	PF3D7_1403500	2	13.3	270	54005000	3857500	4	0	0	0	0	0	0	0	0	0	0	0	0	0	0	0	0	0	0	0	0	0	0	0	0	0	0	0	0	0	0		0	0	0	0	0
>tr|Q8ILR6|Q8ILR6_PLAF7 Ubiquitin fusion degradation protein 1, putative OS=Plasmodium falciparum (isolate 3D7) OX=36329 GN=PF3D7_1418000 PE=4 SV=2	11.7	32.478	3.8933e-13	Q8ILR6	Q8ILR6_PLAF7 Ubiquitin fusion degradation protein 1, putative	Plasmodium falciparum (isolate 3D7) OX=36329	PF3D7_1418000	4	11.7	282	579460000	44574000	7	4614600	0	0	0	0	0	0	5469600	1780600	2823700	4399500	4338300	563050	828370	0	0	0	0	0	77611	189010	0	148450	500680	764520	218880	0	2587400	0	235240		0	0	0	0	0
>tr|Q8IB06|Q8IB06_PLAF7 Adenylate kinase 2 OS=Plasmodium falciparum (isolate 3D7) OX=36329 GN=PF3D7_0816900 PE=3 SV=1	33.5	32.497	9.6642e-31	Q8IB06	Q8IB06_PLAF7 Adenylate kinase 2	Plasmodium falciparum (isolate 3D7) OX=36329	PF3D7_0816900	6	33.5	275	296840000	21203000	12	0	0	0	0	0	0	0	0	0	0	0	0	0	0	0	327220	0	0	0	0	0	0	0	0	0	0	0	0	0	0		0	0	0	0	0
>tr|O96191|O96191_PLAF7 Uncharacterized protein OS=Plasmodium falciparum (isolate 3D7) OX=36329 GN=PF3D7_0210900 PE=4 SV=1	16.9	32.541	2.4624e-36	O96191	O96191_PLAF7 Uncharacterized protein	Plasmodium falciparum (isolate 3D7) OX=36329	PF3D7_0210900	4	16.9	284	1228900000	175550000	12	978620	2749400	0	4977800	2876800	8588400	4996900	9157600	10681000	19272000	2720700	2541900	2812500	2405100	1552500	1218600	0	0	0	793900	667520	0	0	0	0	0	0	0	0	0		0	1498700	0	0	940420
>tr|Q8I0U7|Q8I0U7_PLAF7 Proteasome subunit beta type-6, putative OS=Plasmodium falciparum (isolate 3D7) OX=36329 GN=PF3D7_0931800 PE=1 SV=1	52.1	32.601	3.0307e-128	Q8I0U7	Q8I0U7_PLAF7 Proteasome subunit beta type-6, putative	Plasmodium falciparum (isolate 3D7) OX=36329	PF3D7_0931800	10	52.1	282	4365900000	311850000	41	694750	637770	0	209220	1586200	478090	1535100	3948000	45900000	107780000	52960000	20314000	11449000	6203500	742630	1366300	578970	1091200	362700	630080	0	167860	0	63165	866710	808300	277120	235420	1587100	2719900		0	3500400	1073300	585870	482110
>tr|C0H473|C0H473_PLAF7 HSP20-like chaperone, putative OS=Plasmodium falciparum (isolate 3D7) OX=36329 GN=PF3D7_0314000 PE=4 SV=1	59.6	32.61	1.2728e-111	C0H473	C0H473_PLAF7 HSP20-like chaperone, putative	Plasmodium falciparum (isolate 3D7) OX=36329	PF3D7_0314000	17	59.6	275	2643800000	155520000	36	0	0	0	0	0	244250	312630	677450	45773000	9102900	8468700	3872000	3322200	1544000	927120	1544600	5523000	8214600	1379900	5554000	0	0	1499900	1490300	34325	360720	392830	0	0	945210		0	0	0	202120	0
>tr|Q8IK01|Q8IK01_PLAF7 Inner membrane complex protein 1c, putative OS=Plasmodium falciparum (isolate 3D7) OX=36329 GN=PF3D7_1003600 PE=4 SV=1	21.4	32.653	6.2196e-31	Q8IK01	Q8IK01_PLAF7 Inner membrane complex protein 1c, putative	Plasmodium falciparum (isolate 3D7) OX=36329	PF3D7_1003600	6	21.4	281	5251400000	308900000	39	5257800	2369100	6069800	3058100	1723700	5022100	4105500	26788000	29435000	41192000	29444000	24013000	18341000	15916000	7315400	6076700	5062700	5350700	2953100	382050	1385700	269830	379660	446350	225150	0	595560	0	149600	288570		0	0	0	82366	0
>tr|Q8ILL2|Q8ILL2_PLAF7 60S ribosomal protein L7-3, putative OS=Plasmodium falciparum (isolate 3D7) OX=36329 GN=PF3D7_1424400 PE=1 SV=2	50.5	32.681	1.3598e-125	Q8ILL2	Q8ILL2_PLAF7 60S ribosomal protein L7-3, putative	Plasmodium falciparum (isolate 3D7) OX=36329	PF3D7_1424400	24	50.5	283	54605000000	5460500000	207	9488800	11091000	12269000	4643700	5407500	6110800	12339000	24662000	635220000	499310000	1624200000	269050000	269430000	169790000	107820000	51283000	46559000	29412000	11926000	12484000	7928800	5548600	3924900	2357000	2561900	3977200	2582700	3752900	3624300	23494000		183820	54314000	21496000	5370900	16056000
>tr|Q8IE97|Q8IE97_PLAF7 Uncharacterized protein OS=Plasmodium falciparum (isolate 3D7) OX=36329 GN=PF3D7_1321900 PE=4 SV=1	19.2	32.742	1.4577e-22	Q8IE97	Q8IE97_PLAF7 Uncharacterized protein	Plasmodium falciparum (isolate 3D7) OX=36329	PF3D7_1321900	3	16.8	292	457610000	30508000	7	9929400	14140000	0	0	74923	220970	0	2055600	148060	0	0	0	0	0	0	0	0	0	0	0	0	0	0	0	0	0	0	0	0	0		0	1277200	1713600	0	0
>tr|Q8IB49|Q8IB49_PLAF7 Ribosomal RNA small subunit methyltransferase NEP1, putative OS=Plasmodium falciparum (isolate 3D7) OX=36329 GN=PF3D7_0821500 PE=4 SV=1	8.6	32.757	2.2725e-06	Q8IB49	Q8IB49_PLAF7 Ribosomal RNA small subunit methyltransferase NEP1, putative	Plasmodium falciparum (isolate 3D7) OX=36329	PF3D7_0821500	2	8.6	279	116710000	10610000	2	0	4056800	0	0	0	0	0	0	0	0	399720	0	0	0	0	0	192050	106180	131560	240610	372610	0	406600	578050	859520	325120	0	0	0	0		0	1211800	0	0	102870
>tr|Q8IDG9|Q8IDG9_PLAF7 Uncharacterized protein OS=Plasmodium falciparum (isolate 3D7) OX=36329 GN=PF3D7_1353100 PE=4 SV=1	32.3	32.783	1.001e-80	Q8IDG9	Q8IDG9_PLAF7 Uncharacterized protein	Plasmodium falciparum (isolate 3D7) OX=36329	PF3D7_1353100	7	32.3	285	4030300000	268690000	47	0	972390	1901800	1721000	1760000	4219300	24328000	44429000	9160300	44773000	12114000	8429900	6620600	5088300	1265400	1009100	397390	74280	67549	42773	51383	577170	20456	0	0	145860	0	0	0	295630		0	88544	0	540040	1694900
>tr|Q8IK62|Q8IK62_PLAF7 PRESAN domain-containing protein OS=Plasmodium falciparum (isolate 3D7) OX=36329 GN=PF3D7_1477300 PE=4 SV=2	20	32.791	9.2075e-18	Q8IK62	Q8IK62_PLAF7 PRESAN domain-containing protein	Plasmodium falciparum (isolate 3D7) OX=36329	PF3D7_1477300	5	20	280	699500000	69950000	11	0	0	0	0	0	0	0	0	0	0	0	0	180610	0	0	0	0	0	902930	0	0	0	0	0	0	0	0	0	98022	0		0	0	0	3324200	1525500
>tr|Q8IE22|Q8IE22_PLAF7 ER lumen protein retaining receptor 1, putative OS=Plasmodium falciparum (isolate 3D7) OX=36329 GN=PF3D7_1330400.1 PE=4 SV=1	11.3	32.805	2.3136e-10	Q8IE22	Q8IE22_PLAF7 ER lumen protein retaining receptor 1, putative	Plasmodium falciparum (isolate 3D7) OX=36329	PF3D7_1330400.1	3	11.3	284	1046600000	95146000	24	0	0	0	0	0	656720	3307500	170530	104550	1051300	0	0	372780	0	0	0	0	0	0	0	0	166270	0	656300	1563600	1513700	4113100	6034900	7500800	20863000		0	0	0	0	0
>tr|Q8IDY0|Q8IDY0_PLAF7 MSP7-like protein OS=Plasmodium falciparum (isolate 3D7) OX=36329 GN=PF3D7_1334800 PE=4 SV=1	46.3	32.811	9.2977e-46	Q8IDY0	Q8IDY0_PLAF7 MSP7-like protein	Plasmodium falciparum (isolate 3D7) OX=36329	PF3D7_1334800	12	46.3	281	2635000000	155000000	44	892340	10021000	3601000	1385200	10733000	44274000	13004000	20240000	9436500	8486900	9182100	5067600	2744000	1230900	482080	171460	210910	572130	30323	0	0	163890	0	495110	411850	391580	0	0	0	0		0	0	0	0	168220
>tr|Q8IE08|Q8IE08_PLAF7 Syntaxin, Qa-SNARE family OS=Plasmodium falciparum (isolate 3D7) OX=36329 GN=PF3D7_1332000 PE=4 SV=1	38.4	32.811	2.6533e-45	Q8IE08	Q8IE08_PLAF7 Syntaxin, Qa-SNARE family	Plasmodium falciparum (isolate 3D7) OX=36329	PF3D7_1332000	10	38.4	281	1760700000	117380000	14	882430	2220800	6551400	503320	158620	573080	1782900	583560	718320	1359400	0	0	0	0	0	498740	0	0	354270	290160	22158000	0	546020	685840	303280	2516900	5062000	11286000	0	0		0	0	1131900	732120	0
>tr|Q8IJ74|Q8IJ74_PLAF7 Haloacid dehalogenase-like hydrolase OS=Plasmodium falciparum (isolate 3D7) OX=36329 GN=PF3D7_1033400 PE=1 SV=1	80.6	32.841	0	Q8IJ74	Q8IJ74_PLAF7 Haloacid dehalogenase-like hydrolase	Plasmodium falciparum (isolate 3D7) OX=36329	PF3D7_1033400	18	80.6	288	26094000000	1739600000	160	9176800	5601100	945740	3651200	13006000	897590	2781700	345430000	80136000	689560000	109260000	79533000	45950000	28137000	13925000	7454800	7771600	8262800	5587600	812050	5553400	4757200	3022800	1389000	552690	962160	2348200	1230300	3318100	14113000		0	11050000	5124500	337230	1271700
>tr|Q8I1R8|Q8I1R8_PLAF7 Uncharacterized protein OS=Plasmodium falciparum (isolate 3D7) OX=36329 GN=PF3D7_0417000 PE=4 SV=1	30.2	32.865	8.5976e-26	Q8I1R8	Q8I1R8_PLAF7 Uncharacterized protein	Plasmodium falciparum (isolate 3D7) OX=36329	PF3D7_0417000	5	30.2	275	2760300000	212330000	12	0	0	0	0	0	0	0	0	211550	0	0	0	95045	562090	395320	349890	0	0	0	0	0	0	0	976600	0	218980	0	0	0	0		0	39623000	70227000	72177000	19387000
>tr|Q8IM26|Q8IM26_PLAF7 Glideosome associated protein with multiple membrane spans 3 OS=Plasmodium falciparum (isolate 3D7) OX=36329 GN=PF3D7_1406800 PE=4 SV=1	17.3	32.887	3.981e-16	Q8IM26	Q8IM26_PLAF7 Glideosome associated protein with multiple membrane spans 3	Plasmodium falciparum (isolate 3D7) OX=36329	PF3D7_1406800	5	17.3	284	8331200000	1041400000	47	0	0	0	0	0	0	0	1414700	385850	1428300	0	0	0	0	0	0	0	83818	0	0	2639500	2440400	2299000	5011600	6168200	8929000	110690	21899000	16988000	46166000		0	0	0	0	519530
>tr|Q8I334|Q8I334_PLAF7 Uncharacterized protein OS=Plasmodium falciparum (isolate 3D7) OX=36329 GN=PF3D7_0911800 PE=4 SV=1	14.9	32.931	1.0657e-10	Q8I334	Q8I334_PLAF7 Uncharacterized protein	Plasmodium falciparum (isolate 3D7) OX=36329	PF3D7_0911800	2	14.9	276	104700000	9518300	6	0	0	0	0	0	58256	0	27216	1504400	0	788310	279810	92117	153040	0	0	0	0	0	0	0	0	0	0	0	0	0	0	0	0		0	0	0	0	0
>tr|A0A144A6T9|A0A144A6T9_PLAF7 NAD(P)H-hydrate epimerase OS=Plasmodium falciparum (isolate 3D7) OX=36329 GN=PF3D7_1459700 PE=3 SV=1;>sp|Q8IKN4|NNRE_PLAF7 NAD(P)H-hydrate epimerase OS=Plasmodium falciparum (isolate 3D7) OX=36329 GN=PF14_0570 PE=3 SV=2	24	32.959	1.0029e-13	Q8IKN4	NNRE_PLAF7 NAD(P)H-hydrate epimerase	Plasmodium falciparum (isolate 3D7) OX=36329	PF14_0570	6	24	287	400630000	33386000	7	661360	0	0	0	0	0	8070400	6387700	808540	1415600	1196800	383890	0	1587100	0	0	0	0	0	0	0	0	0	310150	0	0	0	0	510100	1052400		0	669900	0	161170	0
>tr|Q8IKH1|Q8IKH1_PLAF7 Enkurin domain-containing protein, putative OS=Plasmodium falciparum (isolate 3D7) OX=36329 GN=PF3D7_1466600 PE=4 SV=1	56.8	33.002	5.1469e-48	Q8IKH1	Q8IKH1_PLAF7 Enkurin domain-containing protein, putative	Plasmodium falciparum (isolate 3D7) OX=36329	PF3D7_1466600	14	56.8	280	2379800000	169980000	22	895730	7145800	668020	0	649790	945790	1111100	1407800	0	806590	0	0	0	705200	0	0	133030	0	1147000	3800700	297510	273860	971530	0	1454800	518000	0	252600	267530	683040		0	0	0	0	558660
>tr|A0A144A431|A0A144A431_PLAF7 Leucine-rich repeat protein OS=Plasmodium falciparum (isolate 3D7) OX=36329 GN=PF3D7_1427900 PE=4 SV=1;>sp|Q8ILI6|AN32_PLAF7 Acidic leucine-rich nuclear phosphoprotein 32-related protein OS=Plasmodium falciparum (isolate 3D7	55.5	33.006	6.9763e-278	Q8ILI6	AN32_PLAF7 Acidic leucine-rich nuclear phosphoprotein 32-related protein			18	55.5	281	35715000000	2747300000	176	3943300	822250	20186000	26631000	138940000	54735000	33039000	19749000	27743000	23668000	744060000	674620000	175220000	111290000	75300000	42938000	35691000	21651000	14937000	10690000	9025300	5739500	3890500	909970	2162500	1706100	1514500	688150	740460	4836900		0	5601300	820380	0	9567400
>tr|Q8I3Y0|Q8I3Y0_PLAF7 Orotate phosphoribosyltransferase OS=Plasmodium falciparum (isolate 3D7) OX=36329 GN=PF3D7_0512700 PE=3 SV=1	51.2	33.006	2.573e-76	Q8I3Y0	Q8I3Y0_PLAF7 Orotate phosphoribosyltransferase	Plasmodium falciparum (isolate 3D7) OX=36329	PF3D7_0512700	15	51.2	281	2780000000	213850000	56	8185300	2275500	211570	2252300	112280	2152500	3642600	1027300	48348000	2630300	83211000	12869000	13293000	2609900	2350600	1768600	160110	0	197780	258440	483560	172050	192760	0	79424	0	0	0	539000	1279800		0	1473400	0	0	0
>sp|C6KT50|PDX1_PLAF7 Pyridoxal 5-phosphate synthase subunit Pdx1 OS=Plasmodium falciparum (isolate 3D7) OX=36329 GN=pdx1 PE=1 SV=1	78.1	33.013	0	C6KT50	PDX1_PLAF7 Pyridoxal 5-phosphate synthase subunit Pdx1	Plasmodium falciparum (isolate 3D7) OX=36329	pdx1	23	78.1	301	49803000000	3112700000	241	3066000	1706400	1186500	786560	532090	1170700	2019900	206730000	473750000	85217000	925800000	175730000	143820000	69354000	51485000	30235000	13617000	15310000	76427000	27568000	1749400	14337000	845070	4171100	1473500	1312300	1264800	949310	2300600	3860600		100200	1937300	865260	559460	726740
>tr|Q8IJH8|Q8IJH8_PLAF7 Phospholipid scramblase OS=Plasmodium falciparum (isolate 3D7) OX=36329 GN=PF3D7_1022700 PE=3 SV=1	51.6	33.019	3.9099e-70	Q8IJH8	Q8IJH8_PLAF7 Phospholipid scramblase	Plasmodium falciparum (isolate 3D7) OX=36329	PF3D7_1022700	12	51.6	275	3288800000	219260000	40	655330	478480	0	158680	0	0	2917800	8263600	1678200	4618200	945940	246030	79071	1013000	89797	0	0	0	0	1840800	3394700	2310200	999480	0	0	190590	0	0	0	0		0	1108800	0	0	0
>tr|Q8IKS4|Q8IKS4_PLAF7 Hemolysin III OS=Plasmodium falciparum (isolate 3D7) OX=36329 GN=PF3D7_1455400 PE=4 SV=2	13.5	33.071	4.7734e-11	Q8IKS4	Q8IKS4_PLAF7 Hemolysin III	Plasmodium falciparum (isolate 3D7) OX=36329	PF3D7_1455400	3	13.5	282	549430000	45786000	13	0	0	0	0	312630	0	250460	0	0	0	0	70302	0	0	0	0	416250	0	0	0	0	0	1520600	505200	0	953410	1250900	2257700	3509000	8050300		0	0	0	0	0
>tr|C0H4T1|C0H4T1_PLAF7 Coatomer subunit epsilon, putative OS=Plasmodium falciparum (isolate 3D7) OX=36329 GN=PF3D7_0808400 PE=4 SV=1	63.7	33.092	6.259e-67	C0H4T1	C0H4T1_PLAF7 Coatomer subunit epsilon, putative	Plasmodium falciparum (isolate 3D7) OX=36329	PF3D7_0808400	13	63.7	278	2346700000	138040000	30	0	248080	1433400	379440	255960	367510	78612	61958000	2516400	7131900	2030000	1577800	1097000	0	805430	533800	626790	330460	0	209680	0	0	313990	0	0	0	435080	0	0	0		333790	0	0	1514500	0
>tr|C6KT75|C6KT75_PLAF7 Ribonuclease OS=Plasmodium falciparum (isolate 3D7) OX=36329 GN=PF3D7_0623900 PE=3 SV=1	31.9	33.095	3.2621e-26	C6KT75	C6KT75_PLAF7 Ribonuclease	Plasmodium falciparum (isolate 3D7) OX=36329	PF3D7_0623900	6	31.9	288	148020000	10573000	8	0	0	0	0	112920	0	39913	0	318610	0	8078400	230030	284110	265590	0	0	0	0	0	0	0	0	0	0	0	0	0	210210	168230	495190		0	0	0	0	0
>tr|Q8I374|Q8I374_PLAF7 Proteasome activator 28 subunit beta, putative OS=Plasmodium falciparum (isolate 3D7) OX=36329 GN=PF3D7_0907700 PE=1 SV=1	68.8	33.125	4.8009e-165	Q8I374	Q8I374_PLAF7 Proteasome activator 28 subunit beta, putative	Plasmodium falciparum (isolate 3D7) OX=36329	PF3D7_0907700	18	68.8	279	11498000000	676340000	93	5194400	3677000	2551100	784140	6979300	8426300	21974000	4029100	33717000	1593400	242810000	32702000	106140000	71192000	6890200	5602000	1975700	1662700	1146300	462450	0	94193	1396800	1682600	3439500	1448400	2850000	764850	359880	153320		0	568770	212230	646800	4402000
>tr|Q8IL82|Q8IL82_PLAF7 Uncharacterized protein OS=Plasmodium falciparum (isolate 3D7) OX=36329 GN=PF3D7_1438600 PE=4 SV=1	35	33.149	2.8175e-24	Q8IL82	Q8IL82_PLAF7 Uncharacterized protein	Plasmodium falciparum (isolate 3D7) OX=36329	PF3D7_1438600	9	35	277	3654600000	243640000	18	0	0	115560000	0	0	0	0	47518	0	51219	0	1097500	0	942310	364130	0	0	0	0	0	0	0	318760	400100	0	577090	710160	714220	1357100	5597700		0	2354000	0	0	76675000
>tr|Q8I294|Q8I294_PLAF7 Uncharacterized protein OS=Plasmodium falciparum (isolate 3D7) OX=36329 GN=PF3D7_0104500 PE=4 SV=2	40.1	33.175	7.4838e-60	Q8I294	Q8I294_PLAF7 Uncharacterized protein	Plasmodium falciparum (isolate 3D7) OX=36329	PF3D7_0104500	10	40.1	277	2472200000	176580000	20	1094400	0	0	222690	297320	3219300	82503000	11103000	5166200	5847800	3329400	1392500	0	0	0	663570	547540	462560	1872900	1095500	1150300	298560	140910	608210	0	0	0	0	155540	246920		0	11456000	1337200	2322300	244710
>tr|C0H535|C0H535_PLAF7 SAP domain-containing protein, putative OS=Plasmodium falciparum (isolate 3D7) OX=36329 GN=PF3D7_0912500 PE=4 SV=1	18.4	33.184	1.4406e-24	C0H535	C0H535_PLAF7 SAP domain-containing protein, putative	Plasmodium falciparum (isolate 3D7) OX=36329	PF3D7_0912500	5	18.4	288	1000100000	71433000	7	1549500	2719400	745510	0	834520	0	206110	0	1689500	879010	231750	6163300	653590	373400	684190	484250	797070	0	0	0	0	0	0	0	0	387230	0	0	921190	2403800		0	1702700	0	1131500	881500
>tr|Q76NN6|Q76NN6_PLAF7 Ran-specific GTPase-activating protein 1, putative OS=Plasmodium falciparum (isolate 3D7) OX=36329 GN=PF3D7_0419600 PE=4 SV=1	45.7	33.195	1.0143e-115	Q76NN6	Q76NN6_PLAF7 Ran-specific GTPase-activating protein 1, putative	Plasmodium falciparum (isolate 3D7) OX=36329	PF3D7_0419600	14	45.7	280	22690000000	1745400000	106	1668900	2659200	3654700	4408500	7831400	5296000	2341200	1995400	3447200	2662100	11656000	32883000	374720000	579530000	149310000	70993000	49644000	37540000	24180000	9879100	7640200	8002300	4201000	3003000	1687400	1183500	189520	0	0	258460		41609	11532000	5026900	4036300	19736000
>tr|Q8I5S3|Q8I5S3_PLAF7 Mediator of RNA polymerase II transcription subunit 18, putative OS=Plasmodium falciparum (isolate 3D7) OX=36329 GN=PF3D7_1213200 PE=4 SV=1	38.5	33.254	1.7816e-39	Q8I5S3	Q8I5S3_PLAF7 Mediator of RNA polymerase II transcription subunit 18, putative	Plasmodium falciparum (isolate 3D7) OX=36329	PF3D7_1213200	8	38.5	278	677570000	35661000	12	196100	0	0	0	0	0	0	423490	1535300	14765000	0	1444700	1423400	362080	0	0	0	0	353310	438330	2510100	1374200	387460	596590	533490	199890	0	0	136470	317550		0	0	0	0	0
>tr|Q8IKI8|Q8IKI8_PLAF7 Cytochrome c oxidase subunit ApiCOX25, putative OS=Plasmodium falciparum (isolate 3D7) OX=36329 GN=PF3D7_1465000 PE=4 SV=1	34.9	33.254	3.2007e-31	Q8IKI8	Q8IKI8_PLAF7 Cytochrome c oxidase subunit ApiCOX25, putative	Plasmodium falciparum (isolate 3D7) OX=36329	PF3D7_1465000	10	34.9	278	2311500000	121660000	20	0	0	0	1962500	5237400	503470	248010	0	0	0	332100	38329	38731	0	16081	189560	0	0	952980	348890	71492	97606	16326	18087	114050	0	0	0	178190	0		0	0	0	0	503170
>tr|Q8ILE3|Q8ILE3_PLAF7 Voltage-dependent anion-selective channel protein, putative OS=Plasmodium falciparum (isolate 3D7) OX=36329 GN=PF3D7_1432100 PE=4 SV=1	74.4	33.266	4.6984e-209	Q8ILE3	Q8ILE3_PLAF7 Voltage-dependent anion-selective channel protein, putative	Plasmodium falciparum (isolate 3D7) OX=36329	PF3D7_1432100	22	74.4	289	18864000000	1048000000	79	1627000	1440500	3490500	1605400	376290	735380	2527200	425380	178810000	14251000	20372000	20176000	10891000	6989500	1882500	4445800	876700	821830	198950	92805	177450	3193600	1279800	1140600	1615100	1102400	744510	1074700	1120400	5289600		91048	1295500	4307800	2219900	2704900
>tr|Q8I5F4|Q8I5F4_PLAF7 Haloacid dehalogenase-like hydrolase, putative OS=Plasmodium falciparum (isolate 3D7) OX=36329 GN=PF3D7_1226300 PE=4 SV=1	63.1	33.268	7.4043e-233	Q8I5F4	Q8I5F4_PLAF7 Haloacid dehalogenase-like hydrolase, putative	Plasmodium falciparum (isolate 3D7) OX=36329	PF3D7_1226300	22	63.1	295	26597000000	1662300000	143	2964200	1435500	921940	751260	2753700	1323900	4471500	7976800	702970000	318600000	141100000	92395000	56877000	31144000	15271000	8770200	5972600	4888800	1925400	1167000	671040	484770	437470	255290	1030800	797900	388570	747840	1888200	8760400		0	481610	380840	0	448380
>tr|C0H4G2|C0H4G2_PLAF7 NIMA related kinase 2 OS=Plasmodium falciparum (isolate 3D7) OX=36329 GN=PF3D7_0525900 PE=3 SV=1	7.7	33.271	0.00084039	C0H4G2	C0H4G2_PLAF7 NIMA related kinase 2	Plasmodium falciparum (isolate 3D7) OX=36329	PF3D7_0525900	1	7.7	286	393520000	24595000	1	0	0	0	0	0	0	0	0	0	0	0	0	0	0	0	13441000	3226500	0	1216000	967590	1351200	1598900	699020	0	378080	838260	273540	0	0	0		0	0	0	0	0
>tr|C6KST4|C6KST4_PLAF7 Uncharacterized protein OS=Plasmodium falciparum (isolate 3D7) OX=36329 GN=PF3D7_0608600 PE=4 SV=1	51.9	33.281	5.3197e-279	C6KST4	C6KST4_PLAF7 Uncharacterized protein	Plasmodium falciparum (isolate 3D7) OX=36329	PF3D7_0608600	19	51.9	283	44420000000	3416900000	162	0	221630	0	0	0	1183000	622880	0	0	51497	0	0	0	11215	0	1349700	97501	0	0	380400	58503	92440	0	0	0	1429400	0	2044600	404790	8153400		21460	6198700	4769100	23402000	30081000
>tr|Q8I2S7|Q8I2S7_PLAF7 3-oxoacyl-[acyl-carrier-protein] reductase OS=Plasmodium falciparum (isolate 3D7) OX=36329 GN=PF3D7_0922900 PE=1 SV=1	14.3	33.347	4.5132e-06	Q8I2S7	Q8I2S7_PLAF7 3-oxoacyl-[acyl-carrier-protein] reductase	Plasmodium falciparum (isolate 3D7) OX=36329	PF3D7_0922900	3	14.3	301	121260000	6382000	3	0	0	0	0	0	0	0	75840	0	0	0	0	0	0	417490	0	0	391450	591070	0	0	0	417590	0	355140	0	0	0	106140	0		0	0	0	0	0
>tr|Q8IKC8|Q8IKC8_PLAF7 Exported protein 2 OS=Plasmodium falciparum (isolate 3D7) OX=36329 GN=PF3D7_1471100 PE=1 SV=1	49.8	33.411	2.2278e-217	Q8IKC8	Q8IKC8_PLAF7 Exported protein 2	Plasmodium falciparum (isolate 3D7) OX=36329	PF3D7_1471100	17	49.8	287	81497000000	6269000000	235	6231200	6291500	3134000	25559000	139330000	282730000	104560000	211350000	2541900000	415420000	649840000	307030000	247500000	155330000	89807000	47918000	41012000	19269000	14136000	6375100	3698000	3307400	2509300	1696000	1352800	1845700	0	1609600	2212100	2550000		82142	0	17717000	2658600	5721400
>tr|Q8I665|Q8I665_PLAF7 Uncharacterized protein OS=Plasmodium falciparum (isolate 3D7) OX=36329 GN=PF3D7_0204200 PE=4 SV=1	43.1	33.414	4.5985e-108	Q8I665	Q8I665_PLAF7 Uncharacterized protein	Plasmodium falciparum (isolate 3D7) OX=36329	PF3D7_0204200	10	43.1	276	1831800000	152650000	25	825520	0	0	0	0	0	0	290680	3574700	0	17145000	29480000	5402400	4700000	1329700	667730	586620	48698	654980	1358000	287890	604500	707140	1295600	0	0	0	0	0	0		0	547170	0	1140200	0
>tr|Q8IK55|Q8IK55_PLAF7 PRESAN domain-containing protein OS=Plasmodium falciparum (isolate 3D7) OX=36329 GN=PF3D7_1478000 PE=4 SV=1	8.5	33.418	1.6531e-07	Q8IK55	Q8IK55_PLAF7 PRESAN domain-containing protein	Plasmodium falciparum (isolate 3D7) OX=36329	PF3D7_1478000	2	8.5	282	71265000	4751000	4	0	0	0	0	0	0	0	0	0	0	0	0	0	0	0	0	0	0	0	0	0	0	0	0	0	0	0	0	0	0		0	0	0	0	0
>tr|Q8I3H4|Q8I3H4_PLAF7 Apicoplast TIC22 protein OS=Plasmodium falciparum (isolate 3D7) OX=36329 GN=PF3D7_0529300 PE=1 SV=1	20.8	33.474	1.1462e-16	Q8I3H4	Q8I3H4_PLAF7 Apicoplast TIC22 protein	Plasmodium falciparum (isolate 3D7) OX=36329	PF3D7_0529300	3	20.8	279	781770000	55841000	5	2480800	0	2482500	10907000	0	4427600	2024800	3750800	0	0	0	180130	0	0	0	0	0	0	0	0	156940	60922	0	0	0	0	0	0	0	0		0	0	0	0	0
>tr|C6KSV8|C6KSV8_PLAF7 ATP synthase-associated protein, putative OS=Plasmodium falciparum (isolate 3D7) OX=36329 GN=PF3D7_0611300 PE=4 SV=1	53.6	33.476	2.9964e-190	C6KSV8	C6KSV8_PLAF7 ATP synthase-associated protein, putative	Plasmodium falciparum (isolate 3D7) OX=36329	PF3D7_0611300	13	53.6	280	4257500000	327500000	41	0	901150	0	1162900	27721	0	131230	1351200	3444300	14213000	3135000	1781800	261100	272110	0	420320	373720	0	0	0	298820	165060	0	0	1048500	0	0	593220	0	0		38148	1233100	427430	547930	980870
>tr|C6KTE5|C6KTE5_PLAF7 Tetratricopeptide repeat protein, putative OS=Plasmodium falciparum (isolate 3D7) OX=36329 GN=PF3D7_0631000 PE=4 SV=1;>tr|C6KSL8|C6KSL8_PLAF7 Tetratricopeptide repeat protein, putative OS=Plasmodium falciparum (isolate 3D7) OX=36329	13	33.498	7.4596e-06	C6KTE5	C6KTE5_PLAF7 Tetratricopeptide repeat protein, putative	Plasmodium falciparum (isolate 3D7) OX=36329	PF3D7_0631000	2	13	285	34801000	1933400	4	0	0	0	213190	106870	151140	0	0	0	309660	58826	0	0	0	0	0	0	0	0	0	0	0	0	0	0	0	0	0	0	74054		0	0	0	0	0
>tr|A0A143ZWT9|A0A143ZWT9_PLAF7 PRESAN domain-containing protein OS=Plasmodium falciparum (isolate 3D7) OX=36329 GN=PF3D7_0832200.1 PE=4 SV=1;>tr|A0A146M1Y0|A0A146M1Y0_PLAF7 PRESAN domain-containing protein OS=Plasmodium falciparum (isolate 3D7) OX=36329 G	18.2	33.544	7.2227e-17	A0A143ZWT9	A0A143ZWT9_PLAF7 PRESAN domain-containing protein	Plasmodium falciparum (isolate 3D7) OX=36329	PF3D7_0832200.1	5	18.2	286	421610000	26351000	11	599880	0	0	0	0	0	922210	2008000	75556	354250	0	0	0	0	0	0	0	0	0	112720	0	0	0	0	0	0	0	0	69200	0		0	98068	0	0	219100
>tr|C0H570|C0H570_PLAF7 RNA-binding protein, putative OS=Plasmodium falciparum (isolate 3D7) OX=36329 GN=PF3D7_0929200 PE=4 SV=1	44.3	33.598	1.4417e-255	C0H570	C0H570_PLAF7 RNA-binding protein, putative	Plasmodium falciparum (isolate 3D7) OX=36329	PF3D7_0929200	16	44.3	289	9734100000	811180000	72	124060000	89575000	55008000	14243000	6104300	15454000	6803800	7988500	16627000	24623000	3892800	4021500	2719000	819660	735670	228220	18023000	2085100	0	1500300	0	179640	0	0	185690	0	881240	3481700	439190	1003000		0	7500000	7334600	8305500	6700800
>tr|Q8II65|Q8II65_PLAF7 Uncharacterized protein OS=Plasmodium falciparum (isolate 3D7) OX=36329 GN=PF3D7_1129800 PE=4 SV=1	7.4	33.66	8.4951e-06	Q8II65	Q8II65_PLAF7 Uncharacterized protein	Plasmodium falciparum (isolate 3D7) OX=36329	PF3D7_1129800	2	7.4	282	196400000	15108000	2	1594300	1119700	0	1017600	2052500	362990	0	174270	0	482040	602360	0	0	0	0	0	0	0	0	1595700	1189800	0	410130	0	0	0	0	0	0	0		0	0	0	0	0
>tr|Q8IIN8|Q8IIN8_PLAF7 RNA transcription, translation and transport factor protein, putative OS=Plasmodium falciparum (isolate 3D7) OX=36329 GN=PF3D7_1112500 PE=4 SV=1	49.3	33.661	2.922e-35	Q8IIN8	Q8IIN8_PLAF7 RNA transcription, translation and transport factor protein, putative	Plasmodium falciparum (isolate 3D7) OX=36329	PF3D7_1112500	13	49.3	278	1395600000	99689000	24	586060	498120	558130	286480	436180	828910	0	256250	34005000	5108500	4226400	2641400	1532100	670390	1209700	0	574020	339420	383340	0	0	0	662290	0	25240	0	0	0	0	178060		0	912170	714790	0	455980
>tr|C6KT27|C6KT27_PLAF7 Trafficking protein particle complex subunit 6A, putative OS=Plasmodium falciparum (isolate 3D7) OX=36329 GN=PF3D7_0618700 PE=4 SV=1	21.8	33.698	1.9891e-18	C6KT27	C6KT27_PLAF7 Trafficking protein particle complex subunit 6A, putative	Plasmodium falciparum (isolate 3D7) OX=36329	PF3D7_0618700	4	21.8	284	249600000	19200000	13	0	0	311190	45939	17914	137300	258160	18742	53843	62374	127190	5356700	4523200	838130	538570	125380	0	75246	0	0	0	0	0	0	0	0	0	0	0	0		0	0	0	0	91473
>tr|Q8IJ34|Q8IJ34_PLAF7 ADP/ATP transporter on adenylate translocase OS=Plasmodium falciparum (isolate 3D7) OX=36329 GN=PF3D7_1037300 PE=3 SV=1	61.1	33.726	8.9519e-100	Q8IJ34	Q8IJ34_PLAF7 ADP/ATP transporter on adenylate translocase	Plasmodium falciparum (isolate 3D7) OX=36329	PF3D7_1037300	19	61.1	301	47090000000	2354500000	360	4852000	683360	966160	384630	393800	1052200	84056	7637200	9703600	83171000	11282000	7895500	3212600	3531700	2528700	2145200	1729200	444760	1812300	2186900	1435400	5310000	5827600	8440600	8332300	18261000	20809000	37545000	56494000	131450000		270690	12372000	1752900	98924	561890
>tr|Q8IDW7|Q8IDW7_PLAF7 RanBPM and CLTH-like protein, putative OS=Plasmodium falciparum (isolate 3D7) OX=36329 GN=PF3D7_1336400 PE=4 SV=1	40.4	33.733	1.0098e-55	Q8IDW7	Q8IDW7_PLAF7 RanBPM and CLTH-like protein, putative	Plasmodium falciparum (isolate 3D7) OX=36329	PF3D7_1336400	7	40.4	282	634670000	45333000	12	0	0	0	0	0	0	0	0	1682600	0	84565	0	0	0	0	0	0	178820	626230	0	0	203510	0	0	0	0	0	0	0	0		0	0	0	0	0
>tr|Q8I669|Q8I669_PLAF7 EMP1-trafficking protein OS=Plasmodium falciparum (isolate 3D7) OX=36329 GN=PF3D7_0202200 PE=4 SV=1	19.7	33.741	3.884e-17	Q8I669	Q8I669_PLAF7 EMP1-trafficking protein	Plasmodium falciparum (isolate 3D7) OX=36329	PF3D7_0202200	4	19.7	290	407190000	29085000	25	0	0	460090	253030	67034	1967000	11098000	1950700	672210	1564800	1249600	509600	352310	79376	27017	0	0	134860	0	0	36841	0	0	0	0	0	0	0	0	0		0	403790	0	0	0
>tr|Q8IL28|Q8IL28_PLAF7 1-acyl-sn-glycerol-3-phosphate acyltransferase, putative OS=Plasmodium falciparum (isolate 3D7) OX=36329 GN=PF3D7_1444300 PE=4 SV=2	48.6	33.747	6.7401e-37	Q8IL28	Q8IL28_PLAF7 1-acyl-sn-glycerol-3-phosphate acyltransferase, putative	Plasmodium falciparum (isolate 3D7) OX=36329	PF3D7_1444300	8	48.6	292	1820600000	182060000	38	0	0	0	228110	0	0	0	0	0	0	0	0	0	344650	0	0	272410	1041600	0	0	0	0	0	0	533850	4896600	6080600	12451000	19557000	21200000		0	0	0	0	478110
>tr|Q8I415|Q8I415_PLAF7 Single-stranded DNA-binding protein OS=Plasmodium falciparum (isolate 3D7) OX=36329 GN=PF3D7_0508800 PE=1 SV=1	24.3	33.86	4.1056e-81	Q8I415	Q8I415_PLAF7 Single-stranded DNA-binding protein	Plasmodium falciparum (isolate 3D7) OX=36329	PF3D7_0508800	7	24.3	284	1354900000	84680000	22	0	0	777650	96547	141440	1640000	383040	13525000	5002100	29787000	5857300	2272800	903650	806750	0	0	167380	498420	940380	0	17830	382430	333130	123110	0	0	0	0	0	0		0	0	5079500	0	111110
>tr|Q8IIK7|Q8IIK7_PLAF7 Uncharacterized protein OS=Plasmodium falciparum (isolate 3D7) OX=36329 GN=PF3D7_1115800 PE=4 SV=1	5.9	33.88	4.4562e-06	Q8IIK7	Q8IIK7_PLAF7 Uncharacterized protein	Plasmodium falciparum (isolate 3D7) OX=36329	PF3D7_1115800	2	5.9	304	303770000	15188000	6	0	0	4217800	0	1207900	1161500	0	0	535140	545290	510030	527180	0	0	0	0	152650	0	0	215100	0	0	0	0	0	0	0	0	0	0		0	0	0	0	0
>tr|Q8I527|Q8I527_PLAF7 Hydroxyethylthiazole kinase OS=Plasmodium falciparum (isolate 3D7) OX=36329 GN=PF3D7_1239600 PE=4 SV=1	52	33.882	1.8706e-74	Q8I527	Q8I527_PLAF7 Hydroxyethylthiazole kinase	Plasmodium falciparum (isolate 3D7) OX=36329	PF3D7_1239600	14	52	302	2460700000	175760000	34	530270	0	373510	0	269740	536850	134310	3143000	4188100	62665000	2418700	2148800	2737200	0	0	1781600	1247100	383520	279380	307180	1279600	1516100	658570	334160	0	0	0	0	0	1455800		0	350210	0	0	2496700
>tr|Q8IJL9|Q8IJL9_PLAF7 Uncharacterized protein OS=Plasmodium falciparum (isolate 3D7) OX=36329 GN=PF3D7_1018100 PE=4 SV=1	11.3	33.902	2.0107e-08	Q8IJL9	Q8IJL9_PLAF7 Uncharacterized protein	Plasmodium falciparum (isolate 3D7) OX=36329	PF3D7_1018100	2	11.3	282	36791000	2299400	1	0	0	59768	0	0	0	0	0	0	0	0	68802	0	0	37336	0	0	520910	0	0	0	0	0	0	0	0	0	22733	0	0		0	0	0	531480	60024
>tr|Q8IE80|Q8IE80_PLAF7 Glideosome associated protein with multiple membrane spans 1 OS=Plasmodium falciparum (isolate 3D7) OX=36329 GN=PF3D7_1323700 PE=4 SV=1	15.5	33.979	3.1249e-75	Q8IE80	Q8IE80_PLAF7 Glideosome associated protein with multiple membrane spans 1	Plasmodium falciparum (isolate 3D7) OX=36329	PF3D7_1323700	5	15.5	303	7455900000	931990000	75	0	0	0	141740	0	0	0	0	0	0	574430	0	0	132530	0	0	0	0	196450	610680	0	373460	802880	929890	2279000	2857100	3638800	17231000	20992000	50553000		0	945340	0	0	0
>tr|Q8ILL3|Q8ILL3_PLAF7 60S ribosomal protein L5, putative OS=Plasmodium falciparum (isolate 3D7) OX=36329 GN=PF3D7_1424100 PE=1 SV=1	59.5	33.998	1.0724e-274	Q8ILL3	Q8ILL3_PLAF7 60S ribosomal protein L5, putative	Plasmodium falciparum (isolate 3D7) OX=36329	PF3D7_1424100	19	59.5	294	55910000000	3993600000	324	1833700	6208500	5071100	1082300	2715700	4361600	1909000	25202000	360830000	53088000	966970000	197320000	178490000	106800000	71584000	49356000	36684000	25964000	21634000	15947000	8859200	11687000	7225800	11414000	13780000	19812000	17919000	50889000	99423000	316760000		267890	36709000	22319000	17912000	19386000
>tr|Q8I399|Q8I399_PLAF7 Uncharacterized protein OS=Plasmodium falciparum (isolate 3D7) OX=36329 GN=PF3D7_0905000 PE=4 SV=1	52.7	34.031	4.5273e-113	Q8I399	Q8I399_PLAF7 Uncharacterized protein	Plasmodium falciparum (isolate 3D7) OX=36329	PF3D7_0905000	15	52.7	281	3373600000	281130000	26	470690	0	431550	786690	0	1293200	0	0	0	4319100	240050	0	0	0	336680	627540	1078200	0	0	0	0	0	0	0	883370	0	0	0	0	0		0	2710900	1845300	0	188160
>tr|C6KT25|C6KT25_PLAF7 Malate dehydrogenase OS=Plasmodium falciparum (isolate 3D7) OX=36329 GN=PF3D7_0618500 PE=1 SV=1	49.2	34.04	4.7716e-108	C6KT25	C6KT25_PLAF7 Malate dehydrogenase	Plasmodium falciparum (isolate 3D7) OX=36329	PF3D7_0618500	10	49.2	313	2993200000	187070000	29	311260	0	0	0	88390	0	0	0	7307100	0	58646000	7719600	6806400	3171900	999600	536970	322700	0	0	0	0	0	302950	0	0	301450	213500	0	840850	633250		0	0	0	0	0
>tr|Q8IIP9|Q8IIP9_PLAF7 Protein transport protein BOS1, putative OS=Plasmodium falciparum (isolate 3D7) OX=36329 GN=PF3D7_1111300 PE=4 SV=1	33.2	34.075	2.1186e-33	Q8IIP9	Q8IIP9_PLAF7 Protein transport protein BOS1, putative	Plasmodium falciparum (isolate 3D7) OX=36329	PF3D7_1111300	7	33.2	289	479450000	31963000	8	0	0	0	0	170520	0	0	0	471290	0	0	0	0	0	0	641850	2358700	805000	342870	0	0	0	0	60962	224850	0	0	0	0	0		0	0	0	0	314410
>tr|Q76NM3|Q76NM3_PLAF7 L-lactate dehydrogenase OS=Plasmodium falciparum (isolate 3D7) OX=36329 GN=PF3D7_1324900 PE=1 SV=1	74.4	34.107	0	Q76NM3	Q76NM3_PLAF7 L-lactate dehydrogenase	Plasmodium falciparum (isolate 3D7) OX=36329	PF3D7_1324900	25	74.4	316	280660000000	23388000000	860	51195000	17175000	10602000	10497000	21656000	41169000	201940000	919190000	3910700000	6274600000	2010600000	1347500000	1103700000	604130000	295310000	273030000	191370000	118910000	109980000	70281000	67109000	67291000	62162000	83888000	94982000	129560000	125520000	225030000	243840000	377330000		1317900	160300000	37636000	43005000	80864000
>tr|Q8IM23|Q8IM23_PLAF7 rRNA 2-O-methyltransferase fibrillarin, putative OS=Plasmodium falciparum (isolate 3D7) OX=36329 GN=PF3D7_1407100 PE=3 SV=1	53.5	34.129	2.2203e-78	Q8IM23	Q8IM23_PLAF7 rRNA 2-O-methyltransferase fibrillarin, putative	Plasmodium falciparum (isolate 3D7) OX=36329	PF3D7_1407100	14	53.5	318	5912200000	281530000	66	336840	209720	255530	355210	149580	228330	277920	11313000	10458000	6008100	71669000	13763000	6507600	3346900	3913900	2105100	1611500	981790	2598200	1485900	781490	222260	146850	151220	175080	537590	543400	470370	1227800	9538800		0	4223000	1512900	1639900	0
>tr|A0A144A2J0|A0A144A2J0_PLAF7 DNA-directed RNA polymerase III subunit RPC6 OS=Plasmodium falciparum (isolate 3D7) OX=36329 GN=PF3D7_1421400 PE=3 SV=1	14.2	34.138	1.9174e-07	A0A144A2J0	A0A144A2J0_PLAF7 DNA-directed RNA polymerase III subunit RPC6	Plasmodium falciparum (isolate 3D7) OX=36329	PF3D7_1421400	3	14.2	288	81770000	4810000	4	0	0	0	0	0	0	0	106340	186410	2052200	0	0	0	0	0	0	0	0	0	0	0	0	0	0	0	0	0	0	0	0		0	0	0	0	0
>sp|C0H4K2|PF08_PLAF7 Uncharacterized protein MAL7P1.13 OS=Plasmodium falciparum (isolate 3D7) OX=36329 GN=MAL7P1.13 PE=1 SV=1	25.4	34.271	1.1991e-31	C0H4K2	PF08_PLAF7 Uncharacterized protein MAL7P1.13	Plasmodium falciparum (isolate 3D7) OX=36329	MAL7P1.13	6	25.4	284	387970000	25864000	13	0	0	0	0	0	0	881200	6712800	1000000	6149900	1106000	659780	181220	0	0	0	145180	0	0	0	0	0	0	16928	0	0	366280	92406	0	0		0	0	0	0	0
>tr|C0H4B1|C0H4B1_PLAF7 Memo-like protein OS=Plasmodium falciparum (isolate 3D7) OX=36329 GN=PF3D7_0417500.1 PE=3 SV=1	56.1	34.294	5.9456e-70	C0H4B1	C0H4B1_PLAF7 Memo-like protein	Plasmodium falciparum (isolate 3D7) OX=36329	PF3D7_0417500.1	16	56.1	296	3153700000	210250000	26	0	0	2689500	2498900	1512000	1551300	2195500	452450	89209000	28125000	13747000	9305700	6032600	3531100	1399800	919850	576910	1443200	0	772470	0	1072200	157570	270850	797260	4109700	649790	494180	303160	430890		0	0	0	0	0
>tr|Q8I3K7|Q8I3K7_PLAF7 Inner membrane complex protein 1g, putative OS=Plasmodium falciparum (isolate 3D7) OX=36329 GN=PF3D7_0525800 PE=4 SV=1	43	34.34	4.2944e-49	Q8I3K7	Q8I3K7_PLAF7 Inner membrane complex protein 1g, putative	Plasmodium falciparum (isolate 3D7) OX=36329	PF3D7_0525800	13	43	300	5300200000	378590000	45	11867000	646060	654340	527780	303640	810180	1070900	2102100	2291700	4396600	12363000	27825000	89680000	85099000	25821000	22356000	15326000	9828900	12700000	3754500	2608300	2736700	517250	812070	617990	681960	941750	506720	492880	524030		0	0	3990300	0	0
>tr|Q8IM22|Q8IM22_PLAF7 Uncharacterized protein OS=Plasmodium falciparum (isolate 3D7) OX=36329 GN=PF3D7_1407200 PE=4 SV=2	35.3	34.411	1.4862e-38	Q8IM22	Q8IM22_PLAF7 Uncharacterized protein	Plasmodium falciparum (isolate 3D7) OX=36329	PF3D7_1407200	11	35.3	289	1912500000	100660000	13	0	0	1222800	147060	167340	106500	0	0	131930	0	0	3472500	2494400	0	1321700	918400	4807900	159890	74600	166830	0	530620	1211400	4087600	1763400	956600	593260	252220	451090	1428800		36558	0	0	260200	2421300
>tr|Q8ILW5|Q8ILW5_PLAF7 Ubiquitin-conjugating enzyme E2, putative OS=Plasmodium falciparum (isolate 3D7) OX=36329 GN=PF3D7_1412900.1 PE=4 SV=1	19.7	34.417	2.7058e-10	Q8ILW5	Q8ILW5_PLAF7 Ubiquitin-conjugating enzyme E2, putative	Plasmodium falciparum (isolate 3D7) OX=36329	PF3D7_1412900.1	5	19.7	299	1142100000	87855000	6	234990	0	0	0	0	0	282840	0	2806300	0	4188300	578630	145410	0	0	466840	2772600	6038500	3195400	2180000	1540800	653180	0	454520	0	315690	845610	999990	1310400	2638700		0	0	1406300	1200500	0
>tr|O77389|O77389_PLAF7 Formate-nitrite transporter OS=Plasmodium falciparum (isolate 3D7) OX=36329 GN=PF3D7_0316600 PE=4 SV=2	19.4	34.458	2.5846e-60	O77389	O77389_PLAF7 Formate-nitrite transporter	Plasmodium falciparum (isolate 3D7) OX=36329	PF3D7_0316600	7	19.4	309	6886800000	573900000	58	510480	5117100	461950	0	0	0	421150	904480	0	0	0	405940	0	0	0	6005500	24321000	8919000	5240400	4463200	3391700	2912800	2087400	4220000	5419100	8500500	14467000	23143000	30225000	78158000		0	42647000	0	711520	0
>tr|Q8II93|Q8II93_PLAF7 Protein phosphatase, putative OS=Plasmodium falciparum (isolate 3D7) OX=36329 GN=PF3D7_1127000 PE=4 SV=2	69.7	34.461	6.8436e-178	Q8II93	Q8II93_PLAF7 Protein phosphatase, putative	Plasmodium falciparum (isolate 3D7) OX=36329	PF3D7_1127000	19	69.7	287	9309200000	664940000	71	1042200	6535900	8222400	1810600	1040000	1030900	2461800	2528900	294490000	44759000	66345000	30900000	15331000	15270000	4587200	5591200	4827500	1986300	1576600	1374100	5034700	4070200	1356600	3998200	2353700	1567000	0	455890	1606800	348170		49962	1299200	588370	9784300	3090100
>tr|Q8IK58|Q8IK58_PLAF7 PRESAN domain-containing protein OS=Plasmodium falciparum (isolate 3D7) OX=36329 GN=PF3D7_1477700 PE=4 SV=2	47.8	34.478	2.0082e-48	Q8IK58	Q8IK58_PLAF7 PRESAN domain-containing protein	Plasmodium falciparum (isolate 3D7) OX=36329	PF3D7_1477700	12	47.8	291	3916100000	244760000	35	2223300	2214300	969490	1949300	12657000	8670000	6080200	6788700	2989500	1286600	977710	759210	432820	393030	629840	0	0	0	0	0	63238	220820	78820	67939	0	276330	90722	0	0	0		416150	7596300	0	1689400	2111900
>tr|A0A5K1K9E7|A0A5K1K9E7_PLAF7 Protein transport protein SEC20, putative OS=Plasmodium falciparum (isolate 3D7) OX=36329 GN=PF3D7_1316800 PE=4 SV=1	28.3	34.491	3.7081e-20	A0A5K1K9E7	A0A5K1K9E7_PLAF7 Protein transport protein SEC20, putative	Plasmodium falciparum (isolate 3D7) OX=36329	PF3D7_1316800	6	25.9	290	325800000	17147000	7	0	0	115990	0	0	274220	191660	287880	2134000	684350	0	66544	0	0	0	0	0	292940	0	0	0	138100	0	44749	0	191900	205350	0	368540	72717		51650	221690	0	143750	0
>tr|C6KSR6|C6KSR6_PLAF7 VFT protein OS=Plasmodium falciparum (isolate 3D7) OX=36329 GN=PF3D7_0606800 PE=1 SV=1	42.5	34.502	3.3589e-35	C6KSR6	C6KSR6_PLAF7 VFT protein	Plasmodium falciparum (isolate 3D7) OX=36329	PF3D7_0606800	10	42.5	299	1825400000	101410000	30	1272500	0	845260	744520	347410	467070	429270	21794000	4093800	33796000	4702500	2380900	1871200	422550	306340	54251	0	0	0	0	0	0	0	0	0	0	0	0	0	0		18855	2251400	0	0	0
>tr|Q8IAK5|Q8IAK5_PLAF7 PRESAN domain-containing protein OS=Plasmodium falciparum (isolate 3D7) OX=36329 GN=PF3D7_0800600 PE=4 SV=1;>tr|Q8I2C9|Q8I2C9_PLAF7 PRESAN domain-containing protein OS=Plasmodium falciparum (isolate 3D7) OX=36329 GN=PF3D7_0115100 PE	44.7	34.508	2.2433e-64	Q8IAK5	Q8IAK5_PLAF7 PRESAN domain-containing protein	Plasmodium falciparum (isolate 3D7) OX=36329	PF3D7_0800600	14	44.7	291	4182700000	261420000	27	14818000	0	3832600	0	349310	0	0	0	0	0	0	650480	453780	0	0	0	1296700	621080	247600	0	0	89516	752360	648280	210010	9850300	18287000	321230	19127000	22408000		0	528730	0	1544600	0
>tr|A0A144A4V4|A0A144A4V4_PLAF7 Vacuolar protein sorting-associated protein 26, putative OS=Plasmodium falciparum (isolate 3D7) OX=36329 GN=PF3D7_1250300 PE=4 SV=1;>sp|Q8I4T1|VPS26_PLAF7 Vacuolar protein sorting-associated protein 26 OS=Plasmodium falcipar	17.5	34.509	1.1302e-12	Q8I4T1	VPS26_PLAF7 Vacuolar protein sorting-associated protein 26			4	17.5	297	137240000	6862000	5	0	0	0	0	0	0	0	0	0	0	0	21912	0	0	0	0	0	0	0	0	0	430560	176910	0	0	0	181150	275250	857730	1884900		0	0	0	0	0
>tr|Q8IAU0|Q8IAU0_PLAF7 Protein phosphatase PPM7, putative OS=Plasmodium falciparum (isolate 3D7) OX=36329 GN=PF3D7_0810500 PE=4 SV=1	37.3	34.519	4.1102e-48	Q8IAU0	Q8IAU0_PLAF7 Protein phosphatase PPM7, putative	Plasmodium falciparum (isolate 3D7) OX=36329	PF3D7_0810500	8	37.3	303	1373200000	76290000	22	535980	933630	0	0	391830	125520	9913800	33054000	1825000	3221100	1154400	2693600	2096700	0	0	583950	586040	317700	0	0	0	150740	98616	95097	0	0	0	0	0	107320		0	440160	0	0	279680
>tr|Q8I3T5|Q8I3T5_PLAF7 Serine/arginine-rich splicing factor 1 OS=Plasmodium falciparum (isolate 3D7) OX=36329 GN=PF3D7_0517300 PE=1 SV=2	45	34.561	6.4157e-121	Q8I3T5	Q8I3T5_PLAF7 Serine/arginine-rich splicing factor 1	Plasmodium falciparum (isolate 3D7) OX=36329	PF3D7_0517300	17	45	298	15717000000	1122700000	152	39073000	7708700	5618200	7135000	5984000	23882000	62212000	55771000	32666000	44574000	76962000	104520000	199430000	62163000	36157000	14382000	24969000	12965000	12312000	9857900	2998000	7994700	6851000	4894100	5932700	2731900	2332200	2522900	990230	3239100		37625	16528000	1491700	0	4074700
>tr|Q8I0X0|Q8I0X0_PLAF7 Alpha-soluble NSF attachment protein, putative OS=Plasmodium falciparum (isolate 3D7) OX=36329 GN=PF3D7_0509000 PE=4 SV=1	47	34.646	1.8751e-78	Q8I0X0	Q8I0X0_PLAF7 Alpha-soluble NSF attachment protein, putative	Plasmodium falciparum (isolate 3D7) OX=36329	PF3D7_0509000	9	47	298	1491600000	114740000	39	2021700	0	0	137280	0	324660	767310	1207400	14805000	3824900	35946000	4808300	2958900	964750	5157400	1343400	985700	64126	0	57178	0	0	0	0	0	0	542970	848310	498270	0		0	6090500	0	0	703150
>tr|C6S3H3|C6S3H3_PLAF7 EGF_3 domain-containing protein OS=Plasmodium falciparum (isolate 3D7) OX=36329 GN=PF3D7_1403200 PE=4 SV=1	10	34.706	1.0495e-09	C6S3H3	C6S3H3_PLAF7 EGF_3 domain-containing protein	Plasmodium falciparum (isolate 3D7) OX=36329	PF3D7_1403200	2	10	291	849370000	53085000	8	0	0	0	0	0	0	0	0	0	0	0	0	0	0	0	0	0	0	0	0	0	0	0	0	0	0	0	0	0	0		0	7688100	7474800	27099000	4577000
>tr|Q8IM45|Q8IM45_PLAF7 Uncharacterized protein OS=Plasmodium falciparum (isolate 3D7) OX=36329 GN=PF3D7_1404900 PE=4 SV=1	61.3	34.725	2.1242e-142	Q8IM45	Q8IM45_PLAF7 Uncharacterized protein	Plasmodium falciparum (isolate 3D7) OX=36329	PF3D7_1404900	17	61.3	297	10731000000	670700000	83	10373000	43737000	9307700	743320	891440	4668100	46886000	62294000	26958000	178210000	24318000	12583000	9004800	3339500	1923600	2065200	565270	226620	1010400	1750000	8993100	6844400	579830	620780	930380	287790	1396000	203200	594180	377440		199660	3634700	78753000	21999000	1625800
[truncated: 1,560 more rows]
[truncated: 26 more columns]
