# Supplementary material for: Composition and stage dynamics of mitochondrial complexes in Plasmodium falciparum
Source: Nat Commun. 2021 Jun 21;12:3820. doi: 10.1038/s41467-021-23919-x (PMC8217502; doi:10.1038/s41467-021-23919-x)
Supplement: Supplementary file 8 — Source Data [file 41467_2021_23919_MOESM8_ESM.xlsx]

## Sheet: Figure 2
				Sample	ABS2M	ABS2M	ABS2M	ABS2M	ABS2M	ABS2M	ABS2M	ABS2M	ABS2M	ABS2M	ABS2M	ABS2M	ABS2M	ABS2M	ABS2M	ABS2M	ABS2M	ABS2M	ABS2M	ABS2M	ABS2M	ABS2M	ABS2M	ABS2M	ABS2M	ABS2M	ABS2M	ABS2M	ABS2M	ABS2M	ABS2M	ABS2M	ABS2M	ABS2M	ABS2M	ABS2M	ABS2M	ABS2M	ABS2M	ABS2M	ABS2M	ABS2M	ABS2M	ABS2M	ABS2M
Heatmap Source Data Fig.2				Slice	1	2	3	4	5	6	7	8	9	10	11	12	13	14	15	16	17	18	19	20	21	22	23	24	25	26	27	28	29	30	31	32	33	34	35	36	37	38	39	40	41	42	43	44	45
				Membrane	24.2	26.5	29	31.7	34.7	38	41.5	45.5	49.8	54.5	59.6	65.3	71.4	78.2	85.6	93.6	102.5	112.2	122.8	134.4	147.1	161	176.2	192.8	211.1	231	252.8	276.7	302.9	331.5	362.8	397.1	434.7	475.7	520.7	569.9	623.8	682.7	747.2	817.8	895.1	979.7	1072.3	1173.6	1284.6
				Soluble	28.9	31.5	34.3	37.3	40.6	44.2	48.1	52.3	57	62	67.5	73.4	79.9	87	94.7	103	112.1	122.1	132.9	144.6	157.4	171.3	186.4	202.9	220.8	240.4	261.6	284.7	309.9	337.3	367.1	399.5	434.9	473.3	515.1	560.7	610.2	664.2	722.9	786.8	856.3	932	1014.4	1104	1201.6
Fasta headers	Name	Complex	Gene ID	Uniprot ID	iBAQ AS_DDM1_ normalized01	iBAQ AS_DDM1_ normalized02	iBAQ AS_DDM1_ normalized03	iBAQ AS_DDM1_ normalized04	iBAQ AS_DDM1_ normalized05	iBAQ AS_DDM1_ normalized06	iBAQ AS_DDM1_ normalized07	iBAQ AS_DDM1_ normalized08	iBAQ AS_DDM1_ normalized09	iBAQ AS_DDM1_ normalized10	iBAQ AS_DDM1_ normalized11	iBAQ AS_DDM1_ normalized12	iBAQ AS_DDM1_ normalized13	iBAQ AS_DDM1_ normalized14	iBAQ AS_DDM1_ normalized15	iBAQ AS_DDM1_ normalized16	iBAQ AS_DDM1_ normalized17	iBAQ AS_DDM1_ normalized18	iBAQ AS_DDM1_ normalized19	iBAQ AS_DDM1_ normalized20	iBAQ AS_DDM1_ normalized21	iBAQ AS_DDM1_ normalized22	iBAQ AS_DDM1_ normalized23	iBAQ AS_DDM1_ normalized24	iBAQ AS_DDM1_ normalized25	iBAQ AS_DDM1_ normalized26	iBAQ AS_DDM1_ normalized27	iBAQ AS_DDM1_ normalized28	iBAQ AS_DDM1_ normalized29	iBAQ AS_DDM1_ normalized30	iBAQ AS_DDM1_ normalized31	iBAQ AS_DDM1_ normalized32	iBAQ AS_DDM1_ normalized33	iBAQ AS_DDM1_ normalized34	iBAQ AS_DDM1_ normalized35	iBAQ AS_DDM1_ normalized36	iBAQ AS_DDM1_ normalized37	iBAQ AS_DDM1_ normalized38	iBAQ AS_DDM1_ normalized39	iBAQ AS_DDM1_ normalized40	iBAQ AS_DDM1_ normalized41	iBAQ AS_DDM1_ normalized42	iBAQ AS_DDM1_ normalized43	iBAQ AS_DDM1_ normalized44	iBAQ AS_DDM1_ normalized45
>tr|Q7KWI7|Q7KWI7_PLAF7 Uncharacterized protein OS=Plasmodium falciparum (isolate 3D7) OX=36329 GN=PF3D7_0220200 PE=4 SV=1	RhopHA1	RhopH Complex	PF3D7_0220200	Q7KWI7	0	0	0	0	0	0	0	0	0	0	0	0	0	0	0.0487392	0	0.0439092	0	0.0682663	0.0288945	0.0263337	0	0	0	0	0	0	0	0	0	0	0	0	0	0	0	0.06759	0.363412	0.77283	0.981917	1	0.699594	0.554175	0.622952	0.410029
>tr|Q8I2G2|Q8I2G2_PLAF7 Cytoadherence linked asexual protein 9 OS=Plasmodium falciparum (isolate 3D7) OX=36329 GN=PF3D7_0935800 PE=4 SV=1	CLAG9	RhopH Complex	PF3D7_0935800	Q8I2G2	0	0.000478164	0	0.000651855	0	0.00429662	0.00317492	0.0135031	0.0491688	0.0846298	0.058191	0.0379641	0.0348233	0.0242271	0.0151568	0.0154728	0.0468146	0.0225576	0.020313	0.0402151	0.084155	0.0508359	0.02643	0.0126016	0.0264711	0.0180632	0.00693358	0.00281969	0.000949294	0.00172677	0.00197069	0.00193991	0.00357624	0.00271739	0.0017725	0.0198142	0.120734	0.186213	0.197573	0.333068	1	0.600856	0.584442	0.668855	0.399009
>tr|O77310|O77310_PLAF7 Cytoadherence linked asexual protein 3.1 OS=Plasmodium falciparum (isolate 3D7) OX=36329 GN=PF3D7_0302500 PE=4 SV=2	RhopH1	RhopH Complex	PF3D7_0302500	O77310	0	8.11e-05	0.000345445	0.000966407	0.000587698	0.00059354	0.00164408	0.000541251	0.00159341	0.000558736	0	5.38e-05	0.000294508	0.000737637	0.000423361	0.00167888	0.00146476	6.01e-05	0.000321542	0.000373017	0.000347139	0.000139732	0.000350874	0.000331661	0	0.000707925	0.000786003	0.00127764	1.23e-05	0	0.000839962	0.00241956	0.00510954	0.0153236	0.0905521	0.199094	0.330172	0.564412	0.539123	0.682552	1	0.403059	0.285899	0.270354	0.114798
>tr|O96279|O96279_PLAF7 Cytoadherence linked asexual protein 2 OS=Plasmodium falciparum (isolate 3D7) OX=36329 GN=PF3D7_0220800 PE=4 SV=2	CLAG2	RhopH Complex	PF3D7_0220800	O96279	0	0	0	0	0	0	0	0	0	0	0	0	0	0	0	0.0258938	0	0.0435048	0.0201495	0.0309793	0	0.0385794	0.0424322	0.0146108	0	0	0.0254086	0.00438573	0	0	0	0	0	0	0	0	0.171683	0.414516	0.433363	0.723015	0.72533	1	0.691075	0.721534	0.476658
>tr|Q8I395|Q8I395_PLAF7 High molecular weight rhoptry protein 3 OS=Plasmodium falciparum (isolate 3D7) OX=36329 GN=PF3D7_0905400 PE=4 SV=1	RhopH3	RhopH Complex	PF3D7_0905400	Q8I395	0	0	0.00016306	0.000279371	0	0	6.97e-05	0.000212655	0.00306245	0.00241391	0.00346646	0.00842241	0.0228682	0.0511299	0.103099	0.0623251	0.0184762	0.00223108	0.00110514	0.0015104	0.00670887	0.00996807	0.0310324	0.0368463	0.0595129	0.0652952	0.0570665	0.0375852	0.0179278	0.0190301	0.00973348	0.0131179	0.00872157	0.00764653	0.0421659	0.0990674	0.271027	0.552407	0.686814	0.702167	1	0.496413	0.353078	0.325694	0.198859
>tr|C0H571|C0H571_PLAF7 High molecular weight rhoptry protein 2 OS=Plasmodium falciparum (isolate 3D7) OX=36329 GN=PF3D7_0929400 PE=4 SV=1	RhopH2	RhopH Complex	PF3D7_0929400	C0H571	0	0.000494411	0.00104395	0.000800763	0.000392897	0.000476606	0.000724848	0.000671338	0.000146509	0.000694792	0.000390347	0.00163921	0.00100505	0.00100984	0.000249243	8.3e-05	0.000593469	0.000392969	0.000337814	0.000201714	0.000124078	9.34e-05	4.24e-05	0.00039652	0.00503325	0.0301061	0.0360505	0.0238446	0.014358	0.00907449	0.00475438	0.00980193	0.0275891	0.0615397	0.140617	0.239733	0.326397	0.562817	0.60901	0.753116	1	0.530259	0.350542	0.366416	0.216239
>tr|A0A143ZVM1|A0A143ZVM1_PLAF7 Cytoadherence linked asexual protein 8 OS=Plasmodium falciparum (isolate 3D7) OX=36329 GN=PF3D7_0831600 PE=4 SV=1	CLAG8	RhopH Complex	PF3D7_0831600	A0A143ZVM1	0	0	0	0	0	0	0.0171537	0	0.0270619	0	0	0	0	0	0	0	0	0	0	0	0	0	0	0	0	0	0	0	0	0	0	0	0	0	0	0.0460192	0.187685	0.322159	0.492096	0.151246	1	0.753908	0.594129	0.689006	0.36531
>tr|O96153|O96153_PLAF7 26S proteasome regulatory subunit RPN1, putative OS=Plasmodium falciparum (isolate 3D7) OX=36329 GN=PF3D7_0205900 PE=4 SV=3	RPN1	Proteasome	PF3D7_0205900	O96153	0	0	0	0	0	0	0	0	0	0	0	0.0300293	0.02902	0.0208523	0	0	0	0	0	0.0118435	0	0.0314248	0.0127141	0.0129498	0	0	0.0132164	0.0450938	0	0	0	0	0	0	0	0	1	0.00876664	0.510913	0.773181	0	0.120611	0.0908438	0	0.062318
>tr|Q8IAR6|Q8IAR6_PLAF7 26S proteasome regulatory subunit RPN10, putative OS=Plasmodium falciparum (isolate 3D7) OX=36329 GN=PF3D7_0807800 PE=4 SV=1	RPN10	Proteasome	PF3D7_0807800	Q8IAR6	0	0	0	0	0.00205024	0.000561117	0.00893111	0.00687495	0	0	0	0.00776161	0	0	0.00334462	0	0	0	0.00347951	0.00257836	0.00466778	0	0.111691	0.175771	0	0	1	0.803016	0.502102	0.39105	0	0	0	0	0	0	0	0.0286222	0.0257163	0.019197	0	0	0	0.0149033	0.0119184
>tr|Q8ILV5|Q8ILV5_PLAF7 26S proteasome regulatory subunit RPN13, putative OS=Plasmodium falciparum (isolate 3D7) OX=36329 GN=PF3D7_1414000 PE=4 SV=2	RPN13	Proteasome	PF3D7_1414000	Q8ILV5	0	0	0.098756	0.166169	0.0775121	0	0	0	0	0	0	0	0.161604	0	0	1	0.638233	0	0.0870881	0.193369	0	0	0	0	0	0	0	0	0	0	0.205778	0	0	0	0	0	0	0	0	0	0	0	0	0	0
>tr|Q8IJA0|Q8IJA0_PLAF7 26S proteasome regulatory subunit RPN9, putative OS=Plasmodium falciparum (isolate 3D7) OX=36329 GN=PF3D7_1030500 PE=4 SV=1	RPN9	Proteasome	PF3D7_1030500	Q8IJA0	0	0	0	0	0.0422733	0	0	0	0.0868207	0.173334	0	0	0	0	0	0	0	0	0	0	0	0	0	0.00962457	0	0	0.0325322	0.0880435	0	0	0	0.140861	0.606307	0.31122	0.135977	0	0.312007	0.333088	0.14498	0	0.141555	0.129484	0.0932065	0.191018	0.666526
>tr|Q8IM66|Q8IM66_PLAF7 26S proteasome regulatory subunit RPN6 OS=Plasmodium falciparum (isolate 3D7) OX=36329 GN=PF3D7_1402300 PE=4 SV=1	RPN6	Proteasome	PF3D7_1402300	Q8IM66	0	0	0	0	0	0.00714016	0.0183397	0	0	0.0288154	0.0991873	0.0558534	0.101403	0	0	0.0195289	0.0190204	0.0850921	0.026904	0	0	0	0.0863725	0.0691292	0.0407563	0.0629856	0.105248	0	0.0431879	0.0879748	0.0712655	0.0796152	0	0	0	0	0.137276	0.107623	0.129245	0.0246661	0.0431846	0.123168	0.126734	0.314755	0.730436
>tr|Q8I323|Q8I323_PLAF7 26S proteasome regulatory subunit RPN8, putative OS=Plasmodium falciparum (isolate 3D7) OX=36329 GN=PF3D7_0912900 PE=4 SV=1	RPN8	Proteasome	PF3D7_0912900	Q8I323	0	0	0	0	0	0	0	0	0	0	0	0	0	0	0	0	0	0	0	0	0	0	0	0	0	0	0	0	0	0	0	0	0	0	0	0	0	0	0	0	0	0	0	0	0
>tr|Q8ID28|Q8ID28_PLAF7 26S proteasome regulatory subunit RPN11, putative OS=Plasmodium falciparum (isolate 3D7) OX=36329 GN=PF3D7_1368100 PE=4 SV=1	RPN11	Proteasome	PF3D7_1368100	Q8ID28	0	0	0	0	0.0976674	0	0	0	0	0	0	0	0	0	0	0	0	0	0	0	0	0	0	0.111494	0	0	0	0	0.070939	0	0	0	0	0	0	0	0	0	0	0.0725363	0	0	0.0905499	0.177543	0.89709
>tr|A0A5K1K9F3|A0A5K1K9F3_PLAF7 26S proteasome regulatory subunit RPN3, putative OS=Plasmodium falciparum (isolate 3D7) OX=36329 GN=PF3D7_1338100 PE=4 SV=1	RPN3	Proteasome	PF3D7_1338100	A0A5K1K9F3	0	0	0.207612	0.0645495	0	0.0199172	0	0	0.0096842	0	0	0	0	0	0	0	0.0230132	0	0	0.00931273	0	0	0	0	0.465414	0.285346	0.389577	0	0	0.0367881	0	0	0.0681217	0.0932163	0	0	0	0.123362	0.054835	0.0790032	0.0818627	0.081885	0.137161	0.149753	0.642911
>tr|Q8II71|Q8II71_PLAF7 26S proteasome regulatory subunit RPN7, putative OS=Plasmodium falciparum (isolate 3D7) OX=36329 GN=PF3D7_1129200 PE=4 SV=2	RPN7	Proteasome	PF3D7_1129200	Q8II71	0	0	0	0.574779	0	0	0	0	0	0	0.371079	0	0	0	0	0	0	0	0	0.309245	0.114607	0	0	0	0	0	0	0	0	0	0	0	0	0	0	0	0	0	0	0	0	0	0.256716	0.892316	0.231484
>tr|O77379|O77379_PLAF7 26S proteasome non-ATPase regulatory subunit 9, putative OS=Plasmodium falciparum (isolate 3D7) OX=36329 GN=PF3D7_0317800 PE=4 SV=1	PSMD9	Proteasome	PF3D7_0317800	O77379	0	0	0	0	0	0.207034	1	0.241497	0	0.39883	0.120466	0	0	0	0	0	0	0	0	0	0	0	0	0	0	0	0	0	0	0	0	0	0	0	0	0	0	0	0	0	0	0	0	0	0
>tr|O77345|O77345_PLAF7 26S proteasome regulatory subunit RPN12, putative OS=Plasmodium falciparum (isolate 3D7) OX=36329 GN=PF3D7_0312300 PE=4 SV=1	RPN12	Proteasome	PF3D7_0312300	O77345	0	0	0	0	0	0	0	0	0	0	0	0	0	0	0	0	0	0	0	0	0	0	0	0	0	0	0	0	0	0	0	0	0	0	0	0	0	0	0	0	0	0	0	0	0.222478
>tr|Q8IJM0|Q8IJM0_PLAF7 26S proteasome regulatory subunit p55, putative OS=Plasmodium falciparum (isolate 3D7) OX=36329 GN=PF3D7_1017900 PE=4 SV=1	p55	Proteasome	PF3D7_1017900	Q8IJM0	0	0	0	0	0	0	0	0.0976709	0.294316	0.134209	0.0814025	0.0417926	0.0856869	0.0659577	0	0	0	0	0	0	0	0	0	0	0	0	0	0	0	0	0	0	0	0	0	0	0.00652958	0.0829435	0.0585763	0	0.132895	0.194736	0.0948669	0.242924	0.446476
>tr|Q8I374|Q8I374_PLAF7 Proteasome activator 28 subunit beta, putative OS=Plasmodium falciparum (isolate 3D7) OX=36329 GN=PF3D7_0907700 PE=1 SV=1	PA28	Proteasome	PF3D7_0907700	Q8I374	0	0	0	0	0	0	0	0.0393435	0.00914834	0	0	0	0	0	0.00492147	0	0	0	0	0.00491262	0	0	0.00288838	0	0.00227063	0	0	0	0	0	0	0	0	0	0	0.00984338	0	0	0	0.0318984	1	0.161505	0.0464319	0.041041	0
>tr|Q8IKC9|Q8IKC9_PLAF7 Proteasome subunit beta OS=Plasmodium falciparum (isolate 3D7) OX=36329 GN=PF3D7_1470900 PE=1 SV=2	PSMB2	Proteasome	PF3D7_1470900	Q8IKC9	0	0	0.00349935	0.0161344	0.00121112	0	0	0	0	0	0	0	0	0.0146206	0	0	0	0	0	0	0	0	0	0	0	0	0	0.00233094	0	0.00561346	0.0109656	0	0	0	0	0	0.0638912	1	0.0850731	0.0193797	0.105709	0.0272955	0.0224203	0.00659758	0.000348714
>tr|O77396|O77396_PLAF7 Proteasome subunit alpha type-3, putative OS=Plasmodium falciparum (isolate 3D7) OX=36329 GN=PF3D7_0317000 PE=1 SV=1	PSMA3	Proteasome	PF3D7_0317000	O77396	0	0	0	0	0.00725382	0.00831857	0	0.00469853	0	0	0	0	0	0	0	0	0	0	0	0	0.00095815	0.00287793	0.0136844	0.0131173	0.0111514	0.00797152	0	0	0	0.000881676	0.000749596	0	0.00820267	0	0	0	0.15665	1	0.138772	0.0134695	0.119865	0.00387495	0.0203705	0.0142514	0.00478146
>tr|Q8I261|Q8I261_PLAF7 Proteasome subunit beta OS=Plasmodium falciparum (isolate 3D7) OX=36329 GN=PF3D7_0108000 PE=1 SV=2	PSMB3	Proteasome	PF3D7_0108000	Q8I261	0	0	0	0	0	0	0	0	0	0	0	0	0	0	0	0	0	0	0	0	0	0	0	0	0	0	0	0	0	0	0	0	0	0	0	0	0.0639782	1	0.0752701	0.0136078	0.0889407	0.00178558	0.0193574	0.00232297	0
>tr|Q7K6A9|Q7K6A9_PLAF7 Proteasome subunit beta OS=Plasmodium falciparum (isolate 3D7) OX=36329 GN=PF3D7_0803800 PE=1 SV=1	PSMB4	Proteasome	PF3D7_0803800	Q7K6A9	0	0	0	0	0	0	0	0.0038444	0	0	0	0.00491035	0	0	0	0.00553211	0	0	0	0.000784384	0	0	0.000385244	0	0	0	0	0.00729927	0	0	0.00437812	0.00105294	0	0	0.00157059	0	0.0667658	1	0.101955	0.0462816	0.135271	0.0304618	0.032047	0.0132051	0
>tr|C6KST3|C6KST3_PLAF7 Proteasome endopeptidase complex OS=Plasmodium falciparum (isolate 3D7) OX=36329 GN=PF3D7_0608500 PE=1 SV=1	PSMA2	Proteasome	PF3D7_0608500	C6KST3	0	0	0	0.00146882	0.00375059	0.00296824	0.00103059	0	0.00562697	0	0	0.00318756	0.0092583	0.00417122	0	0	0	0	0	0.00765798	0	0	0	0	0.00224045	0	0	0	0.0307761	0	0.00349975	0.0037464	0.00276869	0	0	0	0.0858615	1	0.0661063	0.020005	0.130934	0.0104501	0.0162529	0.0102791	0.0202254
>tr|A0A5K1K7U1|A0A5K1K7U1_PLAF7 Proteasome subunit beta OS=Plasmodium falciparum (isolate 3D7) OX=36329 GN=PF3D7_0518300 PE=3 SV=1	PSMB1	Proteasome	PF3D7_0518300	A0A5K1K7U1	0	0	0	0	0	0	0	0	0	0	0	0	0	0	0	0.00986604	0	0.0162315	0.0124681	0.0100781	0.0080692	0	0	0	0	0	0	0	0	0	0	0	0	0	0	0	0.0506813	1	0.0365677	0.100991	0.18338	0.0294258	0.0116404	0.0148607	0.00612889
>tr|Q8IAR3|Q8IAR3_PLAF7 Proteasome endopeptidase complex OS=Plasmodium falciparum (isolate 3D7) OX=36329 GN=PF3D7_0807500 PE=1 SV=2	PSMA6	Proteasome	PF3D7_0807500	Q8IAR3	0	0	0	0	0	0	0	0.0131242	0	0	0	0	0	0	0.0197708	0	0	0	0	0.00728666	0	0	0.00961423	0	0	0	0	0	0.00880761	0	0	0	0	0	0	0	0.0381196	1	0.12452	0.00198438	0.353252	0.0233955	0	0.526052	0.210784
>tr|Q8IK90|Q8IK90_PLAF7 Proteasome endopeptidase complex OS=Plasmodium falciparum (isolate 3D7) OX=36329 GN=PF3D7_1474800 PE=1 SV=1	PSMA1	Proteasome	PF3D7_1474800	Q8IK90	0	0	0	0.0168682	0.0136035	0.00856056	0.0179484	0	0	0	0	0	0	0	0	0	0	0	0	0	0	0	0	0	0	0	0	0	0	0	0	0.0028056	0	0	0	0	0.0795803	1	0.0965458	0.0385337	0.164601	0.0215075	0.0191462	0.0119745	0.00436038
>tr|Q8IJT1|Q8IJT1_PLAF7 Proteasome subunit beta OS=Plasmodium falciparum (isolate 3D7) OX=36329 GN=PF3D7_1011400 PE=1 SV=1	PSMB5	Proteasome	PF3D7_1011400	Q8IJT1	0	0	0	0	0	0	0	0	0.00183496	0.00106146	0.001181	0	0.00611366	0	0	0	0	0	0	0	0	0	0	0	0	0.000584243	0	0	0	0	0	0	0	0	0	0	0.0658797	1	0.0804675	0.0215967	0.140721	0.00553788	0.00815204	0.00382987	0
>tr|Q8IBI3|Q8IBI3_PLAF7 Proteasome subunit alpha type OS=Plasmodium falciparum (isolate 3D7) OX=36329 GN=PF3D7_0727400 PE=1 SV=1	PSMA5	Proteasome	PF3D7_0727400	Q8IBI3	0	0	0.0136565	0.030692	0.007931	0.0033722	0	0	0	0	0	0	0	0	0	0	0	0	0	0	0	0	0	0.0113148	0	0.00320229	0	0.0028633	0	0.00247413	0.00269107	0.00233558	0	0	0	0	0.083694	1	0.116767	0.0404964	0.132515	0.0298602	0.0280507	0.0194873	0.00591791
>tr|Q8I0U7|Q8I0U7_PLAF7 Proteasome subunit beta type-6, putative OS=Plasmodium falciparum (isolate 3D7) OX=36329 GN=PF3D7_0931800 PE=1 SV=1	PSMB6	Proteasome	PF3D7_0931800	Q8I0U7	0	0	0	0	0	0	0	0	0	0	0.0116706	0.170303	0.0136451	0	0	0	0	0	0	0.0198679	0	0.0335306	0	0	0	0	0	0	0	0	0	0	0	0	0	0	0	1	0.00512743	0.00432906	0.126955	0.00295068	0	0	0
>tr|Q8IDG3|Q8IDG3_PLAF7 Proteasome subunit alpha type OS=Plasmodium falciparum (isolate 3D7) OX=36329 GN=PF3D7_1353800 PE=1 SV=1	PSMA4	Proteasome	PF3D7_1353800	Q8IDG3	0	0	0	0	0.00389124	0	0.00428318	0.00351176	0.00314983	0.00234217	0	0.0148829	0	0.028853	0.00542922	0	0	0	0.00106424	0.00245736	0.0243104	0.0155077	0.0225252	0.00556817	0	0.00729982	0.00851257	0.00407982	0.00252891	0.0103578	0	0.00678808	0	0	0	0.00116324	0.0510768	1	0.079879	0.0224264	0.124428	0.0132689	0.00151197	0.0083256	0
>tr|Q8IDG2|Q8IDG2_PLAF7 Proteasome subunit alpha type OS=Plasmodium falciparum (isolate 3D7) OX=36329 GN=PF3D7_1353900 PE=1 SV=1	PSMA7	Proteasome	PF3D7_1353900	Q8IDG2	0	0	0	0	0	0.0110374	0.057132	0.0104856	0.00153782	0.0110902	0	0	0	0	0	0	0	0	0	0	0	0	0	0	0	0	0	0	0.00283152	0	0	0	0.0010486	0.00969361	0.0182379	0	0.0415421	1	0.0300751	0.00218769	0.112269	0.0349545	0.0338854	0	0.00436722
>tr|Q8I6T3|Q8I6T3_PLAF7 Proteasome subunit beta OS=Plasmodium falciparum (isolate 3D7) OX=36329 GN=PF3D7_1328100 PE=1 SV=1	PSMB7	Proteasome	PF3D7_1328100	Q8I6T3	0	0	0	0	0	0	0	0	0	0.0148594	0	0	0	0	0	0	0	0	0	0	0	0	0	0	0	0	0	0	0	0	0	0	0	0	0	0	0	1	0.0556	0	0.350387	0	0.0732839	0	0
>tr|Q8IKH3|Q8IKH3_PLAF7 26S proteasome regulatory subunit RPN2, putative OS=Plasmodium falciparum (isolate 3D7) OX=36329 GN=PF3D7_1466300 PE=3 SV=1	RPN2	Proteasome	PF3D7_1466300	Q8IKH3	0	0.0884747	0	0	0	0	0.0303764	0.00856716	0.0123819	0.00595696	0	0	0.0667018	0.0447311	0	0	0	0	0	0	0.090922	0	0	0.0221941	0	0.0290403	0	0	0.0319223	0.0452661	0	0	0.0344373	0.0374758	0.0392174	0.021467	0.0115317	0.00604361	0	0.606631	0	0	0.0963147	0.0620425	0.31181
>tr|Q8IDP4|Q8IDP4_PLAF7 Thioredoxin 2 OS=Plasmodium falciparum (isolate 3D7) OX=36329 GN=trx2 PE=1 SV=1	TRX2	PTEX	PF3D7_1345100	Q8IDP4	0	0	0	0.184846	0.244853	0.471367	0.481511	0.607668	0.785877	1	0.600327	0.668065	0	0	0.222918	0.0852267	0.0738231	0.0496764	0	0	0.0742081	0.270774	0	0	0.0789368	0	0	0	0	0	0	0	0	0	0	0	0	0	0	0	0.0468191	0	0	0.0907495	0
>tr|Q8IIJ8|Q8IIJ8_PLAF7 Heat shock protein 101 OS=Plasmodium falciparum (isolate 3D7) OX=36329 GN=PF3D7_1116800 PE=1 SV=1	HSP101	PTEX	PF3D7_1116800	Q8IIJ8	0	0	3.7e-05	0.00116991	0.000498937	0.00075677	0.00026762	0.00450132	0.000238293	0	0.00141398	0	0	0	9.26e-05	0.000501268	0.00021615	0.00119548	0.000178267	0.00123944	0.000447493	0.00617401	0.0207965	0.0245613	0.0231894	0.0309943	0.00981682	0.0025668	0.00155653	0.00154277	0.000900315	0.00187877	0.00146258	0.00123836	0.000233021	0.00150101	0.00173671	0.0012563	0.00125314	0.00103912	0.0029493	0.00147314	0.0015573	0.00295929	0.00175598
>tr|Q8ILA1|Q8ILA1_PLAF7 Translocon component PTEX150 OS=Plasmodium falciparum (isolate 3D7) OX=36329 GN=PF3D7_1436300 PE=1 SV=1	PTEX150	PTEX	PF3D7_1436300	Q8ILA1	0	0	0	0.000352539	0	0	0.00296071	0.00189537	0.000238223	0	0.00156859	0.00167713	0.00180659	0.003383	0.00364435	0.0072586	0.0127147	0.0107675	0.0105339	0.00904328	0.00628456	0.00439785	0.00997319	0.00459655	0.00544833	0.00573382	0.00609843	0.00773497	0.0104481	0.0123845	0.0121088	0.0257112	0.0219671	0.00735665	0.00889161	0.00433642	0.00758621	0	0.0010622	0	0.00216737	0.000979242	0.00114071	0.00219441	0.00167713
>tr|Q8IIU7|Q8IIU7_PLAF7 Translocon component PTEX88 OS=Plasmodium falciparum (isolate 3D7) OX=36329 GN=PF3D7_1105600 PE=4 SV=2	PTEX88	PTEX	PF3D7_1105600	Q8IIU7	0	0	0	0	0	0	0	0.0028203	0	0	0	0	0.00256199	0	0	0	0	0.238395	1	0.771282	0.500619	0.757781	0.600206	0.267013	0.0587563	0.0576483	0.0489904	0.0420238	0.0261586	0.0201277	0.00714485	0	0	0	0	0	0	0.00737231	0	0	0.0103665	0.0038467	0.00985435	0.0188341	0.0131883
>tr|Q8IKC8|Q8IKC8_PLAF7 Exported protein 2 OS=Plasmodium falciparum (isolate 3D7) OX=36329 GN=PF3D7_1471100 PE=1 SV=1	EXP2	PTEX	PF3D7_1471100	Q8IKC8	0	0	0.000142791	0.000240664	0.000442547	0.0028764	0.0114855	0.00810961	0.00853594	0.0768292	0.210195	0.244749	0.265378	0.141015	0.0992161	0.0581078	0.0358999	0.0204077	0.0146449	0.0138384	0.0264358	0.0305917	0.0393149	0.0399449	0.038019	0.0331687	0.023091	0.0164422	0.0167877	0.0297387	0.0281128	0.0487149	0.0454324	0.0321087	0.0488151	0.0655033	0.126525	0.166606	0.213058	0.475444	1	0.708011	0.568693	0.323915	0.118854
>tr|Q8IKW0|Q8IKW0_PLAF7 LCCL domain-containing protein OS=Plasmodium falciparum (isolate 3D7) OX=36329 GN=PF3D7_1451600 PE=4 SV=2	LAP5	LAP Complex	PF3D7_1451600	Q8IKW0	0	0.00817756	0	0	0.022031	0	0.0987583	0.0196346	0.057498	1	0.0404532	0.47432	0.133288	0	0.122088	0	0.319618	0	0	0	0.153942	0.112578	0	0	0.0526696	0.293741	0	0	0	0	0	0	0.29233	0.208088	0.254072	0.189245	0.183627	0.572525	0	0	0.101247	0	0.0207978	0.023808	0.0353285
>tr|Q8IKS0|Q8IKS0_PLAF7 LCCL domain-containing protein OS=Plasmodium falciparum (isolate 3D7) OX=36329 GN=PF3D7_1455800 PE=4 SV=1	LAP4	LAP Complex	PF3D7_1455800	Q8IKS0	0	0.0128326	0	0.00586123	0.0794494	0	0.204622	0	0	0.254206	0.0831398	0	0.348358	0	0	0.368573	0	0	0	0.540677	0.57896	0.918588	0.0269192	1	0	0.614691	0	0.341703	0.205583	0.495384	0.235961	0	0.778695	0.823793	0.346407	0.827625	0	0.0618346	0	0	0.0851618	0	0	0	0
>tr|Q8IK83|Q8IK83_PLAF7 LCCL domain-containing protein OS=Plasmodium falciparum (isolate 3D7) OX=36329 GN=PF3D7_1475500 PE=4 SV=1	LAP2	LAP Complex	PF3D7_1475500	Q8IK83	0	0.0941669	0.143461	0.319189	0.124897	0	0	0	0.0757155	0.280926	0.296326	0.137332	0.227451	0.138337	0.275669	0	0.416127	1	0.633742	0.397866	0.528901	0.365231	0.366445	0	0	0.115664	0	0.424714	0	0	0	0	0.0626058	0.0495831	0	0	0	0	0	0	0	0	0.058381	0	0.0308359
>tr|Q8I252|Q8I252_PLAF7 LCCL domain-containing protein OS=Plasmodium falciparum (isolate 3D7) OX=36329 GN=PF3D7_0109100 PE=4 SV=1	LAP3	LAP Complex	PF3D7_0109100	Q8I252	0	0	0	0	0	0	0.00196717	0	0	0	0	0	0	0	0	0	0	0	0	0	0	0	0	0	0.0152557	0.0320031	0.110492	0.121839	0	0	0.211747	0	0	0	0	0	0	0	0	0.278554	0	0	0	1	0
>tr|Q8IM24|Q8IM24_PLAF7 LCCL/lectin adhesive-like protein 1 OS=Plasmodium falciparum (isolate 3D7) OX=36329 GN=PF3D7_1407000 PE=4 SV=1	LAP1	LAP Complex	PF3D7_1407000	Q8IM24	0	0	0	0	0	0.0772771	0	0.079171	0.00950098	0	0.0187441	1	0	0	0	0	0	0.282252	0.427363	0	0	0.23787	0.181898	0	0.339279	0.222881	0.0161225	0.075184	0.117523	0.0364663	0.1708	0	0.823352	0	0.375387	0.130215	0	0	0	0	0.138606	0	0	0	0.0293526
>tr|Q8IDA3|Q8IDA3_PLAF7 ER membrane protein complex subunit 3 OS=Plasmodium falciparum (isolate 3D7) OX=36329 GN=PF3D7_1360200 PE=3 SV=1	ERC3	ER Membrane Complex	PF3D7_1360200	Q8IDA3	0	0	0	0.226695	0	0.0875072	0	0	0.071791	0	0	0	0	0	0	0	0	0	0	0	0	0.187188	0	1	0.764177	0	0	0	0	0	0	0.943777	0	0	0	0	0	0	0	0	0	0.251289	0.681624	0	0
>tr|Q9NLB0|Q9NLB0_PLAF7 ER membrane protein complex subunit 5, putative OS=Plasmodium falciparum (isolate 3D7) OX=36329 GN=PF3D7_0306700 PE=4 SV=1	ERC5	ER Membrane Complex	PF3D7_0306700	Q9NLB0	0	0	0	0	0	0	0	0	0	0	0	0	0	0	0	0	0	0	0	0	0	0	0	0	0	0	0	0.0215194	0	0	0	0	0	0	0.65898	0	0.220211	1	0	0	0	0	0	0	0
>tr|Q8ILZ5|Q8ILZ5_PLAF7 ER membrane protein complex subunit 2, putative OS=Plasmodium falciparum (isolate 3D7) OX=36329 GN=PF3D7_1410000 PE=4 SV=1	ERC2	ER Membrane Complex	PF3D7_1410000	Q8ILZ5	0	0	0.0257108	0	0	0	0	0.918054	0	0	0.12578	0	0	0	0	0	0	0	0	0	0	0	0	0	0.125665	0.499116	0.213418	0	0	0	0	0	0	0	0	0.286085	0.537788	0.651708	0.336111	0.649529	0.979493	0.875848	1	0.520528	0.760613
>tr|Q8IAU7|Q8IAU7_PLAF7 ER membrane protein complex subunit 1, putative OS=Plasmodium falciparum (isolate 3D7) OX=36329 GN=PF3D7_0811200 PE=4 SV=1	ERC1	ER Membrane Complex	PF3D7_0811200	Q8IAU7	0	0.013292	0	0	0	0.0290395	0.0712867	0.0906707	0.0662017	0.153696	0	0.181263	0.11421	0	0.0163081	0.0120545	0	0	0	0	0	0.0322401	0.0296942	0	0	0	0	0	0.0253967	0	0	0.0496299	0.0193323	0.169006	0.00530038	0.207477	0.491277	0.50478	0.445895	0.363609	1	0.560243	0.620764	0.839973	0.335565
>tr|Q8IEL0|Q8IEL0_PLAF7 ER membrane protein complex subunit 7, putative OS=Plasmodium falciparum (isolate 3D7) OX=36329 GN=PF3D7_1310500 PE=4 SV=1	ERC7	ER Membrane Complex	PF3D7_1310500	Q8IEL0	0	0	0	0	0	0	0	0	0	0	0	0	0.0945947	0	0	0	0	0	0	0	0	0	0	0	0	0	0	0	0	0	0	0	0	0	0	0.376003	0.226637	0.505432	0.352208	0.186103	1	0.582197	0.666678	0.445321	0.22397
>tr|Q8ILB0|Q8ILB0_PLAF7 ER membrane protein complex subunit 4, putative OS=Plasmodium falciparum (isolate 3D7) OX=36329 GN=PF3D7_1435400 PE=4 SV=1	ERC4	ER Membrane Complex	PF3D7_1435400	Q8ILB0	0	0	0	0	0	0	0	0	0.261064	0.371108	0	0	0	0	0	0	0	0	0	0	0	0	0	0.0745127	1	0.186785	0	0	0	0.154127	0	0	0	0	0	0.546628	0.261051	0.357179	0.166935	0	0.556374	0.474513	0.381948	0	0.213769
>tr|Q8IHW7|Q8IHW7_PLAF7 ER membrane protein complex subunit 8, putative OS=Plasmodium falciparum (isolate 3D7) OX=36329 GN=PF3D7_1139900 PE=4 SV=1	ERC8	ER Membrane Complex	PF3D7_1139900	Q8IHW7	0	0	0	0.0297034	0	0	0	0.133523	0	0	0	0	0	0.1939	0	0	0.565728	0	0	0	0	0	0	0	0	0	0	0	0	0	0	0	0	0	0	0.280545	0.648289	0.28204	0.0468498	0.447446	1	0.652759	0.612061	0.103907	0.233662
PTEX iBAQ Source Data Fig.2				Sample	ABS2M	ABS2M	ABS2M	ABS2M	ABS2M	ABS2M	ABS2M	ABS2M	ABS2M	ABS2M	ABS2M	ABS2M	ABS2M	ABS2M	ABS2M	ABS2M	ABS2M	ABS2M	ABS2M	ABS2M	ABS2M	ABS2M	ABS2M	ABS2M	ABS2M	ABS2M	ABS2M	ABS2M	ABS2M	ABS2M	ABS2M	ABS2M	ABS2M	ABS2M	ABS2M	ABS2M	ABS2M	ABS2M	ABS2M	ABS2M	ABS2M	ABS2M	ABS2M	ABS2M	ABS2M
				Slice	1	2	3	4	5	6	7	8	9	10	11	12	13	14	15	16	17	18	19	20	21	22	23	24	25	26	27	28	29	30	31	32	33	34	35	36	37	38	39	40	41	42	43	44	45
				Membrane	24.2	26.5	29	31.7	34.7	38	41.5	45.5	49.8	54.5	59.6	65.3	71.4	78.2	85.6	93.6	102.5	112.2	122.8	134.4	147.1	161	176.2	192.8	211.1	231	252.8	276.7	302.9	331.5	362.8	397.1	434.7	475.7	520.7	569.9	623.8	682.7	747.2	817.8	895.1	979.7	1072.3	1173.6	1284.6
				Soluble	28.9	31.5	34.3	37.3	40.6	44.2	48.1	52.3	57	62	67.5	73.4	79.9	87	94.7	103	112.1	122.1	132.9	144.6	157.4	171.3	186.4	202.9	220.8	240.4	261.6	284.7	309.9	337.3	367.1	399.5	434.9	473.3	515.1	560.7	610.2	664.2	722.9	786.8	856.3	932	1014.4	1104	1201.6
>tr|Q8IDP4|Q8IDP4_PLAF7 Thioredoxin 2 OS=Plasmodium falciparum (isolate 3D7) OX=36329 GN=trx2 PE=1 SV=1	TRX2	PTEX	trx2	Q8IDP4	0	0	0	1.30554e+06	1.72936e+06	3.3292e+06	3.40084e+06	4.29187e+06	5.55053e+06	7.06285e+06	4.24001e+06	4.71844e+06	0	0	1.57444e+06	601943	521401	350857	0	0	524121	1.91244e+06	0	0	557518	0	0	0	0	0	0	0	0	0	0	0	0	0	0	0	330676	0	0	640949	0
>tr|Q8IIJ8|Q8IIJ8_PLAF7 Heat shock protein 101 OS=Plasmodium falciparum (isolate 3D7) OX=36329 GN=PF3D7_1116800 PE=1 SV=1	HSP101	PTEX	PF3D7_1116800	Q8IIJ8	0	0	15272.4	483241	206091	312591	110543	1.85931e+06	98429.3	0	584059	0	0	0	38247.6	207054	89283	493802	73634.9	511962	184841	2.55023e+06	8.59019e+06	1.01453e+07	9.57858e+06	1.28025e+07	4.05493e+06	1.06024e+06	642939	637256	371884	776043	604134	511517	96251.4	620007	717364	518925	517623	429219	1.21824e+06	608493	643256	1.22236e+06	725322
>tr|Q8ILA1|Q8ILA1_PLAF7 Translocon component PTEX150 OS=Plasmodium falciparum (isolate 3D7) OX=36329 GN=PF3D7_1436300 PE=1 SV=1	PTEX150	PTEX	PF3D7_1436300	Q8ILA1	0	0	0	48704	0	0	409027	261849	32911	0	216705	231700	249584	467368	503475	1.00279e+06	1.75656e+06	1.48756e+06	1.45528e+06	1.24935e+06	868226	607573	1.37782e+06	635023	752699	792139	842511	1.0686e+06	1.44343e+06	1.71095e+06	1.67285e+06	3.55206e+06	3.0348e+06	1.01634e+06	1.22839e+06	599086	1.04805e+06	0	146745	0	299426	135284	157592	303162	231700
>tr|Q8IIU7|Q8IIU7_PLAF7 Translocon component PTEX88 OS=Plasmodium falciparum (isolate 3D7) OX=36329 GN=PF3D7_1105600 PE=4 SV=2	PTEX88	PTEX	PF3D7_1105600	Q8IIU7	0	0	0	0	0	0	0	44875.3	0	0	0	0	40765.2	0	0	0	0	3.79323e+06	1.59116e+07	1.22723e+07	7.96562e+06	1.20575e+07	9.55022e+06	4.24859e+06	934905	917275	779514	668664	416223	320263	113686	0	0	0	0	0	0	117305	0	0	164946	61207	156798	299680	209847
>tr|Q8IKC8|Q8IKC8_PLAF7 Exported protein 2 OS=Plasmodium falciparum (isolate 3D7) OX=36329 GN=PF3D7_1471100 PE=1 SV=1	EXP2	PTEX	PF3D7_1471100	Q8IKC8	0	0	422128	711470	1.30829e+06	8.50342e+06	3.39544e+07	2.39742e+07	2.52346e+07	2.27128e+08	6.21393e+08	7.23544e+08	7.8453e+08	416879568	293309920	171782658	1.0613e+08	6.03308e+07	4.32944e+07	4.09102e+07	7.81514e+07	9.04375e+07	1.16226e+08	1.18088e+08	1.12395e+08	9.80557e+07	6.82633e+07	4.86077e+07	4.96289e+07	8.79157e+07	8.31092e+07	1.44015e+08	1.34311e+08	9.49223e+07	144310978	1.93646e+08	3.74042e+08	4.92533e+08	6.29859e+08	1405542576	2956274461	2093075335	1681211783	9.57583e+08	3.51364e+08
[truncated: 617 more columns]

## Sheet: Figure 3
				Sample	ABS2M	ABS2M	ABS2M	ABS2M	ABS2M	ABS2M	ABS2M	ABS2M	ABS2M	ABS2M	ABS2M	ABS2M	ABS2M	ABS2M	ABS2M	ABS2M	ABS2M	ABS2M	ABS2M	ABS2M	ABS2M	ABS2M	ABS2M	ABS2M	ABS2M	ABS2M	ABS2M	ABS2M	ABS2M	ABS2M	ABS2M	ABS2M	ABS2M	ABS2M	ABS2M	ABS2M	ABS2M	ABS2M	ABS2M	ABS2M	ABS2M	ABS2M	ABS2M	ABS2M	ABS2M
Heatmap Source Data Fig.2				Slice	1	2	3	4	5	6	7	8	9	10	11	12	13	14	15	16	17	18	19	20	21	22	23	24	25	26	27	28	29	30	31	32	33	34	35	36	37	38	39	40	41	42	43	44	45
				Membrane	24.2	26.5	29	31.7	34.7	38	41.5	45.5	49.8	54.5	59.6	65.3	71.4	78.2	85.6	93.6	102.5	112.2	122.8	134.4	147.1	161	176.2	192.8	211.1	231	252.8	276.7	302.9	331.5	362.8	397.1	434.7	475.7	520.7	569.9	623.8	682.7	747.2	817.8	895.1	979.7	1072.3	1173.6	1284.6
				Soluble	28.9	31.5	34.3	37.3	40.6	44.2	48.1	52.3	57	62	67.5	73.4	79.9	87	94.7	103	112.1	122.1	132.9	144.6	157.4	171.3	186.4	202.9	220.8	240.4	261.6	284.7	309.9	337.3	367.1	399.5	434.9	473.3	515.1	560.7	610.2	664.2	722.9	786.8	856.3	932	1014.4	1104	1201.6
>tr|Q8IB13|Q8IB13_PLAF7 Uncharacterized protein OS=Plasmodium falciparum (isolate 3D7) OX=36329 GN=PF3D7_0817800 PE=4 SV=1;>tr|A0A5K1K8X8|A0A5K1K8X8_PLAF7 ATP-dependent RNA helicase DDX41, putative OS=Plasmodium falciparum (isolate 3D7) OX=36329 GN=PF3D7_0	C3AP3	Complex III	PF3D7_0817800	Q8IB13	0	0	0	0	0	0.125077	0	0	0	0	0	0	0	0	0	0	0	0	0	0	0	0	0	0	0	0	0	0	0.0542115	0	0	0	0	0	0	0	0	0	1	0	0	0	0	0	0
>tr|Q9NLB3|Q9NLB3_PLAF7 Uncharacterized protein OS=Plasmodium falciparum (isolate 3D7) OX=36329 GN=PF3D7_0306000 PE=4 SV=2	QCR8	Complex III	PF3D7_0306000	Q9NLB3	0	0	0	0.00498927	0	0	0	0	0	0	0	0	0	0	0	0	0	0	0.0043525	0.0133007	0	0	0	0	0	0	0	0.015298	0	0	0	0	0	0	0	0	0	1	0.336558	0.0605511	0.138049	0.0495604	0.0415017	0.0373442	0
>tr|Q7HP03|Q7HP03_PLAF7 Cytochrome b OS=Plasmodium falciparum (isolate 3D7) OX=36329 GN=coxI PE=3 SV=1	Cytb	Complex III	coxI	Q7HP03	0	0	0	0	0	0	0	0	0	0	0	0	0	0	0	0	0	0	0	0	0.0268597	0.146119	0	0	0	0	0	0	0	0	0	0	0	0	0	0	0	1	0.306472	0.147216	0.061311	0.0201943	0.00180475	0.0148358	0.0073598
>tr|Q8IJS2|Q8IJS2_PLAF7 Cytochrome b-c1 complex subunit 7, putative OS=Plasmodium falciparum (isolate 3D7) OX=36329 GN=PF3D7_1012300 PE=4 SV=1	QCR7	Complex III	PF3D7_1012300	Q8IJS2	0	0	0	0	0	0	0	0	0	0	0	0	0	0	0	0	0	0	0	0	0	0	0	0	0	0	0	0	0	0	0	0	0	0	0	0	0.00704626	1	0.480266	0.108686	0.0898571	0.0452553	0.0295002	0.0380554	0.0064705
>tr|Q8I6U9|Q8I6U9_PLAF7 Cytochrome c1, putative OS=Plasmodium falciparum (isolate 3D7) OX=36329 GN=PF3D7_1462700 PE=4 SV=1	Cytc1	Complex III	PF3D7_1462700	Q8I6U9	0	0	0	0	0	0.0158575	0	0.0144302	0.0262238	0.00322654	0.0129261	0	0	0.0142797	0.0107031	0.00640893	0	0.00628164	0.0129462	0.00730273	0.00405261	0	0	0	0	0	0	0	0	0	0	0	0	0.00748114	0.0104206	0.00453565	0.00301872	1	0.315235	0.118652	0.137751	0.0297387	0.00827833	0.0163994	0.00294172
>tr|C0H4H6|C0H4H6_PLAF7 Cytochrome b-c1 complex subunit 9, putative OS=Plasmodium falciparum (isolate 3D7) OX=36329 GN=PF3D7_0622600 PE=4 SV=1	QCR9	Complex III	PF3D7_0622600	C0H4H6	0	0	0	0	0	0	0	0	0	0	0	0	0	0	0	0	0	0	0	0	0	0.127778	0.087833	0	0	0	0	0	0	0	0	0	0	0	0	0	0.0671797	0.976753	1	0.257655	0.452413	0.235393	0.00384222	0.123941	0
>tr|A0A5K1K9E9|A0A5K1K9E9_PLAF7 Uncharacterized protein OS=Plasmodium falciparum (isolate 3D7) OX=36329 GN=PF3D7_1326000 PE=4 SV=1	C3AP2	Complex III	PF3D7_1326000	A0A5K1K9E9	0.000704517	0	0	0	0	0	0	0	0	0	0	0	0	0	0	0	0	0	0	0	0.0149577	0.0155449	0	0	0.0768595	0.0670221	0	0	0	0.0154734	0	0	0	0	0	0	0	1	0.513861	0.194847	0.169285	0.0438846	0.00919926	0.026239	0.0106792
>tr|Q8IBM6|Q8IBM6_PLAF7 Uncharacterized protein OS=Plasmodium falciparum (isolate 3D7) OX=36329 GN=PF3D7_0722700 PE=4 SV=1	C3AP1	Complex III	PF3D7_0722700	Q8IBM6	0	0	0	0	0	0	0	0	0	0	0	0	0	0	0	0	0	0	0	0	0	0	0	0	0	0	0	0	0	0	0	0	0	0	0	0	0.0125642	1	0.291311	0.108718	0.0994854	0.0408073	0.0296502	0.0308824	0.0116919
>tr|Q8I3N3|Q8I3N3_PLAF7 Mitochondrial-processing peptidase subunit alpha, putative OS=Plasmodium falciparum (isolate 3D7) OX=36329 GN=PF3D7_0523100 PE=4 SV=2	MPPalpha	Complex III	PF3D7_0523100	Q8I3N3	0	0	0.000518447	0	0	0	0	0	0	0.00524365	0.0685892	0.71649	0.728474	0.335574	0.176604	0.0770123	0.0271489	0.0206269	0.00574305	0.0110304	0.00828465	0	0.000890656	0.0138565	0.00386659	0	0	0.00221715	0.0011167	0	0.000562192	0.000227587	0.00365756	0	0	0	0	1	0.423747	0.165405	0.0839128	0.0325538	0.019398	0.0194765	0.00303158
>tr|Q8I2I2|Q8I2I2_PLAF7 Mitochondrial-processing peptidase subunit beta, putative OS=Plasmodium falciparum (isolate 3D7) OX=36329 GN=PF3D7_0933600 PE=3 SV=1	MPPbeta	Complex III	PF3D7_0933600	Q8I2I2	0	0	0	0	0	0	0	0.000495406	0.0163162	0.138708	0.142329	0.121985	0.248318	0.275026	0.142374	0.00837339	0.00993648	0.00565819	0.00324321	0.00616264	0.0125423	0.00784116	0.00428568	0.00282756	0	0.000980772	0.0039257	0.00190815	0.00158995	0.00159747	0	0.00318731	0	0.000871151	0	0.00237457	0.00585514	1	0.315714	0.0761279	0.0703924	0.0180148	0.0132379	0.0202256	0.00950421
>tr|Q8IL75|Q8IL75_PLAF7 Cytochrome b-c1 complex subunit Rieske, putative OS=Plasmodium falciparum (isolate 3D7) OX=36329 GN=PF3D7_1439400 PE=4 SV=1	Rieske	Complex III	PF3D7_1439400	Q8IL75	0	0	0	0	0	0	0.00292863	0.00581721	0.0220534	0.0395884	0.0200166	0.0354094	0.028426	0.0349606	0.0127625	0.00260398	0	0	0	0.0103102	0.00122669	0	0	0	0.00796016	0	0	0	0.000872088	0.000858844	0	0	0.00241944	0.00123903	0	0	0	1	0.310026	0.11924	0.143936	0.0181964	0.0215792	0.0275722	0.00331502
>tr|C6KST2|C6KST2_PLAF7 Uncharacterized protein OS=Plasmodium falciparum (isolate 3D7) OX=36329 GN=PF3D7_0608400 PE=4 SV=1	C4AP4	Complex IV	PF3D7_0608400	C6KST2	0	0	0	0	0	0	0	0	0	0	0	0	0	0	0	0	0	0	0	0	0	0	0	0	0	0	0	0	0	0	0	0	0	0	0	0	0	0	0	0	0	0	0	0	0
>tr|Q7HP05|Q7HP05_PLAF7 Cytochrome c oxidase subunit 3 (Fragment) OS=Plasmodium falciparum (isolate 3D7) OX=36329 GN=coxIII PE=3 SV=1	COX3	Complex IV	coxIII	Q7HP05	0	0	0	0	0	0	0	0	0	0	0	0	0	0	0	0	0	0	0	0	0	0	0	0	0	0	0	0	0	0	0	0	0	0	0	0	1	0	0	0	0	0	0	0	0
>tr|C6S3G9|C6S3G9_PLAF7 Uncharacterized protein OS=Plasmodium falciparum (isolate 3D7) OX=36329 GN=PF3D7_1125600 PE=4 SV=1	C4AP1	Complex IV	PF3D7_1125600	C6S3G9	0	0	0	0	0	0	0	0	0	0	0	0.0443589	0	0	0	0	0	0	0	0	0	0	0	0	0	0	0	0	0	0	0	0	0	0	0.709	1	0	0	0	0	0	0	0	0	0
>tr|Q8IM67|Q8IM67_PLAF7 Cytochrome c oxidase subunit ApiCOX19, putative OS=Plasmodium falciparum (isolate 3D7) OX=36329 GN=PF3D7_1402200 PE=4 SV=1	ApiCOX19	Complex IV	PF3D7_1402200	Q8IM67	0	0	0.116388	0	0	0	0	0	0	0	0	0	0	0	0	0	0	0	0	0	0	0	0	0	0	0	0	0	0	0	0	0	0	0	1	0.937206	0.693063	0.501827	0.345132	0.204459	0.239678	0.189648	0.27073	0.173974	0.0886317
>tr|A0A5K1K9B3|A0A5K1K9B3_PLAF7 Cytochrome c oxidase subunit 2, putative OS=Plasmodium falciparum (isolate 3D7) OX=36329 GN=PF3D7_1361700 PE=4 SV=1	COX2a	Complex IV	PF3D7_1361700	A0A5K1K9B3	0	0	0	0	0	0	1	0	0	0	0	0	0	0	0	0	0	0	0	0	0	0	0	0	0	0	0	0	0	0	0	0	0	0	0.869418	0.459517	0	0	0	0	0	0	0	0	0
>tr|Q7HP04|Q7HP04_PLAF7 Cytochrome c oxidase subunit 1 (Fragment) OS=Plasmodium falciparum (isolate 3D7) OX=36329 GN=coI PE=3 SV=1	COX1	Complex IV	coI	Q7HP04	0	0	0	0	0	0	0	0	0	0	0	0	0	0	0	0	0	0	0	0	0	0	0	0	0	0	0	0	0	0	0	0	0	0	0	0	0	0	0	0	0	0	0	0	0
>tr|O97246|O97246_PLAF7 Cytochrome c oxidase subunit ApiCOX35, putative OS=Plasmodium falciparum (isolate 3D7) OX=36329 GN=PF3D7_0306500 PE=4 SV=1	PfCOX6c	Complex IV	PF3D7_0306500	O97246	0	0	0	0	0	0	0	0	0.638872	0	0	0.267422	0.353731	0.194652	0	0.0803337	0.162948	0	0	0	0	0.577314	0.267565	0	0	0	0.0384776	0.185165	0.129718	0.0822805	0	0.468462	0	0	0.534787	1	0.842431	0.0556837	0.377338	0.332213	0.0907668	0	0.343941	0.354851	0
>tr|A0A5K1K922|A0A5K1K922_PLAF7 Cytochrome c oxidase subunit ApiCOX24, putative OS=Plasmodium falciparum (isolate 3D7) OX=36329 GN=PF3D7_1362000 PE=4 SV=1	ApiCOX24	Complex IV	PF3D7_1362000	A0A5K1K922	0	0	0	0	0	0	0	0	0	0	0	0	0	0	0	0	0	0	0	0	0	0	0	0	0	0	0	0	0	0	0	0	0	0	0.846871	1	0.343591	0.187108	0	0	0	0	0	0.301414	0
>tr|Q8I2N1|Q8I2N1_PLAF7 Cytochrome c oxidase subunit 5B, putative OS=Plasmodium falciparum (isolate 3D7) OX=36329 GN=PF3D7_0927800 PE=4 SV=1	COX5b	Complex IV	PF3D7_0927800	Q8I2N1	0	0	0	0	0.0053026	0.00589602	0	0	0	0	0	0	0	0	0	0	0	0	0	0	0	0	0	0	0.00645837	0	0	0	0	0	0	0	0	0	0.857539	1	0.20683	0.139059	0	0	0	0	0	0	0
>tr|Q8I2Z5|Q8I2Z5_PLAF7 Cytochrome c oxidase subunit ApiCOX30, putative OS=Plasmodium falciparum (isolate 3D7) OX=36329 GN=PF3D7_0915700 PE=4 SV=1	ApiCOX30	Complex IV	PF3D7_0915700	Q8I2Z5	0	0	0	0.136683	0	0	0	0	0	0	0	0	0	0	0.670148	0.851701	0.418887	0.840531	0.204776	0	0	0	0	0	0	0	0	0	0	0	0	0	0	0	0	1	0.141994	0	0	0	0	0	0	0.0946373	0
>tr|Q8IJH6|Q8IJH6_PLAF7 CDGSH iron-sulfur domain-containing protein, putative OS=Plasmodium falciparum (isolate 3D7) OX=36329 GN=PF3D7_1022900 PE=4 SV=2	ApiCOX13	Complex IV	PF3D7_1022900	Q8IJH6	0	0	0	0.0532848	0	0	0	0	0	0	0	0	0	0	0	0	0.659795	1	0.599304	0	0	0	0	0	0	0	0	0	0	0	0	0	0	0	0	0	0	0	0	0	0	0	0	0	0
>tr|Q8IKI8|Q8IKI8_PLAF7 Cytochrome c oxidase subunit ApiCOX25, putative OS=Plasmodium falciparum (isolate 3D7) OX=36329 GN=PF3D7_1465000 PE=4 SV=1	PfCOX6a	Complex IV	PF3D7_1465000	Q8IKI8	0	0	0	0	0	0	0	0	0	0	0	0	0	0	0	0	0	0	0	0	0	0	0	0	0	0	0	0	0	0	0	0	0	0	0.99397	1	0.516129	0.607235	0.097053	0.11345	0	0	0.162536	0.0550756	0.0401737
>tr|Q8IC02|Q8IC02_PLAF7 Cg8 protein OS=Plasmodium falciparum (isolate 3D7) OX=36329 GN=PF3D7_0708700 PE=4 SV=1	PfCOX4	Complex IV	PF3D7_0708700	Q8IC02	0	0	0	0	0	0	0	0	0	0	0	0	0	0	0	0	0	0	0	0	0	0	0	0	0	0	0	0	0	0	0	0	0	0	0.790586	0	0.374115	0.203489	0.0856419	0	0	0	0	0	0
>tr|Q8IL73|Q8IL73_PLAF7 Cytochrome c oxidase subunit ApiCOX26, putative OS=Plasmodium falciparum (isolate 3D7) OX=36329 GN=PF3D7_1439600 PE=4 SV=1	PfNDUFA4	Complex IV	PF3D7_1439600	Q8IL73	0	0	0	0	0	0	0	0	0	0	0	0	0	0	0	0	0	0	0	0	0	0	0.0334155	0	0	0	0	0	0	0	0	0	0	0	0.532772	1	0.476519	0.380846	0	0.0478217	0.0573364	0.0462503	0	0	0
>tr|A0A5K1K8V5|A0A5K1K8V5_PLAF7 Cytochrome c oxidase subunit ApiCOX14, putative OS=Plasmodium falciparum (isolate 3D7) OX=36329 GN=PF3D7_1339400 PE=4 SV=1	ApiCOX14	Complex IV	PF3D7_1339400	A0A5K1K8V5	0.338085	0	0	0	0	0	0	0	0	0	0	0	0	0	0	0	0	0	0	0	0	0	0	0	0	0	0	0	0	0	0	0	0	0	0	0.331953	0	0	0	0.240725	0.621802	0	1	0.330533	0.101619
>tr|Q8I6V2|Q8I6V2_PLAF7 Cytochrome c oxidase subunit 2, putative OS=Plasmodium falciparum (isolate 3D7) OX=36329 GN=PF3D7_1430900 PE=4 SV=1	COX2b	Complex IV	PF3D7_1430900	Q8I6V2	0	0	0.114106	1	0.435822	0	0	0	0	0	0	0	0	0	0	0	0	0	0	0	0	0	0	0	0	0	0	0	0	0	0	0	0	0	0.0480868	0.0546488	0	0	0	0	0	0	0	0.0154481	0
>tr|C0H5H3|C0H5H3_PLAF7 Uncharacterized protein OS=Plasmodium falciparum (isolate 3D7) OX=36329 GN=PF3D7_1345300 PE=4 SV=1	ApiCOX16	Complex IV	PF3D7_1345300	C0H5H3	0	0	0.281544	0.325193	0.183269	0.182462	0.0520364	0	0	0	0	0	0	0.037515	0	0	0	0	0	1	0	0	0	0	0	0	0	0	0	0	0	0	0	0	0	0	0	0	0	0	0	0	0	0	0
>tr|C6S3D5|C6S3D5_PLAF7 Uncharacterized protein OS=Plasmodium falciparum (isolate 3D7) OX=36329 GN=PF3D7_1025800 PE=4 SV=1	C4AP2	Complex IV	PF3D7_1025800	C6S3D5	0	0.330335	0.842489	1	0.615741	0	0	0	0	0	0.0441126	0	0	0	0	0	0	0	0	0	0	0	0	0	0	0	0	0	0	0	0	0	0	0	0	0	0	0.20913	0	0.0769403	0	0	0	0	0
>tr|Q8I2M9|Q8I2M9_PLAF7 Cytochrome c oxidase subunit 6B, putative OS=Plasmodium falciparum (isolate 3D7) OX=36329 GN=PF3D7_0928000.1 PE=4 SV=1;>tr|A0A143ZVC0|A0A143ZVC0_PLAF7 Cytochrome c oxidase subunit 6B, putative OS=Plasmodium falciparum (isolate 3D7)	COX6b	Complex IV	PF3D7_0928000.1	Q8I2M9	0	0	1	0.717762	0	0	0	0	0	0	0	0	0	0	0	0	0	0	0	0	0	0	0	0	0	0	0	0	0	0	0	0	0	0	0	0	0	0	0	0	0	0	0	0	0
>tr|A0A5K1K8Z8|A0A5K1K8Z8_PLAF7 Uncharacterized protein OS=Plasmodium falciparum (isolate 3D7) OX=36329 GN=PF3D7_0809250 PE=4 SV=1	C4AP5	Complex IV	PF3D7_0809250	A0A5K1K8Z8	0	0	0	0	0	0	0	0	0	0	0	0	0	0	0	0	0	0	0	0	0	0	0.521633	0	0	0	0	0	0	0	0	0.615846	0	0.556267	0.797345	0.746499	0.897029	1	0.230844	0	0	0	0	0	0
>tr|Q8I3N1|Q8I3N1_PLAF7 Cytochrome c oxidase subunit ApiCOX18, putative OS=Plasmodium falciparum (isolate 3D7) OX=36329 GN=PF3D7_0523300 PE=4 SV=1	ApiCOX18	Complex IV	PF3D7_0523300	Q8I3N1	0	0	0	0	0	0	0	0	0	0	0	0	0	0	0.301731	0.294674	0	0	0	1	0	0	0	0	0	0	0	0	0	0	0	0	0	0	0	0	0	0	0	0	0	0	0	0	0
>tr|C6S3C0|C6S3C0_PLAF7 Uncharacterized protein OS=Plasmodium falciparum (isolate 3D7) OX=36329 GN=PF3D7_1003100 PE=4 SV=1	C4AP3	Complex IV	PF3D7_1003100	C6S3C0	0	0	1	0.73212	0.0779621	0	0.21213	0.181002	0.14096	0	0	0	0	0	0	0	0	0	0	0	0	0	0	0	0	0	0	0	0	0	0	0	0	0.0589172	0	0.20488	0.387756	0.143497	0	0	0	0	0	0	0
[truncated: 617 more columns]

## Sheet: Figure 4
Complex III Gene ID matrix
	MT-CYB	CYC	UQCRFS1	UQCRC1	UQCRC2	UQCRH	UQCRB	UQCRQ	UQCR10	UQCR11	PF3D7_0722700 C3AP1	PF3D7_1326000 C3AP2	PF3D7_0817800 C3AP3
Paracoccus denitrificans	A1B4F3_PARDP	A1B4F4_PARDP	A1B4F2_PARDP	A1BA34_PARDP	A1BA34_PARDP A1B5K5_PARDP A1B5K4_PARDP	-	-	-	-	-	-	-	-
Rhodobacter sphaeroides	Q3IY10_RHOS4	Q3IY11_RHOS4	Q3IY09_RHOS4	Q3J5F3_RHOS4	Q3J5F3_RHOS4 Q3IYV1_RHOS4	-	-	-	-	-	-	-	-
Homo sapiens	CYB_HUMAN	CY1_HUMAN	UCRI_HUMAN UCRIL_HUMAN	QCR1_HUMAN QCR2_HUMAN MPPA_HUMAN MPPB_HUMAN	QCR1_HUMAN QCR2_HUMAN MPPA_HUMAN MPPB_HUMAN	QCR6_HUMAN QCR6L_HUMAN	QCR7_HUMAN	QCR8_HUMAN	QCR9_HUMAN	QCR10_HUMAN	-	-	-
Saccharomyces cerevisiae	CYB_YEAST MBI4_YEAST (etc)	CY1_YEAST	UCRI_YEAST	QCR1_YEAST QCR2_YEAST MPPA_YEAST MPPB_YEAST	QCR1_YEAST QCR2_YEAST MPPA_YEAST MPPB_YEAST	QCR6_YEAST	QCR7_YEAST	QCR8_YEAST	QCR9_YEAST	QCR10_YEAST	-	-	-
Dictyostelium discoideum	CYB_DICDI	CY1_DICDI	Q54NW9_DICDI	MPPA1_DICDI MPPA2_DICDI MPPB_DICDI	MPPA1_DICDI MPPA2_DICDI MPPB_DICDI	QCR6_DICDI	QCR7_DICDI	QCR8_DICDI	QCR9_DICDI	Y5576_DICDI	-	-	-
Arabidopsis thaliana	CYB_ARATH CYB6_ARATH (etc)	CYC1A_ARATH CYC1B_ARATH	UCRI1_ARATH UCRI2_ARATH UCRIA_ARATH	MPPA1_ARATH MPPA2_ARATH MPPB_ARATH	MPPA1_ARATH MPPA2_ARATH MPPB_ARATH	Q0WWE3_ARATH Q9SJV7_ARATH	QCR71_ARATH QCR72_ARATH	Q9FLB7_ARATH Q9SG91_ARATH	Q9LXJ2_ARATH	Q94K78_ARATH	-	-	-
Tetrahymena thermophila	A9XNF9_TETTH	Q24IM5_TETTS	I7MIC7_TETTS	I7M4A8_TETTS I7MGU2_TETTS	I7MGU2_TETTS I7M4A8_TETTS	Q23K66_TETTS Q22AX2_TETTS	-	-	-	-	-	-	-
Perkinsus marinus	F8SRJ0_9ALVE	C5K8N0_PERM5	C5KYR8_PERM5 C5LTD7_PERM5	C5KS02_PERM5 C5LJ83_PERM5	C5KS02_PERM5 C5LJ83_PERM5	C5L0W9_PERM5	C5LWC5_PERM5	C5L848_PERM5	-		-	-	-
Vitrella brassicaformis	-	A0A0G4FWP7_VITBC A0A0G4EA23_VITBC	A0A0G4EWW1_VITBC A0A0G4EWA1_VITBC	A0A0G4GUR4_VITBC A0A0G4F2B3_VITBC	A0A0G4GUR4_VITBC A0A0G4F2B3_VITBC	A0A0G4F7C5_VITBC	A0A0G4ECN4_VITBC	A0A0G4F0N6_VITBC	A0A0G4GEA0_VITBC	-	A0A0G4EL80_VITBC	-	-
Cryptosporidium parvum	-	B6AE59_CRYMR	-	Q5CYJ5_CRYPI A3FQK2_CRYPI	Q5CYJ5_CRYPI A3FQK2_CRYPI	-	-	-	-	-	-	-	-
Toxoplasma gondii	V4Z8R1_TOXGV	A0A125YTU4_TOXGV	V4ZBR1_TOXGV	B9PUJ6_TOXGV V4YRR7_TOXGV	V4YRR7_TOXGV B9PUJ6_TOXGV	A0A125YUA6_TOXGV	B9PTW7_TOXGV	B9PN13_TOXGV	A0A125YZ24_TOXGV	-	A0A125YPD1_TOXGV	B9Q3L4_TOXGV	A0A0F7V4W4_TOXGV
Plasmodium falciparum	CYB_PLAFA	Q8I6U9_PLAF7	Q8IL75_PLAF7	Q8I3N3_PLAF7 Q8I2I2_PLAF7	Q8I3N3_PLAF7 Q8I2I2_PLAF7	Q8ILJ5_PLAF7	Q8IJS2_PLAF7	Q9NLB3_PLAF7	C0H4H6_PLAF7	-	Q8IBM6_PLAF7	A0A5K1K9E9_PLAF7	Q8IB13_PLAF7
Complex IV Gene ID Matrix
	MT-CO1	MT-CO2	MT-CO3	COX4I1*	COX4I2*	COX5A	COX5B	COX6A1	COX6A2	COX6B1	COX6B2	COX6C	COX7A1	COX7A2	COX7B	COX7B2	COX7C	COX8A	COX8C	NDUFA4	PF3D7_1022900 ApiCOX13	PF3D7_1339400 ApiCOX14	PF3D7_1345300 ApiCOX16	PF3D7_0523300 ApiCOX18	PF3D7_1402200 ApiCOX19	PF3D7_1362000 ApiCOX24	PF3D7_0915700 ApiCOX30	PF3D7_1125600 C4AP1	PF3D7_1025800 C4AP2	PF3D7_1003100 C4AP3	PF3D7_0608400 C4AP4	PF3D7_0809250 C4AP5
Paracoccus denitrificans	COX1A_PARDE COX1B_PARDE	COX2_PARDE A0A2W5A5I6_PARDE	COX3_PARDE	-	-	-	A1B357_PARDP	-	-	-	-	-	-	-	-	-	-	-	-		S5XT34_PARAH	-	-	-	-	-	-	-	-	-	-	-
Rhodobacter sphaeroides	COX1_RHOSH	COX2_RHOSH Q9Z606_RHOSH	P84153_RHOSH	-	-	-	Q3IZ23_RHOS4	-	-	-	-	-	-	-	-	-	-	-	-		A0A2W5SCZ6_RHOSH	-	-	-	-	-	-	-	-	-	-	-
Homo sapiens	COX1_HUMAN	COX2_HUMAN	COX3_HUMAN	COX41_HUMAN COX42_HUMAN	COX42_HUMAN COX41_HUMAN	COX5A_HUMAN	COX5B_HUMAN NDUS6_HUMAN ZNF83_HUMAN	CX6A1_HUMAN CX6A2_HUMAN	CX6A1_HUMAN CX6A2_HUMAN	CX6B1_HUMAN CX6B2_HUMAN COA6_HUMAN	CX6B1_HUMAN CX6B2_HUMAN COA6_HUMAN	COX6C_HUMAN	CX7A1_HUMAN CX7A2_HUMAN COX7S_HUMAN COX7R_HUMAN	CX7A1_HUMAN CX7A2_HUMAN COX7S_HUMAN COX7R_HUMAN	COX7B_HUMAN CX7B2_HUMAN	COX7B_HUMAN CX7B2_HUMAN	COX7C_HUMAN	COX8A_HUMAN COX8C_HUMAN	COX8C_HUMAN COX8A_HUMAN	NDUA4_HUMAN NUA4L_HUMAN NMES1_HUMAN	CISD3_HUMAN CISD1_HUMAN	-	-	-	-	-	-	-	-	-	-	-
Saccharomyces cerevisiae	COX1_YEAST SCE4_YEAST	COX2_YEAST FET3_YEAST	COX3_YEAST	COX5B_YEAST COX5A_YEAST MTC3_YEAST		COX6_YEAST	COX4_YEAST	COX13_YEAST		COX12_YEAST COA6_YEAST		COX9_YEAST	COX7_YEAST		-	-	COX8_YEAST	-	-	YP010_YEAST	-	-	-	-	-	-	-	-	-	-	-	-
Dictyostelium discoideum	COX1_DICDI		COX3_DICDI	COX6_DICDI		-	COX5_DICDI	-	-	COX6B_DICDI Q55CY6_DICDI		COXS_DICDI COXE_DICDI	-	-	-	-	-	-	-	F0ZDA4_DICPU	Q55GD7_DICDI Q86J03_DICDI Q54UZ7_DICDI	-	-	-	-	-	-	-	-	-	-	-
Arabidopsis thaliana	COX1_ARATH	COX2_ARATH	COX3_ARATH	Q2HIQ2_ARATH Q38842_ARATH		-	CX5B1_ARATH CX5B2_ARATH CX5BL_ARATH	COX6A_ARATH		CX6B1_ARATH CX6B2_ARATH CX6B3_ARATH CX6BL_ARATH		CX5C2_ARATH CX5C1_ARATH CX5C3_ARATH CX5C4_ARATH	Q944S8_ARATH		-	-	Q9C7G5_ARATH	-	-	Q9LJ47_ARATH Q42338_ARATH	-	-	-	-	-	-	-	-	-	-	-	-
Tetrahymena thermophila	Q0QE06_TETTH	Q950Y9_TETTH	-	-	-	-	Q23FF5_TETTS	-	-	-	-	-	-	-	-	-	-	-	-	-	Q22HE3_TETTS I7M8P0_TETTS W7X9U4_TETTS	-	-	-	-	-	-	-	-	-	-	-
Perkinsus marinus	F8SRI9_9ALVE	XP_002788770	-	C5LR54_PERM5		-	C5KT78_PERM5	C5L0U1_PERM5	-	C5L792_PERM5		C5KD32_PERM5	-	-	-	-	-	-	-	C5LYX8_PERM5	C5KM63_PERM5	C5KPD1_PERM5	-	C5L2M0_PERM5	C5L530_PERM5	C5L533_PERM5	C5L8W1_PERM5	C5LUF4_PERM5	C5KJE7_PERM5	C5LDS7_PERM5	-	-
Vitrella brassicaformis	PMID: 25660376	CEM10231.1	-	A0A0G4F5S9_VITBC		-	A0A0G4FM10_VITBC	A0A0G4EKR1_VITBC	-	A0A0G4EH06_VITBC A0A0G4G706_VITBC		A0A0G4E9N9_VITBC	-	-	-	-	-	-	-	A0A0G4GXR5_VITBC	A0A0G4E9I3_VITBC A0A0G4EIP8_VITBC A0A0G4ERG0_VITBC	A0A0G4GHP6_VITBC	-	A0A0G4F8V8_VITBC	A0A0G4EG46_VITBC	A0A0G4GMF3_VITBC	A0A0G4GDA0_VITBC	A0A0G4EBT7_VITBC	A0A0G4EKK5_VITBC	A0A0G4EPT5_VITBC	A0A0G4EHG2_VITBC	-
Cryptosporidium parvum	-	-	-	-	-	-	-	-	-	-	-	-	-	-	-	-	-	-	-	-	-	-	-	-	-	-	-	-	-	-	-	-
Toxoplasma gondii	V4Z8R1_TOXGV	S8EUP1_TOXGM A0A125YMT5_TOXGM	S8EU52_TOXGM	B9PLQ5_TOXGV		-	B6KPB2_TOXGV	B9QNT6_TOXGV	-	A0A0F7V4Y2_TOXGV		B6KJ93_TOXGV	-	-	-	-	-	-	-	A0A125YY22_TOXGV	B9PWU0_TOXGV	B9PPA5_TOXGV	A0A125YGW3_TOXGV	B9PYL9_TOXGV	B6KH21_TOXGV	B9PSC6_TOXGV	V4Z393_TOXGV	A0A125YHY2_TOXGV	A0A125YIA3_TOXGV	B9Q3N3_TOXGV	B6K8R4_TOXGV	A0A125YN67_TOXGM
Plasmodium falciparum	Q7HP04_PLAF7	Q8ID89_PLAF7 Q8I6V2_PLAF7	Q7HP05_PLAF7	Q8IC02_PLAF7		-	Q8I2N1_PLAF7	Q8IKI8_PLAF7	-	Q8I2M9_PLAF7		O97246_PLAF7 (PF3D7_0306500)	-	-	-	-	-	-	-	Q8IL73_PLAF7	Q8IJH6_PLAF7 C0H4A8_PLAF7	A0A5K1K8V5_PLAF7	C0H5H3_PLAF7	Q8I3N1_PLAF7	Q8IM67_PLAF7	A0A5K1K922_PLAF7	Q8I2Z5_PLAF7	C6S3G9_PLAF7	C6S3D5_PLAF7	C6S3C0_PLAF7	C6KST2_PLAF7	A0A5K1K8Z8_PLAF7

## Sheet: Figure 5
				Sample	ABS2M	ABS2M	ABS2M	ABS2M	ABS2M	ABS2M	ABS2M	ABS2M	ABS2M	ABS2M	ABS2M	ABS2M	ABS2M	ABS2M	ABS2M	ABS2M	ABS2M	ABS2M	ABS2M	ABS2M	ABS2M	ABS2M	ABS2M	ABS2M	ABS2M	ABS2M	ABS2M	ABS2M	ABS2M	ABS2M	ABS2M	ABS2M	ABS2M	ABS2M	ABS2M	ABS2M	ABS2M	ABS2M	ABS2M	ABS2M	ABS2M	ABS2M	ABS2M	ABS2M	ABS2M
Source Data Fig.5 Full Profile				Slice	1	2	3	4	5	6	7	8	9	10	11	12	13	14	15	16	17	18	19	20	21	22	23	24	25	26	27	28	29	30	31	32	33	34	35	36	37	38	39	40	41	42	43	44	45
				Membrane	24.2	26.5	29	31.7	34.7	38	41.5	45.5	49.8	54.5	59.6	65.3	71.4	78.2	85.6	93.6	102.5	112.2	122.8	134.4	147.1	161	176.2	192.8	211.1	231	252.8	276.7	302.9	331.5	362.8	397.1	434.7	475.7	520.7	569.9	623.8	682.7	747.2	817.8	895.1	979.7	1072.3	1173.6	1284.6
				Soluble	28.9	31.5	34.3	37.3	40.6	44.2	48.1	52.3	57	62	67.5	73.4	79.9	87	94.7	103	112.1	122.1	132.9	144.6	157.4	171.3	186.4	202.9	220.8	240.4	261.6	284.7	309.9	337.3	367.1	399.5	434.9	473.3	515.1	560.7	610.2	664.2	722.9	786.8	856.3	932	1014.4	1104	1201.6
>tr|Q8I0V2|Q8I0V2_PLAF7 ATP synthase subunit beta OS=Plasmodium falciparum (isolate 3D7) OX=36329 GN=PF3D7_1235700 PE=3 SV=1	ATPß	Complex V	PF3D7_1235700	Q8I0V2	0	0	0.000696915	0.00416245	0.000437232	0	0.000419011	0.00526193	0.0246596	0.0825199	0.0248361	0.0895879	0.330025	1	0.228549	0.0431001	0.0125054	0.00394523	0.00130869	0.000839178	0.000589883	0.00287226	0	0	0	0	0	0	0.000392601	0	0	0	0	0.00210123	0	0	0	0.0133954	0.0869366	0.0528031	0.0497987	0.0102868	0.00875151	0	0.00274144
>tr|O96252|O96252_PLAF7 ATP synthase subunit alpha OS=Plasmodium falciparum (isolate 3D7) OX=36329 GN=PF3D7_0217100 PE=3 SV=1	ATPα	Complex V	PF3D7_0217100	O96252	0	0.0573044	0.126796	0	0	0	0	0	0	0	0	0.265989	0	0	0	0	0	0	0	0	0	0	0	0	0	0.350782	0.0817578	0.0450424	0	0	0	0	0	0	0.349487	0.419273	0.131938	0.0870553	0.0887793	0	0.0308391	0.0883697	0	0	0
>tr|O77349|O77349_PLAF7 ATP synthase F0 subunit d-like protein, putative OS=Plasmodium falciparum (isolate 3D7) OX=36329 GN=PF3D7_0311800 PE=4 SV=2	ATPd	Complex V	PF3D7_0311800	O77349	0	0	0.30409	0	0	0	0.480067	0	0	0	0.0285752	0	0	0	0	0	0.538128	0	0	0	0	0	0	0.893119	1	0	0	0	0	0	0	0	0	0	0	0	0	0	0	0	0	0	0	0	0
>tr|Q8IEL5|Q8IEL5_PLAF7 ATP synthase subunit O, mitochondrial, putative OS=Plasmodium falciparum (isolate 3D7) OX=36329 GN=PF3D7_1310000 PE=3 SV=1	OSCP	Complex V	PF3D7_1310000	Q8IEL5	0	0	0	0	0	0	0.422511	0	0	0	0	0	0	0	0	0	0	0	0	0	0	0.354535	0.500154	1	0.727383	0.914674	0	0.264625	0.279569	0.194589	0.382746	0	0	0	0	0	0	0	0	0	0	0	0	0	0
>tr|Q8I399|Q8I399_PLAF7 Uncharacterized protein OS=Plasmodium falciparum (isolate 3D7) OX=36329 GN=PF3D7_0905000 PE=4 SV=1	ATPG4	Complex V	PF3D7_0905000	Q8I399	0	0	0	0	0	0	0.682204	0	1	0	0	0	0	0	0	0	0	0.102908	0	0	0	0	0	0	0	0	0	0	0	0	0	0	0	0	0	0	0	0	0	0	0	0	0	0	0
>tr|Q8IIB2|Q8IIB2_PLAF7 ATP synthase F0 subunit b-like protein, putative OS=Plasmodium falciparum (isolate 3D7) OX=36329 GN=PF3D7_1125100 PE=4 SV=1	ATPb	Complex V	PF3D7_1125100	Q8IIB2	0	0	0	0	0	0	0	0	0	0	0.249551	0	0	0	0	0	0.387377	0	0	0	0	0	0	0	0	0	0	0	0	1	0	0	0	0	0	0	0	0	0	0	0	0	0	0	0
>tr|C6S3H7|C6S3H7_PLAF7 ATP synthase-associated protein, putative OS=Plasmodium falciparum (isolate 3D7) OX=36329 GN=PF3D7_1417900 PE=4 SV=1	ATPTG9	Complex V	PF3D7_1417900	C6S3H7	0	0	1	0.583329	0.0754712	0.0229345	0.180463	0	0	0.0741083	0	0	0	0	0	0	0	0	0	0	0	0	0	0	0	0	0	0	0	0	0	0	0	0	0	0	0	0	0	0	0	0	0	0	0
>tr|A0A5K1K943|A0A5K1K943_PLAF7 ATP synthase-associated protein, putative OS=Plasmodium falciparum (isolate 3D7) OX=36329 GN=PF3D7_1360000 PE=4 SV=1	ATP i/j	Complex V	PF3D7_1360000	A0A5K1K943	0	0	0	0	0	0	0	0	0	0	0	0	0	0	0	0	0	0	0	0	0	0	0	0	0	0	0	0	0	0	0	0	0	0	0	0	0	0	0	0	0	0	0	0	0
>tr|Q8IJG2|Q8IJG2_PLAF7 ATP synthase-associated protein, putative OS=Plasmodium falciparum (isolate 3D7) OX=36329 GN=PF3D7_1024300 PE=4 SV=1	ATPTG10	Complex V	PF3D7_1024300	Q8IJG2	0	0	0	0	0	0	0	0	0	1	0	0	0	0	0	0	0	0	0	0	0	0	0	0	0	0	0	0	0	0	0	0	0	0	0	0	0	0	0	0	0	0	0	0	0
>tr|C6KT41|C6KT41_PLAF7 ATP synthase-associated protein, putative OS=Plasmodium falciparum (isolate 3D7) OX=36329 GN=PF3D7_0620100 PE=4 SV=1	ATPTG12	Complex V	PF3D7_0620100	C6KT41	0	0	0	0	0	0	0	0	0	0	0	0	0	0	0	0	0	0	0	0	0	0	0	0	0	0	0	0	0	0	0	0	0	0	0	0	0	0	0	0	0	0	0	0	0
>tr|Q8I6T7|Q8I6T7_PLAF7 ATP synthase subunit gamma OS=Plasmodium falciparum (isolate 3D7) OX=36329 GN=PF3D7_1311300 PE=3 SV=1	ATPγ	Complex V	PF3D7_1311300	Q8I6T7	0	0	0.144972	0	0	0	0	0.303436	1	0	0.665307	0.0743992	0	0.0895454	0	0	0	0	0	0	0	0	0	0	0	0	0	0	0	0	0	0	0	0	0	0	0	0	0	0	0	0.219004	0.185267	0	0
>tr|Q8IET5|Q8IET5_PLAF7 ATP synthase-associated protein, putative OS=Plasmodium falciparum (isolate 3D7) OX=36329 GN=PF3D7_1303000 PE=4 SV=1	ATPTG13	Complex V	PF3D7_1303000	Q8IET5	0	0	0.929958	1	0	0	0	0	0	0	0	0	0	0	0	0	0	0	0	0	0	0	0	0	0	0	0	0	0	0	0	0	0	0	0	0	0	0	0	0	0	0	0	0	0
>tr|Q8IHT7|Q8IHT7_PLAF7 ATP synthase-associated protein, putative OS=Plasmodium falciparum (isolate 3D7) OX=36329 GN=PF3D7_1142800 PE=4 SV=1	ATPTG6	Complex V	PF3D7_1142800	Q8IHT7	0	0	0	0	0	0	0	0	0	0	0	0	0	0	0	0	0	0	0	0	1	0.212106	0.612288	0.510995	0	0	0	0	0	0	0	0	0	0	0	0.109177	0.144804	0	0.0708899	0.0767234	0	0	0	0	0
>tr|C6KSV8|C6KSV8_PLAF7 ATP synthase-associated protein, putative OS=Plasmodium falciparum (isolate 3D7) OX=36329 GN=PF3D7_0611300 PE=4 SV=1	ATPTG2	Complex V	PF3D7_0611300	C6KSV8	0	0	0	0	0	0	0	0	0	0	0	0	0	0	0	0	0	0	0	0	0	0	0	0	0	0	0	0	0	0	0	0	0	0	0	0	0	0	0	0	0	0	0	0	0
Average					0	0.00409317	0.179037	0.113392	0.00542203	0.00163818	0.126119	0.0220499	0.144619	0.0826163	0.069162	0.0307126	0.0235732	0.0778247	0.0163249	0.00307858	0.0670007	0.0076324	9.34778e-05	5.99413e-05	0.0714707	0.0406795	0.0794602	0.171722	0.123385	0.0903897	0.00583985	0.0221191	0.0199972	0.0853278	0.027339	0	0	0.000150088	0.0249633	0.0377464	0.0197673	0.00717505	0.0176147	0.00925189	0.00575984	0.02269	0.0138585	0	0.000195817
>tr|C6KSV6|C6KSV6_PLAF7 Succinate dehydrogenase subunit 3, putative OS=Plasmodium falciparum (isolate 3D7) OX=36329 GN=PF3D7_0611100 PE=4 SV=1	pSDH3	Complex II	PF3D7_0611100	C6KSV6	0	0	0	0	0	0	0	0	0	0	0	0	0	0	0	0	0	0	0	0	0	0	0	0	0	0	0	0	0	0	0	0	0	0	0	0	0	0	0	0	0	0	0	0	0
>tr|Q8IJU2|Q8IJU2_PLAF7 Succinate dehydrogenase subunit 4, putative OS=Plasmodium falciparum (isolate 3D7) OX=36329 GN=PF3D7_1010300 PE=4 SV=1	pSDH4	Complex II	PF3D7_1010300	Q8IJU2	0	0	0	0	0	0	0	1	0.597333	0.720994	0	0.644919	0.0297815	0	0	0	0	0	0.141863	0.182863	0	0.180483	0.293275	0	0.251118	0.334951	0	0.271292	0.269182	0.301653	0.244412	0.385618	0	0	0	0.23976	0.176332	0.215046	0.173032	0	0.427951	0.403106	0.326122	0.299881	0.279532
>tr|Q8I5S5|Q8I5S5_PLAF7 Succinate dehydrogenase [ubiquinone] iron-sulfur subunit, mitochondrial OS=Plasmodium falciparum (isolate 3D7) OX=36329 GN=PF3D7_1212800 PE=3 SV=1	SDHB	Complex II	PF3D7_1212800	Q8I5S5	0	0	0	0	0.140492	0.0671006	0.407384	0	0.201337	0	0	0	0	0	0	0	0	0	0	0.274776	0.609916	1	0.958572	0.955499	0	0	0	0	0	0	0	0	0	0	0	0	0	0	0	0	0	0	0	0	0
>tr|Q8IJ66|Q8IJ66_PLAF7 Succinate dehydrogenase [ubiquinone] flavoprotein subunit, mitochondrial OS=Plasmodium falciparum (isolate 3D7) OX=36329 GN=PF3D7_1034400 PE=3 SV=1	SDHA	Complex II	PF3D7_1034400	Q8IJ66	0	0	0	0	0	0	0	0	0	0	0	0	0.411711	0.341124	0.856055	0.225136	0.23271	0.25119	0.207784	0.422596	0.855492	0.518415	0.724768	0.965983	1	0.585411	0.217974	0	0.0690232	0	0	0	0	0	0	0	0	0	0	0	0	0.167197	0	0.171743	0
>tr|C6S3J0|C6S3J0_PLAF7 Uncharacterized protein OS=Plasmodium falciparum (isolate 3D7) OX=36329 GN=PF3D7_1448900 PE=4 SV=1	PfSDHC	Complex II	PF3D7_1448900	C6S3J0	0	0	0	0	0	0	0	0	0	0	0	0	0	0	0	0	0	0	0	0	0	0	0	0	0	0	0	0	0	0	0	0	0	0	0	0	0	0	0	0	0	0	0	0	0
>tr|A0A143ZXB9|A0A143ZXB9_PLAF7 Uncharacterized protein OS=Plasmodium falciparum (isolate 3D7) OX=36329 GN=PF3D7_0109950 PE=4 SV=1	PFSDHN3	Complex II	PF3D7_0109950	A0A143ZXB9	0	0	0	1	0.835843	0	0	0	0	0	0	0	0	0	0	0	0	0	0	0	0	0	0	0	0.0376319	0.0468287	0	0	0.161136	0	0	0.0664086	0	0	0	0	0.0435632	0	0	0	0	0	0	0	0
>tr|A0A5K1K8Y5|A0A5K1K8Y5_PLAF7 Uncharacterized protein OS=Plasmodium falciparum (isolate 3D7) OX=36329 GN=PF3D7_1346600 PE=4 SV=1	PFSDHN4	Complex II	PF3D7_1346600	A0A5K1K8Y5	0	0.0270518	1	0.0809322	0.0620871	0	0	0	0	0	0	0	0	0	0	0	0	0	0	0	0	0	0	0	0	0	0	0	0	0	0	0	0	0	0	0	0	0	0	0	0	0	0	0	0
>tr|A0A5K1K836|A0A5K1K836_PLAF7 Uncharacterized protein OS=Plasmodium falciparum (isolate 3D7) OX=36329 GN=PF3D7_1322800 PE=4 SV=1	PFSDHN2	Complex II	PF3D7_1322800	A0A5K1K836	0	0	1	0	0	0	0	0	0	0	0	0.518003	0	0	0	0	0	0	0	0	0	0	0	0	0	0	0	0	0	0	0	0.41168	0	0	0	0.615011	0	0	0.259032	0.276647	0.508396	0	0	0	0
>tr|A0A5K1K8M7|A0A5K1K8M7_PLAF7 Protein MPODD, putative OS=Plasmodium falciparum (isolate 3D7) OX=36329 GN=PF3D7_0808450 PE=4 SV=1	PFSDHN1	Complex II	PF3D7_0808450	A0A5K1K8M7	0	0	0	0	0	0	0	0	0	0	0	0	0	0	0	0	0	0	0	0	0	0	0	0	0	0	0	0	0	0	0	0	0	0	0	0	0	0	0	0	0	0	0	0	0
Average					0	0.00300576	0.222222	0.120104	0.11538	0.00745562	0.0452649	0.111111	0.0887411	0.0801105	0	0.129213	0.0490547	0.0379026	0.0951172	0.0250151	0.0258567	0.02791	0.0388497	0.0978038	0.162823	0.188767	0.219624	0.213498	0.143194	0.107466	0.0242193	0.0301435	0.0554823	0.033517	0.0271569	0.0959674	0	0	0	0.0949745	0.0244328	0.023894	0.0480071	0.0307386	0.104039	0.0633669	0.0362358	0.0524027	0.0310591
			Sample	HMM GAM200	HMM GAM200	HMM GAM200	HMM GAM200	HMM GAM200	HMM GAM200	HMM GAM200	HMM GAM200	HMM GAM200	HMM GAM200	HMM GAM200	HMM GAM200	HMM GAM200	HMM GAM200	HMM GAM200	HMM GAM200	HMM GAM200	HMM GAM400	HMM GAM400	HMM GAM400	HMM GAM400	HMM GAM400	HMM GAM400	HMM GAM400	HMM GAM400	HMM GAM400	HMM GAM400	HMM GAM400	HMM GAM400	HMM GAM400	HMM GAM400	HMM GAM400	HMM GAM400	HMM GAM400	HMM GAM400	HMM GAM400	HMM GAM400	HMM GAM400	HMM GAMcombined	HMM GAMcombined	HMM GAMcombined	HMM GAMcombined	HMM GAMcombined	HMM GAMcombined	HMM GAMcombined	HMM GAMcombined
Source Data Fig.5 HMM profile			Slice	1	2	3	4	5	6	7	8	9	10	11	12	13	14	15	16	17	1	2	3	4	5	6	7	8	9	10	11	12	13	14	15	16	17	18	19	20	21	1	2	3	4	5	6	7	8
			Membrane	1085.37	1190.79	1306.46	1433.36	1572.58	1725.33	1892.92	2076.78	2278.5	2499.82	2742.63	3009.03	3301.31	3621.97	3973.79	4359.77	4783.24	1085.37	1190.79	1306.46	1433.36	1572.58	1725.33	1892.92	2076.78	2278.5	2499.82	2742.63	3009.03	3301.31	3621.97	3973.79	4359.77	4783.24	5247.85	5757.59	6316.84	6930.41	1085.37	1190.79	1306.46	1433.36	1572.58	1725.33	1892.92	2076.78
			Soluble	1001.78	1116.36	1244.06	1386.35	1544.93	1721.64	1918.56	2138.01	2382.56	2655.09	2958.78	3297.21	3674.35	4094.63	4562.99	5084.91	5666.53	1001.78	1116.36	1244.06	1386.35	1544.93	1721.64	1918.56	2138.01	2382.56	2655.09	2958.78	3297.21	3674.35	4094.63	4562.99	5084.91	5666.53	6314.68	7036.97	7841.87	8738.84	1001.78	1116.36	1244.06	1386.35	1544.93	1721.64	1918.56	2138.01
>tr|Q8IHP4|Q8IHP4_PLAF7 ATP synthase subunit delta, mitochondrial, putative OS=Plasmodium falciparum (isolate 3D7) OX=36329 GN=PF3D7_1147700 PE=3 SV=1	ATPδ	Complex V	PF3D7_1147700	0	0	0	0	0	0	0.86633	0.848339	0.546052	0.591877	0	0	1	0	0	0	0	0	0	0	0	0	0	0	0	0	0.0788639	0	0	0.43144	0	0	0.488001	0	1	0	0	0	0	0	0	0	0	0	0.171851	0.168282
>tr|Q8I0V2|Q8I0V2_PLAF7 ATP synthase subunit beta OS=Plasmodium falciparum (isolate 3D7) OX=36329 GN=PF3D7_1235700 PE=3 SV=1	ATPß	Complex V	PF3D7_1235700	0.0107658	0.0131583	0.0181198	0.0223055	0.0430384	0.110648	0.164945	1	0.291873	0.247849	0.231346	0.0233097	0.102666	0.0411195	0.0545308	0.0476684	0.016521	0.0652202	0.00923197	0.012631	0.0421767	0.118142	0.686059	0.280983	1	0.408467	0.298124	0.362926	0.0474169	0.12125	0.0615588	0.0643009	0.00784295	0.00301701	0.0513326	0.010643	0.00819345	0.010058	0.0357319	0.0113582	0.0156033	0.031416	0.0774718	0.374461	0.218146	1
>tr|O96252|O96252_PLAF7 ATP synthase subunit alpha OS=Plasmodium falciparum (isolate 3D7) OX=36329 GN=PF3D7_0217100 PE=3 SV=1	ATPα	Complex V	PF3D7_0217100	0.137416	0.261381	0.128605	0.0855672	0.187572	0.24639	0.251597	1	0.331139	0.232068	0.406215	0.129565	0.311875	0.109131	0.125265	0.155818	0.047376	0.178673	0.122891	0.0863723	0.113908	0.187425	0.32872	0.543275	1	0.345972	0.428723	0.560752	0.174029	0.321143	0.133332	0.122627	0	0.0527407	0.098587	0.0130213	0.0144562	0.00658084	0.157732	0.193185	0.107809	0.0995227	0.1875	0.286931	0.395226	1
>tr|Q8IBU5|Q8IBU5_PLAF7 ATP synthase subunit epsilon, mitochondrial, putative OS=Plasmodium falciparum (isolate 3D7) OX=36329 GN=PF3D7_0715500 PE=3 SV=1	ATPε	Complex V	PF3D7_0715500	0	0	0	0	0	0	0	1	0.554781	0.482866	0	0	0	0	0	0	0	0	0	0	0	0	0	0.277601	1	0.31459	0.174735	0.161048	0	0.254173	0	0.33025	0	0	0	0	0	0	0	0	0	0	0	0	0.213926	1
>tr|Q8I6T7|Q8I6T7_PLAF7 ATP synthase subunit gamma OS=Plasmodium falciparum (isolate 3D7) OX=36329 GN=PF3D7_1311300 PE=3 SV=1	ATPγ	Complex V	PF3D7_1311300	0	0	0	0	0	0.706262	0.224149	1	0.326126	0.194487	0.117157	0	0.0954669	0	0	0.262074	0	0	0	0	0	0	0.205733	0.944503	0.806842	1	0.472251	0.865626	0	0	0.182264	0.143655	0	0	0.0665111	0	0	0.0210136	0	0	0	0	0	0.546677	0.558848	1
>tr|Q8IJG2|Q8IJG2_PLAF7 ATP synthase-associated protein, putative OS=Plasmodium falciparum (isolate 3D7) OX=36329 GN=PF3D7_1024300 PE=4 SV=1	ATPTG10	Complex V	PF3D7_1024300	0	0	0.877746	0	1	0	0	0.813332	0	0	0	0	0	0	0	0	0	0	0	0	1	0	0	0	0	0	0	0	0	0	0	0	0	0	0	0	0	0	0	0	0.702887	1	0.800787	0	0	0.651305
>tr|C6KT41|C6KT41_PLAF7 ATP synthase-associated protein, putative OS=Plasmodium falciparum (isolate 3D7) OX=36329 GN=PF3D7_0620100 PE=4 SV=1	ATPTG12	Complex V	PF3D7_0620100	0	0.414617	0.74388	0	0.736816	0.43424	0.189055	1	0.120007	0.354236	0.121382	0	0	0	0	0	0.22408	0.741819	0.296335	0.312326	0	0.49254	0.31077	1	0.662628	0.619909	0.119072	0.129725	0	0	0	0	0	0	0	0.0342498	0	0.0985871	0.520998	0.429786	0.617048	0	0.739839	0.450415	0.803397	1
>tr|Q8IIB2|Q8IIB2_PLAF7 ATP synthase F0 subunit b-like protein, putative OS=Plasmodium falciparum (isolate 3D7) OX=36329 GN=PF3D7_1125100 PE=4 SV=1	ATPb	Complex V	PF3D7_1125100	0.140914	0.508272	0.715049	1	0.537894	0.417123	0.108228	0.155278	0.0315181	0.0318429	0.0262654	0.00407193	0.0164187	0.0498579	0.0447625	0.00790499	0	0	0	0	0	0	0.0785006	0.236702	0.544648	0.106924	0.225974	1	0.228461	0.0996923	0.0215332	0.219524	0.005251	0	0.0172327	0.00828399	0	0	0.140914	0.508272	0.715049	1	0.537894	0.44199	0.183208	0.327804
>tr|A0A5K1K943|A0A5K1K943_PLAF7 ATP synthase-associated protein, putative OS=Plasmodium falciparum (isolate 3D7) OX=36329 GN=PF3D7_1360000 PE=4 SV=1	ATP i/j	Complex V	PF3D7_1360000	0	0.333266	0	0	0	0	0.119677	1	0.134324	0.216657	0.414572	0.0405121	0.130272	0	0	0.123676	0.0510002	0	0	0	0	0.138403	0.292293	1	0.960819	0.954023	0.757404	0.762222	0.259694	0.613726	0.279272	0.243072	0	0	0.105075	0.104917	0	0	0	0.222704	0	0	0.0477878	0.100923	0.425254	1
>tr|C0H4X8|C0H4X8_PLAF7 ATP synthase-associated protein, putative OS=Plasmodium falciparum (isolate 3D7) OX=36329 GN=PF3D7_0825400 PE=4 SV=1	ATPTG15	Complex V	PF3D7_0825400	0	0	0	0	0	0	0	1	0.400797	0.284829	0.202739	0	0	0	0	0	0	0	0	0	0	0	0	0.163083	1	0.451218	0.387124	0.106716	0.143614	0.0669754	0	0.152856	0	0	0	0	0	0	0	0	0	0	0	0	0.095261	1
>tr|O77349|O77349_PLAF7 ATP synthase F0 subunit d-like protein, putative OS=Plasmodium falciparum (isolate 3D7) OX=36329 GN=PF3D7_0311800 PE=4 SV=2	ATPd	Complex V	PF3D7_0311800	0	0	0.0248269	0.0544344	0.0407019	0.151886	0.251627	1	0.212103	0.247054	0.186794	0.120448	0.144323	0.0293309	0.0985642	0.0889679	0.0800751	0.0584516	0.0818237	0.0368818	0.0673604	0.0828228	0.0825973	0.42903	1	0.353566	0.358373	0.166479	0.10414	0.130815	0.215603	0.100213	0	0	0.0371919	0.0685599	0	0	0.0315982	0.0442329	0.0313437	0.061422	0.0634719	0.114429	0.347529	1
>tr|C6KSV8|C6KSV8_PLAF7 ATP synthase-associated protein, putative OS=Plasmodium falciparum (isolate 3D7) OX=36329 GN=PF3D7_0611300 PE=4 SV=1	ATPTG2	Complex V	PF3D7_0611300	0	0	0	0	0.0469165	0.121621	0.378496	1	0.289032	0.282216	0.263479	0.0963417	0.168117	0.0759129	0.127787	0.163068	0.0487217	0	0	0	0	0.0562043	0.265868	0.646614	1	0.67186	0.436339	0.473662	0.133003	0.140912	0.187098	0.188495	0.0142484	0	0.0417849	0.0305344	0.0396626	0	0	0	0	0	0.0516385	0.194958	0.51481	1
>tr|Q8IHT7|Q8IHT7_PLAF7 ATP synthase-associated protein, putative OS=Plasmodium falciparum (isolate 3D7) OX=36329 GN=PF3D7_1142800 PE=4 SV=1	ATPTG6	Complex V	PF3D7_1142800	0.0719845	0	0.0325837	0	0	0.220607	0.594059	1	0.416028	0.284682	0.285437	0.0551776	0.142246	0.139184	0.147044	0.108747	0.0365446	0	0.100655	0	0	0.0364648	0.260155	0.692419	1	0.641439	0.472626	0.40869	0.0734703	0.187504	0.155007	0.093585	0	0.00341502	0.0297442	0.0371258	0.0258655	0.0237747	0.0307658	0.0576358	0.0139261	0	0.0208799	0.243252	0.650381	1
>tr|Q8I267|Q8I267_PLAF7 ATP synthase-associated protein, putative OS=Plasmodium falciparum (isolate 3D7) OX=36329 GN=PF3D7_0107400 PE=4 SV=1	ATPk	Complex V	PF3D7_0107400	0.0441348	0	0	0.0662996	0.0364225	0.193092	0.475601	0.878912	1	0.147694	0.174693	0.0881636	0.209988	0.0691695	0.13857	0.172815	0.0598229	0	0	0	0	0.077677	0.229661	0.491916	1	0.334127	0.463536	0.286074	0.100736	0.300216	0.139588	0.108447	0.0203774	0	0.0207166	0.0617829	0	0	0.0213806	0	0	0.0321182	0.0622482	0.225417	0.512868	1
>tr|Q9NLB1|Q9NLB1_PLAF7 ATP synthase-associated protein, putative OS=Plasmodium falciparum (isolate 3D7) OX=36329 GN=PF3D7_0306600 PE=4 SV=1	ATPTG17	Complex V	PF3D7_0306600	0	0	0	0	0	0.21888	0.464815	1	0.320651	0.290295	0.326117	0	0.3	0.224269	0	0.263073	0	0	0	0	0	0	0.527982	0	1	0.915868	0.616787	0	0.326943	0.383824	0.403607	0.362338	0	0	0	0	0	0	0	0	0	0	0	0.356173	0.258358	1
>tr|C6S3H7|C6S3H7_PLAF7 ATP synthase-associated protein, putative OS=Plasmodium falciparum (isolate 3D7) OX=36329 GN=PF3D7_1417900 PE=4 SV=1	ATPTG9	Complex V	PF3D7_1417900	0	0	0	0	0	0.291383	0.395673	1	0.572455	0.447078	0.239438	0	0.185157	0	0.149525	0.104551	0	0	0	0	0	0	0.900299	0.824826	1	0.795896	0.368603	0.353307	0.0863493	0.173795	0.075496	0.129703	0	0	0.204985	0	0	0	0	0	0	0	0	0.634496	0.637492	1
>tr|Q8IAZ1|Q8IAZ1_PLAF7 ATP synthase-associated protein, putative OS=Plasmodium falciparum (isolate 3D7) OX=36329 GN=PF3D7_0815400 PE=4 SV=1	ATPTG3	Complex V	PF3D7_0815400	0.223783	0	0	0	0	0	0	1	0	0	0.303697	0	0	0	0	0	0	0	0	0	0	0	0.3745	0.627267	1	0	0	0	0	0.276037	0.828845	0.655906	0	0	0	0	0	0	0.113089	0	0	0	0	0.185246	0.310277	1
>tr|Q8IEL5|Q8IEL5_PLAF7 ATP synthase subunit O, mitochondrial, putative OS=Plasmodium falciparum (isolate 3D7) OX=36329 GN=PF3D7_1310000 PE=3 SV=1	OSCP	Complex V	PF3D7_1310000	0.341384	0.693195	0.503742	0.712163	0.50618	0.759484	0.268961	0.830205	0.815699	0.877434	0.112364	0	0.221839	1	0.203561	0.156531	0.200984	0	0	0.228275	0.393773	0.485291	0.668478	0.7655	0.911324	0.181364	0.198938	0.956631	0.100146	1	0.739086	0.0999553	0	0.0910098	0	0	0	0	0.152741	0.310147	0.382827	0.590224	0.561185	0.800864	0.648312	1
>tr|Q8IET5|Q8IET5_PLAF7 ATP synthase-associated protein, putative OS=Plasmodium falciparum (isolate 3D7) OX=36329 GN=PF3D7_1303000 PE=4 SV=1	ATPTG13	Complex V	PF3D7_1303000	0	0	0	0	0	0	0	1	0	0	0	0	0	0.143559	0.116562	0.120582	0.0507308	0	0	0	0	0	0	0	1	0.250105	0	0	0	0	0	0.101507	0	0.0387849	0	0	0	0	0	0	0	0	0	0	0	1
>tr|Q8I2H5|Q8I2H5_PLAF7 ATP synthase-associated protein, putative OS=Plasmodium falciparum (isolate 3D7) OX=36329 GN=PF3D7_0934300 PE=4 SV=1	ATP8	Complex V	PF3D7_0934300	0	0	0	0	0	0	0	0	0	0	0	0	0	0	0	0	1	0	0	0	0	0	0	0.802319	0.623263	0.492763	0.879125	1	0.386434	0	0.165557	0.148033	0	0	0	0	0.857835	0	0	0	0	0	0	0	0.467641	0.363276
>tr|Q8I399|Q8I399_PLAF7 Uncharacterized protein OS=Plasmodium falciparum (isolate 3D7) OX=36329 GN=PF3D7_0905000 PE=4 SV=1	ATPG4	Complex V	PF3D7_0905000	0	0	0	0	0	0	0.0834496	1	0.206547	0.171601	0.111608	0	0.111712	0.0421506	0	0.0450544	0.0172517	0	0	0	0.0164961	0	0.268814	0.727246	1	0.701001	0.15573	0.199992	0.0689528	0.0913941	0.0767261	0	0	0	0	0	0	0	0	0	0	0.00687706	0	0.112066	0.351842	1
>tr|C0H4R2|C0H4R2_PLAF7 Uncharacterized protein OS=Plasmodium falciparum (isolate 3D7) OX=36329 GN=PF3D7_0802900 PE=4 SV=1	ATPTG11	Complex V	PF3D7_0802900	0	0	0	0	0	0	0	1	0	0.192638	0	0	0	0	0	0.0765259	0	0	0	0	0	0	0	1	0	0	0	0	0	0	0	0	0	0	0	0	0	0	0	0	0	0	0	0	0.550432	1
Average				0.0441083	0.101086	0.138389	0.0882168	0.142525	0.175983	0.219848	0.887548	0.298597	0.253518	0.16015	0.025345	0.142731	0.0874402	0.054826	0.0862298	0.0833231	0.047462	0.0277699	0.0307494	0.0742597	0.076135	0.24911	0.520604	0.795888	0.433595	0.313288	0.354266	0.101518	0.208768	0.166572	0.148385	0.024351	0.00858942	0.0760528	0.0167781	0.0430006	0.00727337	0.0547705	0.0807874	0.117568	0.128254	0.143214	0.230377	0.377957	0.886849
[truncated: 617 more columns]

## Sheet: Figure 6
												Mass [kDa]	13.8338	15.4347	17.2208	19.2136	21.4369	23.9176	26.6854	29.7734	33.2188	37.0629	41.3518	46.137	51.476	57.4328	64.0789	71.4942	79.7675	88.9982	99.297	110.788	123.608	137.912	153.871	171.677	191.544	213.709	238.44	266.032	296.817	331.165	12.807	14.2761	15.9139	17.7394	19.7744	22.0429	24.5716
Fasta headers	Name	Complex	Mol. weight [kDa]	IBAQ ABS [Size]	IBAQ GCT [Size]	Ratio [Size]	Fold [Size]	IBAQ ABS [Total Sum]	IBAQ GCT [Total Sum]	Ratio [Total Sum]	Fold [Total Sum]	MS/MS events	iBAQ SDS_AS_01	iBAQ SDS_AS_02	iBAQ SDS_AS_03	iBAQ SDS_AS_04	iBAQ SDS_AS_05	iBAQ SDS_AS_06	iBAQ SDS_AS_07	iBAQ SDS_AS_08	iBAQ SDS_AS_09	iBAQ SDS_AS_10	iBAQ SDS_AS_11	iBAQ SDS_AS_12	iBAQ SDS_AS_13	iBAQ SDS_AS_14	iBAQ SDS_AS_15	iBAQ SDS_AS_16	iBAQ SDS_AS_17	iBAQ SDS_AS_18	iBAQ SDS_AS_19	iBAQ SDS_AS_20	iBAQ SDS_AS_21	iBAQ SDS_AS_22	iBAQ SDS_AS_23	iBAQ SDS_AS_24	iBAQ SDS_AS_25	iBAQ SDS_AS_26	iBAQ SDS_AS_27	iBAQ SDS_AS_28	iBAQ SDS_AS_29	iBAQ SDS_AS_30	iBAQ SDS_GAM_01	iBAQ SDS_GAM_02	iBAQ SDS_GAM_03	iBAQ SDS_GAM_04	iBAQ SDS_GAM_05	iBAQ SDS_GAM_06	iBAQ SDS_GAM_07
>tr|A0A5K1K8Z8|A0A5K1K8Z8_PLAF7 Uncharacterized protein OS=Plasmodium falciparum (isolate 3D7) OX=36329 GN=PF3D7_0809250 PE=4 SV=1	C4AP5	Complex IV	7.9241	15941100	6.45818e+08	0.0246836	40.5128	24817400	6.66097e+08	0.037258	26.8399	7	10363000	3031700	2546400	0	0	0	0	0	0	0	1444400	0	0	0	0	0	0	0	0	0	0	0	0	0	0	0	7431900	0	0	0	182414	3.67887e+08	2.75235e+08	2.51371e+06	1.11071e+06	0	0
>tr|C6S3D5|C6S3D5_PLAF7 Uncharacterized protein OS=Plasmodium falciparum (isolate 3D7) OX=36329 GN=PF3D7_1025800 PE=4 SV=1	C4AP2	Complex IV	8.1934	31210270	6.45646e+08	0.0483396	20.687	34882610	6.55424e+08	0.0532214	18.7894	8	28195000	2426900	0	588370	0	0	0	0	643010	0	783450	200980	2044900	0	0	0	0	0	0	0	0	0	0	0	0	0	0	0	0	0	0	5.06737e+08	1.35782e+08	3.12731e+06	0	0	0
>tr|C6S3G9|C6S3G9_PLAF7 Uncharacterized protein OS=Plasmodium falciparum (isolate 3D7) OX=36329 GN=PF3D7_1125600 PE=4 SV=1	C4AP1	Complex IV	9.9695	19753400	5.45653e+08	0.0362014	27.6233	28177200	5.65e+08	0.0498711	20.0517	6	15514000	2419100	0	1820300	0	0	0	0	0	0	1323000	0	2534300	0	4566500	0	0	0	0	0	0	0	0	0	0	0	0	0	0	0	0	4.49048e+08	9.66051e+07	0	0	1.40191e+06	4.64397e+06
>tr|C0H5H3|C0H5H3_PLAF7 Uncharacterized protein OS=Plasmodium falciparum (isolate 3D7) OX=36329 GN=PF3D7_1345300 PE=4 SV=1	ApiCOX16	Complex IV	10.201	0	1.29648e+08	0	100	15045060	2.27661e+08	0.0660855	15.1319	6	0	0	0	0	0	0	0	0	0	0	0	0	0	2335200	3556600	0	0	0	0	0	0	0	1345500	449560	0	669530	388430	555440	2375400	3369400	0	8.56555e+07	4.10312e+07	2.96091e+06	1.07104e+06	0	3.97802e+06
>tr|C6S3C0|C6S3C0_PLAF7 Uncharacterized protein OS=Plasmodium falciparum (isolate 3D7) OX=36329 GN=PF3D7_1003100 PE=4 SV=1	C4AP3	Complex IV	10.717	16215000	2.75096e+08	0.0589431	16.9655	16215000	2.81641e+08	0.0575734	17.3691	4	0	16215000	0	0	0	0	0	0	0	0	0	0	0	0	0	0	0	0	0	0	0	0	0	0	0	0	0	0	0	0	0	8.2681e+07	1.80799e+08	1.16157e+07	0	0	0
>tr|Q8I2M9|Q8I2M9_PLAF7 Cytochrome c oxidase subunit 6B, putative OS=Plasmodium falciparum (isolate 3D7) OX=36329 GN=PF3D7_0928000.1 PE=4 SV=1;>tr|A0A143ZVC0|A0A143ZVC0_PLAF7 Cytochrome c oxidase subunit 6B, putative OS=Plasmodium falciparum (isolate 3D7)	COX6b	Complex IV	12.224	72362300	1.00864e+09	0.0717424	13.9388	64014800	1.06343e+09	0.0601964	16.6123	10	5960400	43070000	0	234070	0	0	567970	0	0	0	0	0	0	0	3727800	0	648760	0	0	0	0	0	0	0	0	1841100	2677100	1786800	3500800	0	0	241682747	7.1881e+08	4.47467e+07	3.40096e+06	0	0
>tr|C6KST2|C6KST2_PLAF7 Uncharacterized protein OS=Plasmodium falciparum (isolate 3D7) OX=36329 GN=PF3D7_0608400 PE=4 SV=1	C4AP4	Complex IV	12.709	10202800	2.42109e+08	0.0421413	23.7297	160978800	4.0526e+08	0.397224	2.51747	9	54401000	7508200	6202900	0	4250200	563480	0	0	1119000	1636300	2168700	0	2713100	50994000	0	16349000	0	0	257230	0	6636600	0	1582400	331510	0	882380	753970	1055500	250130	1323200	119099	1.79558e+07	4.42266e+07	149321830	3.04861e+07	0	3.00714e+06
>tr|Q8IJH6|Q8IJH6_PLAF7 CDGSH iron-sulfur domain-containing protein, putative OS=Plasmodium falciparum (isolate 3D7) OX=36329 GN=PF3D7_1022900 PE=4 SV=2	ApiCOX13	Complex IV	13.87	1495600	1.29079e+08	0.0115867	86.3059	14029610	1.4337e+08	0.0978557	10.2191	8	1503400	4716300	3983100	0	0	0	0	0	0	0	0	0	0	0	1281400	0	0	0	0	0	0	0	0	0	516460	695920	0	368320	0	964710	0	6.59949e+06	5.26708e+07	6.51739e+07	4.63479e+06	1.16538e+06	1.23863e+06
>tr|A0A5K1K8V5|A0A5K1K8V5_PLAF7 Cytochrome c oxidase subunit ApiCOX14, putative OS=Plasmodium falciparum (isolate 3D7) OX=36329 GN=PF3D7_1339400 PE=4 SV=1	ApiCOX14	Complex IV	17.756	1495600	1.20255e+08	0.0124369	80.4058	27151030	1.79293e+08	0.151434	6.60355	7	0	0	1495600	0	0	0	0	0	0	918770	0	0	0	1338200	1051700	7482000	6261100	3239300	3115900	1107900	0	407140	733420	0	0	0	0	0	0	0	0	0	0	9.11728e+06	1.11138e+08	1.71314e+07	0
>tr|Q8I6V2|Q8I6V2_PLAF7 Cytochrome c oxidase subunit 2, putative OS=Plasmodium falciparum (isolate 3D7) OX=36329 GN=PF3D7_1430900 PE=4 SV=1	COX2b	Complex IV	19.786	7306690	2.25543e+08	0.032396	30.868	14986410	2.40693e+08	0.0622635	16.0608	16	0	6749500	557190	0	0	0	2518800	0	0	0	0	0	494500	1567200	0	620570	0	0	834460	0	0	1204100	0	0	0	440090	0	0	0	0	0	2.67094e+06	9.83932e+07	7.75479e+07	4.69309e+07	9.26057e+06	0
>tr|Q8IM67|Q8IM67_PLAF7 Cytochrome c oxidase subunit ApiCOX19, putative OS=Plasmodium falciparum (isolate 3D7) OX=36329 GN=PF3D7_1402200 PE=4 SV=1	ApiCOX19	Complex IV	22.116	4443800	2.50317e+07	0.177527	5.63296	4.45061e+06	1.1528e+08	0.038607	25.902	9	0	0	1094000	3038300	176410	135090	0	0	0	0	0	0	0	0	0	0	6810.4	0	0	0	0	0	0	0	0	0	0	0	0	0	0	0	0	0	2.50317e+07	8.67637e+07	0
>tr|Q8I2Z5|Q8I2Z5_PLAF7 Cytochrome c oxidase subunit ApiCOX30, putative OS=Plasmodium falciparum (isolate 3D7) OX=36329 GN=PF3D7_0915700 PE=4 SV=1	ApiCOX30	Complex IV	22.438	22887020	8.25184e+08	0.0277357	36.0547	27781930	8.37395e+08	0.0331766	30.1417	29	0	0	0	0	9000700	13410000	476320	0	2103500	0	0	0	0	0	1771600	0	0	0	0	0	0	0	126740	494090	0	0	398980	0	0	0	0	0	0	0	583360	3.15909e+08	5.08691e+08
>tr|Q8IL73|Q8IL73_PLAF7 Cytochrome c oxidase subunit ApiCOX26, putative OS=Plasmodium falciparum (isolate 3D7) OX=36329 GN=PF3D7_1439600 PE=4 SV=1	PfNDUFA4	Complex IV	22.559	20339270	7.27931e+08	0.0279412	35.7894	24066782	7.54913e+08	0.0318802	31.3674	24	0	0	0	3192400	16307000	492850	200520	146500	41797	0	0	0	36889	1904700	0	0	0	0	0	0	314110	0	82476	0	0	357080	0	0	0	990460	0	0	0	0	2.85875e+06	6.88725e+08	3.63467e+07
>tr|A0A5K1K922|A0A5K1K922_PLAF7 Cytochrome c oxidase subunit ApiCOX24, putative OS=Plasmodium falciparum (isolate 3D7) OX=36329 GN=PF3D7_1362000 PE=4 SV=1	ApiCOX24	Complex IV	23.754	4658460	3.32097e+08	0.0140274	71.289	43929760	3.33966e+08	0.13154	7.60227	16	0	0	0	2886000	938370	0	834090	0	0	0	0	0	0	0	23058000	4294000	4599800	3319500	1699600	1226700	1073700	0	0	0	0	0	0	0	0	0	0	716856	0	0	2.05768e+07	3.07173e+08	0
>tr|A0A5K1K9B3|A0A5K1K9B3_PLAF7 Cytochrome c oxidase subunit 2, putative OS=Plasmodium falciparum (isolate 3D7) OX=36329 GN=PF3D7_1361700 PE=4 SV=1	Cox2a	Complex IV	27.262	0	4.12406e+07	0	100	0	7.74947e+07	0	100	5	918830	0	47956000	4003200	3535300	3121100	2145600	1535500	685940	1055800	798310	368300	211860	186150	0	0	0	0	0	0	0	0	0	0	239150	0	0	0	0	0	0	0	5.8421e+06	0	1.23862e+07	2.88544e+07	0
>tr|Q8IC02|Q8IC02_PLAF7 Cg8 protein OS=Plasmodium falciparum (isolate 3D7) OX=36329 GN=PF3D7_0708700 PE=4 SV=1	ApiCOX23	Complex IV	27.55	10468418	4.1096e+08	0.0254731	39.2571	19574330	4.17053e+08	0.0469349	21.3061	15	1125800	4633900	2618000	245240	764790	9462600	0	0	0	0	0	0	0	0	0	0	0	0	0	0	0	0	0	0	0	0	0	724000	0	0	0	0	2.37212e+07	1.33684e+07	2.23258e+06	6.05439e+06	3.65201e+08
>tr|Q8I2N1|Q8I2N1_PLAF7 Cytochrome c oxidase subunit 5B, putative OS=Plasmodium falciparum (isolate 3D7) OX=36329 GN=PF3D7_0927800 PE=4 SV=1	COX5b	Complex IV	32.364	10065608	3.00397e+08	0.0335077	29.8439	14809604	3.15459e+08	0.0469463	21.3009	24	0	0	0	402810	0	0	72738	9293500	0	699370	94336	0	321200	959400	0	0	0	237000	0	0	0	1091100	941060	358140	338950	0	0	0	0	0	0	0	0	0	7.11264e+06	1.38048e+06	552153
>tr|Q8IKI8|Q8IKI8_PLAF7 Cytochrome c oxidase subunit ApiCOX25, putative OS=Plasmodium falciparum (isolate 3D7) OX=36329 GN=PF3D7_1465000 PE=4 SV=1	PfCOX6a	Complex IV	33.254	7951380	1.82232e+08	0.0436333	22.9183	10363802	1.89166e+08	0.0547867	18.2526	20	0	0	0	1962500	5237400	503470	248010	0	0	0	332100	38329	38731	0	16081	189560	0	0	952980	348890	71492	97606	16326	18087	114050	0	0	0	178190	0	0	0	0	0	855247	1.66321e+08	1.45234e+07
>tr|Q8I3N1|Q8I3N1_PLAF7 Cytochrome c oxidase subunit ApiCOX18, putative OS=Plasmodium falciparum (isolate 3D7) OX=36329 GN=PF3D7_0523300 PE=4 SV=1	ApiCOX18	Complex IV	15.603	3873400	28248600	0.137118	7.29297	105385490	37853900	2.78401	0.359195	5	0	3873400	0	0	0	0	0	0	0	0	0	0	0	0	0	1735900	1267200	0	0	0	0	628290	60565000	0	1035400	2909900	2541200	2021500	25397000	3410700	0	24950000	3298600	0	0	0	0
>tr|O97246|O97246_PLAF7 Cytochrome c oxidase subunit ApiCOX35, putative OS=Plasmodium falciparum (isolate 3D7) OX=36329 GN=PF3D7_0306500 PE=4 SV=1	PfCOX6c	Complex IV	36.391	6299310	3.23601e+08	0.0194663	51.3709	13764314	3.27375e+08	0.0420445	23.7843	19	0	0	0	135470	0	194220	3849300	0	513690	0	1742100	0	622060	3720800	0	649200	81764	1987200	0	130540	0	0	0	137970	0	0	0	0	0	0	0	0	0	0	0	709207	1.50668e+07
Average				1.33485e+07	3.58221e+08	0.042245	43.9	3.32212e+07	3.91691e+08		21.5106
>tr|C6S3J0|C6S3J0_PLAF7 Uncharacterized protein OS=Plasmodium falciparum (isolate 3D7) OX=36329 GN=PF3D7_1448900 PE=4 SV=1	PfSDHC	Complex II	8.9223	14246731	1.82859e+08	0.0779112	12.8351	45765931	2.16153e+08	0.211729	4.72302	8	2300400	11854000	92331	0	0	6293700	2538200	2296600	0	0	1467700	0	1431900	0	0	0	0	3986700	1521000	0	0	0	0	0	3368100	6232300	0	0	2383000	0	0	1.70125e+08	6.10045e+06	6.63349e+06	2.52799e+06	1.07531e+06	1.09039e+06
>tr|A0A5K1K8M7|A0A5K1K8M7_PLAF7 Protein MPODD, putative OS=Plasmodium falciparum (isolate 3D7) OX=36329 GN=PF3D7_0808450 PE=4 SV=1	C2AP1	Complex II	10.581	15042900	1.35301e+08	0.111181	8.99436	37570603	2.11468e+08	0.177666	5.62854	6	1597000	1839300	9454700	2151900	1712400	1683000	3506700	624270	0	1197400	397780	1447000	249570	2116600	899980	27390	224990	0	0	0	31433	2030800	591530	618560	78690	200230	301220	544760	1824800	2218600	260465	8.56147e+07	4.94261e+07	0	1.02773e+07	5.89377e+06	7.33309e+06
>tr|A0A5K1K836|A0A5K1K836_PLAF7 Uncharacterized protein OS=Plasmodium falciparum (isolate 3D7) OX=36329 GN=PF3D7_1322800 PE=4 SV=1	C2AP2	Complex II	13.955	3596900	8.49006e+07	0.042366	23.6038	4544310	9.5532e+07	0.0475684	21.0223	9	2055500	1541400	0	0	0	0	0	0	0	0	0	537440	0	0	0	0	0	409970	0	0	0	0	0	0	0	0	0	0	0	0	0	4.68952e+07	3.72255e+07	779915	0	94081	563405
>tr|A0A143ZXB9|A0A143ZXB9_PLAF7 Uncharacterized protein OS=Plasmodium falciparum (isolate 3D7) OX=36329 GN=PF3D7_0109950 PE=4 SV=1	C2AP3	Complex II	19.545	78378402	2.05769e+08	0.380904	2.62533	95845852	2.10131e+08	0.456124	2.19239	10	0	0	9073700	3836500	98432	731850	822620	56864000	6951300	0	7067900	4584200	3731700	0	0	0	0	0	0	0	0	0	0	0	161810	0	264460	364860	185920	1106600	0	0	0	2.3434e+06	1.61329e+08	4.36708e+07	535785
>tr|Q8I5S5|Q8I5S5_PLAF7 Succinate dehydrogenase [ubiquinone] iron-sulfur subunit, mitochondrial OS=Plasmodium falciparum (isolate 3D7) OX=36329 GN=PF3D7_1212800 PE=3 SV=1	SDHB	Complex II	37.752	11005100	1.25044e+08	0.0880097	11.3624	13405986	1.44623e+08	0.0926958	10.788	20	562990	0	0	0	181400	575700	3267500	0	0	7161900	0	0	211930	0	0	0	0	99602	0	138810	231070	0	0	389190	0	85194	0	500700	0	0	0	1.39956e+07	0	0	0	481768	0
>tr|Q8IJ66|Q8IJ66_PLAF7 Succinate dehydrogenase [ubiquinone] flavoprotein subunit, mitochondrial OS=Plasmodium falciparum (isolate 3D7) OX=36329 GN=PF3D7_1034400 PE=3 SV=1	SDHA	Complex II	70.694	4200415	1.22657e+08	0.0342451	29.2012	10812610	1.50345e+08	0.0719186	13.9046	43	87165	0	0	0	0	188930	0	0	160520	0	0	0	158220	0	479330	0	0	1356700	844680	187320	38188	827950	10787	455460	412660	273900	654610	276090	306600	4093500	0	426850	0	0	95449.3	720068	954238
>tr|A0A5K1K8Y5|A0A5K1K8Y5_PLAF7 Uncharacterized protein OS=Plasmodium falciparum (isolate 3D7) OX=36329 GN=PF3D7_1346600 PE=4 SV=1	C2AP4	Complex II	26.679	10758180	64388300	0.167083	5.98506	14688147	65001150	0.225967	4.42542	12	0	578200	778580	5740000	178350	205520	3238900	616830	0	0	0	0	0	0	0	0	0	438750	373340	545400	0	0	1443500	116660	339650	0	0	0	94467	0	0	0	0	3451700	16326000	43451000	0
Average				1.96041e+07	1.3156e+08		13.5153				8.9549
>tr|Q8IET5|Q8IET5_PLAF7 ATP synthase-associated protein, putative OS=Plasmodium falciparum (isolate 3D7) OX=36329 GN=PF3D7_1303000 PE=4 SV=1	ATPTG13	Complex V1	13.788	13885000	2.84198e+08	0.0488568	20.468	18191810	2.94184e+08	0.0618382	16.1712	4	0	13885000	0	0	0	0	0	0	0	0	0	266210	0	0	0	120550	0	933150	1691100	0	1295800	0	0	0	0	0	0	0	0	0	0	6.05643e+06	126812479	1.51329e+08	9.1353e+06	33042.5	0
>tr|C6KT41|C6KT41_PLAF7 ATP synthase-associated protein, putative OS=Plasmodium falciparum (isolate 3D7) OX=36329 GN=PF3D7_0620100 PE=4 SV=1	ATPTG12	Complex V1	15.509	21583000	4.96546e+08	0.0434663	23.0064	39479540	5.97485e+08	0.0660762	15.134	22	0	0	10977000	10606000	0	300650	2354700	0	1486900	0	592530	1376100	1294900	4639900	965130	325160	0	3874600	0	0	0	0	0	0	336080	212160	0	0	0	137730	0	0	0	4.03615e+06	4.9251e+08	62442500	4.94227e+06
>tr|Q8IJG2|Q8IJG2_PLAF7 ATP synthase-associated protein, putative OS=Plasmodium falciparum (isolate 3D7) OX=36329 GN=PF3D7_1024300 PE=4 SV=1	ATPTG10	Complex V1	15.559	1134910	2.24895e+07	0.0504641	19.8161	2278610	2.46812e+07	0.0923218	10.8317	7	125410	1009500	0	0	0	0	0	0	0	215350	614900	0	0	0	0	0	0	313450	0	0	0	0	0	0	0	0	0	0	0	0	0	3.21111e+06	1.31888e+07	6.08958e+06	0	0	371031
>tr|C6S3H7|C6S3H7_PLAF7 ATP synthase-associated protein, putative OS=Plasmodium falciparum (isolate 3D7) OX=36329 GN=PF3D7_1417900 PE=4 SV=1	ATPTG9	Complex V1	16.831	44141710	7.04941e+08	0.0626176	15.9699	53110360	1.36466e+09	0.0389183	25.6949	20	525510	0	38815000	3421900	1379300	862150	0	1463100	1829000	4814400	0	0	0	0	0	0	0	0	0	0	0	0	0	0	0	0	0	0	0	0	0	0	0	1.89637e+08	5.15303e+08	2.03099e+07	0
>tr|Q8I267|Q8I267_PLAF7 ATP synthase-associated protein, putative OS=Plasmodium falciparum (isolate 3D7) OX=36329 GN=PF3D7_0107400 PE=4 SV=1	ATPk	Complex V1	18.763	18204680	5.02098e+08	0.0362572	27.5807	23313797	5.45258e+08	0.0427574	23.3878	23	0	0	6573400	6558400	470570	167510	4434800	0	0	0	0	1261900	413120	0	0	0	810980	66277	0	0	0	0	615600	188280	0	816160	0	253940	0	682860	0	0	0	0	2.06278e+08	2.94561e+08	1.2598e+06
>tr|A0A5K1K943|A0A5K1K943_PLAF7 ATP synthase-associated protein, putative OS=Plasmodium falciparum (isolate 3D7) OX=36329 GN=PF3D7_1360000 PE=4 SV=1	ATP i/j	Complex V1	21.562	11252490	4.3228e+08	0.0260306	38.4163	37423840	4.51389e+08	0.0829081	12.0615	25	1531500	1822300	743760	8343700	342730	0	0	0	0	0	197990	1549400	0	1439700	0	0	2567600	599050	4906800	8233800	3222400	1599000	0	324110	0	0	0	0	0	0	0	0	0	0	1.37725e+08	293762073	792816
>tr|Q8IEL5|Q8IEL5_PLAF7 ATP synthase subunit O, mitochondrial, putative OS=Plasmodium falciparum (isolate 3D7) OX=36329 GN=PF3D7_1310000 PE=3 SV=1	OSCP	Complex V1	30.198	8454660	3.96886e+08	0.0213025	46.9429	11846390	4.21134e+08	0.0281298	35.5495	28	0	0	0	185500	0	559160	7255600	454400	0	277200	0	230040	0	0	0	0	0	0	0	0	288040	0	724220	773940	832050	0	0	0	0	266240	0	0	0	0	961156	1.42084e+06	8.20113e+07
>tr|C6KSV8|C6KSV8_PLAF7 ATP synthase-associated protein, putative OS=Plasmodium falciparum (isolate 3D7) OX=36329 GN=PF3D7_0611300 PE=4 SV=1	ATPTG2	Complex V1	33.476	24317630	4.97945e+08	0.048836	20.4767	29581151	5.06392e+08	0.0584155	17.1187	41	0	901150	0	1162900	27721	0	131230	1351200	3444300	14213000	3135000	1781800	261100	272110	0	420320	373720	0	0	0	298820	165060	0	0	1048500	0	0	593220	0	0	64840.8	2.09592e+06	726510	931326	1.6672e+06	613700	0
>tr|Q8I399|Q8I399_PLAF7 Uncharacterized protein OS=Plasmodium falciparum (isolate 3D7) OX=36329 GN=PF3D7_0905000 PE=4 SV=1	ATPTG4	Complex V1	34.031	4559150	4.28134e+08	0.0106489	93.9065	10467070	4.60058e+08	0.0227517	43.9529	26	470690	0	431550	786690	0	1293200	0	0	0	4319100	240050	0	0	0	336680	627540	1078200	0	0	0	0	0	0	0	883370	0	0	0	0	0	0	4.60776e+06	3.13649e+06	0	319819	3.12068e+06	270918
>tr|Q8IHT7|Q8IHT7_PLAF7 ATP synthase-associated protein, putative OS=Plasmodium falciparum (isolate 3D7) OX=36329 GN=PF3D7_1142800 PE=4 SV=1	ATPTG6	Complex V1	35.452	17405750	7.86928e+08	0.0221186	45.2108	29690260	7.94977e+08	0.0373473	26.7757	43	532860	0	983040	427490	753610	2908100	235250	0	0	0	11449000	4287400	1434100	455100	896740	0	886260	620770	161670	0	0	0	182240	0	244820	514290	604420	836000	1277100	0	58919	0	0	0	0	1.1006e+06	2.33082e+07
>tr|Q8I6T7|Q8I6T7_PLAF7 ATP synthase subunit gamma OS=Plasmodium falciparum (isolate 3D7) OX=36329 GN=PF3D7_1311300 PE=3 SV=1	ATPγ	Complex V1	35.755	13267724	2.60276e+08	0.0509756	19.6172	17041918	2.8913e+08	0.058942	16.9658	29	0	0	0	62669	129700	0	0	590940	10849000	1513600	278360	35824	446160	42655	0	0	0	0	0	356370	1238600	217360	109650	365070	162930	168040	0	0	0	474990	9.48544e+06	0	4.03479e+06	800975	0	0	659354
>tr|Q8I0V2|Q8I0V2_PLAF7 ATP synthase subunit beta OS=Plasmodium falciparum (isolate 3D7) OX=36329 GN=PF3D7_1235700 PE=3 SV=1	ATPβ	Complex V1	58.393	109956720	1.99001e+09	0.0552543	18.0981	124504001	2.04118e+09	0.060996	16.3945	217	219610	94808	939320	771720	129700	127000	1178200	717170	13578	265200	1670000	461170	1730500	132950	7401400	66278000	14061000	13108000	6783700	2814100	1759700	1622100	261000	570910	651150	141040	82155	278760	240060	0	0	627247	680533	925037	6.2672e+06	2.19586e+06	246068
>tr|Q8IIB2|Q8IIB2_PLAF7 ATP synthase F0 subunit b-like protein, putative OS=Plasmodium falciparum (isolate 3D7) OX=36329 GN=PF3D7_1125100 PE=4 SV=1	ATPb	Complex V1	59.25	12576418	3.84219e+08	0.0327324	30.5508	18800053	4.04756e+08	0.0464478	21.5295	37	95154	0	670010	874200	0	0	596100	195220	449150	348830	0	416490	3002100	743930	4901600	1320600	754590	1364000	73108	0	424080	315850	219150	0	0	255920	173020	105920	76131	1424900	0	141337	0	0	0	886878	0
>tr|O96252|O96252_PLAF7 ATP synthase subunit alpha OS=Plasmodium falciparum (isolate 3D7) OX=36329 GN=PF3D7_0217100 PE=3 SV=1	ATPα	Complex V1	61.77	68002580	1.29487e+09	0.0525169	19.0415	240291510	1.64491e+09	0.146082	6.84546	124	5243900	906480	1109600	331640	685030	453100	774380	5230600	436920	855180	1906000	357200	700610	364970	1471600	14383000	29566000	6588200	14571000	5678700	6747900	6703900	6357100	7614100	8189600	8212800	14078000	19322000	21929000	49523000	0	3.27314e+06	0	0	1.22942e+06	1.0535e+06	4.26391e+06
>tr|O77349|O77349_PLAF7 ATP synthase F0 subunit d-like protein, putative OS=Plasmodium falciparum (isolate 3D7) OX=36329 GN=PF3D7_0311800 PE=4 SV=2	ATPd	Complex V1	73.523	22383500	3.76558e+08	0.0594424	16.823	29732731	4.51194e+08	0.0658979	15.175	82	0	0	0	54521	92923	232850	0	142560	0	303780	0	2274700	1507900	329030	277760	760630	819780	866700	15547000	1770600	1466200	617130	418130	831400	428910	353560	91957	0	0	544710	0	1.74391e+06	0	1.09003e+06	3043	876306	473150
>tr|Q8IBU5|Q8IBU5_PLAF7 ATP synthase subunit epsilon, mitochondrial, putative OS=Plasmodium falciparum (isolate 3D7) OX=36329 GN=PF3D7_0715500 PE=4 SV=1	ATPε	Complex V2	8.4956	98582600	4.20555e+08	0.23441	4.26602	118461410	5.35607e+08	0.221172	4.52136	9	93497000	2945100	2140500	0	0	3288200	771170	745760	0	749500	0	0	0	1541600	0	1288700	0	0	3186800	811410	1067100	0	241680	0	1007500	1841900	900090	1418000	1019400	0	477756	4.03122e+08	1.69559e+07	0	0	0	0
>tr|Q9NLB1|Q9NLB1_PLAF7 ATP synthase-associated protein, putative OS=Plasmodium falciparum (isolate 3D7) OX=36329 GN=PF3D7_0306600 PE=4 SV=1	ATPTG17	Complex V2	9.9485	15452000	5.10935e+07	0.302426	3.30659	17707980	7.41039e+07	0.238962	4.18477	3	15452000	0	0	0	0	0	1811100	0	0	0	0	0	0	0	0	0	0	0	0	0	0	0	0	0	0	0	0	0	444880	0	1.08269e+06	5.00108e+07	0	0	0	0	0
>tr|C6KT93|C6KT93_PLAF7 Uncharacterized protein OS=Plasmodium falciparum (isolate 3D7) OX=36329 GN=PF3D7_0625700 PE=4 SV=1	ASAP24	Complex V2	12.007	17958600	2.87547e+08	0.0624546	16.0116	35608120	2.95582e+08	0.120468	8.30098	10	196570	17408000	0	0	354030	171730	0	0	0	0	0	0	0	0	4544500	451890	693940	2939400	778700	0	1775200	0	359960	0	4460900	0	0	0	1473300	0	0	7.50799e+06	1.64079e+08	1.1596e+08	0	802045	0
>tr|C0H4X8|C0H4X8_PLAF7 ATP synthase-associated protein, putative OS=Plasmodium falciparum (isolate 3D7) OX=36329 GN=PF3D7_0825400 PE=4 SV=1	ATPTG15	Complex V2	14.227	0	1.23224e+08	0	100	1991840	1.95548e+08	0.0101859	98.1747	5	0	0	0	0	0	0	0	0	0	0	0	0	0	0	0	0	0	0	0	0	0	0	0	0	0	0	0	0	240840	1751000	0	0	0	4.70006e+07	7.41705e+07	2.05326e+06	0
>tr|C0H4R2|C0H4R2_PLAF7 Uncharacterized protein OS=Plasmodium falciparum (isolate 3D7) OX=36329 GN=PF3D7_0802900 PE=4 SV=1	ASAP25	Complex V2	16.562	2089535	1.97673e+08	0.0105707	94.6013	53751508	3.06726e+08	0.175243	5.70638	13	0	1184900	66065	0	0	0	838570	194460	2710000	3425800	1401600	31150000	5157500	73793	2400700	1950300	1593400	1046700	0	0	349790	0	0	119770	0	88160	0	0	0	0	0	0	4.0953e+06	3.34215e+07	1.57652e+08	2.50368e+06	0
>tr|Q8I2H5|Q8I2H5_PLAF7 ATP synthase-associated protein, putative OS=Plasmodium falciparum (isolate 3D7) OX=36329 GN=PF3D7_0934300 PE=4 SV=1	ASAP21	Complex V2	16.889	9635360	1.53858e+08	0.0626251	15.968	22411230	2.18825e+08	0.102416	9.76408	7	0	2917800	1538500	483450	2243400	1467800	984410	0	0	851520	0	0	0	3170000	2935400	0	0	373380	979260	0	0	2815900	664380	0	0	0	0	0	0	986030	0	2.58102e+07	8.19213e+07	4.25745e+07	3.5519e+06	0	0
>tr|Q8IHP4|Q8IHP4_PLAF7 ATP synthase subunit delta, mitochondrial, putative OS=Plasmodium falciparum (isolate 3D7) OX=36329 GN=PF3D7_1147700 PE=4 SV=1	ATPδ	Complex V2	17.617	5926520	1.34944e+08	0.0439182	22.7696	8848690	1.66598e+08	0.053114	18.8274	14	0	4231400	1103400	591720	0	0	0	0	0	1478900	0	0	0	0	0	0	0	214440	0	0	0	0	300360	0	0	148370	780100	0	0	0	0	0	1.27622e+07	9.05711e+07	3.1285e+07	326142	0
>tr|Q8IAZ1|Q8IAZ1_PLAF7 ATP synthase-associated protein, putative OS=Plasmodium falciparum (isolate 3D7) OX=36329 GN=PF3D7_0815400 PE=4 SV=1	ATPTG3	Complex V2	18.787	3516596	1.55393e+08	0.0226303	44.1885	19271836	1.59911e+08	0.120516	8.29766	7	0	748610	2152000	0	222210	61546	332230	1790500	0	671340	0	117170	540050	1038300	0	0	818460	500770	0	130030	0	218340	311650	0	0	706180	873530	997920	1273600	5767400	0	2.39728e+06	1.69793e+07	1.13786e+08	2.22306e+07	0	0
>tr|Q8I2N8|Q8I2N8_PLAF7 Uncharacterized protein OS=Plasmodium falciparum (isolate 3D7) OX=36329 GN=PF3D7_0927100 PE=4 SV=1	ATPTG8	Complex V2	22.751	36567423	5.69265e+08	0.0642362	15.5675	5.46822e+07	6.04262e+08	0.0904943	11.0504	32	349340	5595800	2244500	30053	816970	1350400	9436100	20960000	1729400	1456300	3475000	424620	0	8011.7	604560	0	85451	0	370400	1298100	218880	2130600	218210	12861	262450	0	0	0	575990	1028200	361326	1.09754e+06	0	0	0	1.67233e+06	3.04708e+08
Average				2.42023e+07	4.56331e+08		32.1918	4.2437e+07	5.35356e+08		19.684
>tr|Q8IB13|Q8IB13_PLAF7 Uncharacterized protein OS=Plasmodium falciparum (isolate 3D7) OX=36329 GN=PF3D7_0817800 PE=4 SV=1	C3AP3	Complex III	6.1592	3761600	4.28057e+07	0.0878762	11.3796	27277380	4.42227e+07	0.616818	1.62122	2	2541300	1220300	0	0	1494300	0	0	10927000	0	0	0	0	1187900	0	0	0	0	0	5133000	3236700	0	0	0	825290	0	0	0	0	711590	0	0	4.28057e+07	0	0	0	0	0
>tr|Q8IBM6|Q8IBM6_PLAF7 Uncharacterized protein OS=Plasmodium falciparum (isolate 3D7) OX=36329 GN=PF3D7_0722700 PE=4 SV=1	C3AP1	Complex III	9.5018	5961670	2.70499e+08	0.0220395	45.3731	15511260	3.55795e+08	0.0435961	22.9379	13	0	5856800	0	104870	0	0	0	0	0	0	0	0	0	1640500	0	0	0	761590	0	0	0	0	0	3413400	0	0	0	0	0	3734100	0	1.21463e+08	1.45011e+08	4.02442e+06	3.67768e+06	1.34448e+06	1.65634e+06
>tr|Q8ILJ5|Q8ILJ5_PLAF7 Cytochrome b-c1 complex subunit 6 OS=Plasmodium falciparum (isolate 3D7) OX=36329 GN=PF3D7_1426900 PE=3 SV=1	QCR6	Complex III	10.587	43576900	6.90816e+08	0.0630803	15.8528	53129984	6.9614e+08	0.0763208	13.1026	13	38039000	5537900	0	0	0	354480	3652200	0	0	486090	0	0	251250	0	3717500	0	0	0	0	0	67464	0	865880	0	0	0	0	0	0	158220	0	5.00788e+08	1.90028e+08	0	188329	653507	1.26913e+06
>tr|C0H4H6|C0H4H6_PLAF7 Cytochrome b-c1 complex subunit 9, putative OS=Plasmodium falciparum (isolate 3D7) OX=36329 GN=PF3D7_0622600 PE=4 SV=1	QCR9	Complex III	11.696	5120380	9.30646e+07	0.0550196	18.1753	9791093	2.87938e+08	0.0340041	29.4082	32	0	3498700	1120800	500880	0	683930	0	0	0	0	0	0	0	0	0	0	0	0	0	0	0	0	0	0	114920	84153	253440	362920	304250	2867100	0	2.95054e+07	4.49422e+07	1.8617e+07	6.21994e+06	5.44861e+06	4.59773e+06
>tr|Q9NLB3|Q9NLB3_PLAF7 Uncharacterized protein OS=Plasmodium falciparum (isolate 3D7) OX=36329 GN=PF3D7_0306000 PE=4 SV=2	QCR8	Complex III	17.02	0	1.62503e+07	0	100	0	1.77938e+07	0	100	1	0	0	0	0	0	0	0	0	0	0	0	0	0	0	0	0	0	0	0	0	0	0	0	0	0	0	0	0	0	0	0	5.57422e+06	1.06761e+07	0	0	0	0
>tr|A0A5K1K9E9|A0A5K1K9E9_PLAF7 Uncharacterized protein OS=Plasmodium falciparum (isolate 3D7) OX=36329 GN=PF3D7_1326000 PE=4 SV=1	C3AP2	Complex III	19.284	25225900	985769126	0.0255901	39.0777	90781450	1.04574e+09	0.0868105	11.5193	33	0	1641900	6932300	12857000	2057900	1736800	714490	289780	2242200	1459200	0	0	1181900	0	6426100	7432600	11583000	3394600	883720	706980	500080	2742800	3230600	1600500	2397100	1771000	2591600	2532300	4845600	7029400	0	2.75796e+06	1.25468e+06	0	3.23133e+08	6.58623e+08	5.84176e+06
>tr|Q8IJS2|Q8IJS2_PLAF7 Cytochrome b-c1 complex subunit 7, putative OS=Plasmodium falciparum (isolate 3D7) OX=36329 GN=PF3D7_1012300 PE=4 SV=1	QCR7	Complex III	23.019	49238650	1102489417	0.0446613	22.3907	53923540	1.12145e+09	0.0480838	20.797	30	0	0	164170	819580	3533200	41930000	2791700	814540	0	649970	0	0	0	0	0	0	0	1314000	565970	0	0	0	0	0	0	0	0	0	219410	1121000	0	649904	0	0	3.74652e+06	1.6055e+08	938192741
>tr|Q8IL75|Q8IL75_PLAF7 Cytochrome b-c1 complex subunit Rieske, putative OS=Plasmodium falciparum (isolate 3D7) OX=36329 GN=PF3D7_1439400 PE=4 SV=1	Rieske	Complex III	40.981	56837500	1302833009	0.0436261	22.9221	75906623	1.40044e+09	0.0542021	18.4495	75	165780	496230	4890.5	395500	801210	329140	488560	2628600	3024500	14567000	3077600	28379000	7789400	1196400	2001300	304050	311360	135820	368430	1038700	216170	1980000	820000	4391000	385160	0	0	0	604680	6142.5	0	773592	841462	4.84062e+06	1.23212e+06	2.30482e+06	2.24227e+07
>tr|Q7HP03|Q7HP03_PLAF7 Cytochrome b OS=Plasmodium falciparum (isolate 3D7) OX=36329 GN=coxI PE=3 SV=1	Cytb	Complex III	43.376	73817	240527	0.306897	3.25842	358707	4.75843e+07	0.00753835	132.655	3	0	0	0	0	0	0	0	0	0	0	0	0	73817	0	0	0	0	0	0	0	0	0	0	0	0	0	0	0	0	284890	0	0	0	0	2.71887e+06	0	0
>tr|Q8I6U9|Q8I6U9_PLAF7 Cytochrome c1, putative OS=Plasmodium falciparum (isolate 3D7) OX=36329 GN=PF3D7_1462700 PE=4 SV=1	Cytc1	Complex III	46.186	2716090	3.25513e+08	0.00834404	119.846	38590802	6.56035e+08	0.0588243	16.9998	54	0	3312400	3805200	2718500	137860	0	83952	12465000	1271000	1505300	714330	623540	387220	1032900	141560	530870	1903300	0	139500	727250	157060	2228200	941620	522990	2916700	176970	0	147580	0	0	0	4.11586e+06	1.73303e+07	9.39994e+06	8.65275e+07	5.47258e+07	2.52561e+07
>tr|Q8I2I2|Q8I2I2_PLAF7 Mitochondrial-processing peptidase subunit beta, putative OS=Plasmodium falciparum (isolate 3D7) OX=36329 GN=PF3D7_0933600 PE=3 SV=1	MPPbeta	Complex III	55.734	56437500	927883958	0.0608239	16.4409	99935283	1.03752e+09	0.096321	10.382	98	207240	178600	214320	73493	0	243170	254420	259310	0	680120	167320	245350	889180	429070	44962000	9911900	5961700	2200500	6081500	1431900	1943700	1460500	0	220160	101800	612930	16340000	627490	799210	3438400	0	6.754e+06	2.30125e+06	407966	0	627688	1.17631e+07
>tr|Q8I3N3|Q8I3N3_PLAF7 Mitochondrial-processing peptidase subunit alpha, putative OS=Plasmodium falciparum (isolate 3D7) OX=36329 GN=PF3D7_0523100 PE=4 SV=2	MPPalpha	Complex III	61.772	65176800	1061586749	0.0613956	16.2878	1.76618e+08	1.12973e+09	0.156336	6.39649	119	956330	0	20504000	344210	102910	9675.2	225990	708130	0	1045700	128310	1124000	5784200	1647300	3658300	52963000	9218100	7787200	6962700	8053400	6196200	1651800	771150	1333400	644980	621640	0	0	393230	43782000	55523	1.46839e+06	2.83496e+06	1.36295e+07	8.47598e+06	5.92912e+06	5.60465e+06
Average				2.61772e+07	5.68313e+08		35.917	5.34853e+07	6.53366e+08		32.0224
[truncated: 23 more columns]

## Sheet: Figure 7
												Mass [kDa]	13.8338	15.4347	17.2208	19.2136	21.4369	23.9176	26.6854	29.7734	33.2188	37.0629	41.3518	46.137	51.476	57.4328	64.0789	71.4942	79.7675	88.9982	99.297	110.788	123.608	137.912	153.871	171.677	191.544	213.709	238.44	266.032	296.817	331.165	12.807	14.2761	15.9139	17.7394	19.7744	22.0429	24.5716
Fasta headers	Name	Group	Mol. weight [kDa]	IBAQ ABS [Size]	IBAQ GCT [Size]	Ratio [Size]	Fold [Size]	IBAQ ABS [Total Sum]	IBAQ GCT [Total Sum]	Ratio [Total Sum]	Fold [Total Sum]	MS/MS events	iBAQ SDS_AS_01	iBAQ SDS_AS_02	iBAQ SDS_AS_03	iBAQ SDS_AS_04	iBAQ SDS_AS_05	iBAQ SDS_AS_06	iBAQ SDS_AS_07	iBAQ SDS_AS_08	iBAQ SDS_AS_09	iBAQ SDS_AS_10	iBAQ SDS_AS_11	iBAQ SDS_AS_12	iBAQ SDS_AS_13	iBAQ SDS_AS_14	iBAQ SDS_AS_15	iBAQ SDS_AS_16	iBAQ SDS_AS_17	iBAQ SDS_AS_18	iBAQ SDS_AS_19	iBAQ SDS_AS_20	iBAQ SDS_AS_21	iBAQ SDS_AS_22	iBAQ SDS_AS_23	iBAQ SDS_AS_24	iBAQ SDS_AS_25	iBAQ SDS_AS_26	iBAQ SDS_AS_27	iBAQ SDS_AS_28	iBAQ SDS_AS_29	iBAQ SDS_AS_30	iBAQ SDS_GAM_01	iBAQ SDS_GAM_02	iBAQ SDS_GAM_03	iBAQ SDS_GAM_04	iBAQ SDS_GAM_05	iBAQ SDS_GAM_06	iBAQ SDS_GAM_07
>tr|Q8IJN9|Q8IJN9_PLAF7 Heat shock protein 60 OS=Plasmodium falciparum (isolate 3D7) OX=36329 GN=PF3D7_1015600 PE=3 SV=1	HSP60	Ref	62.55	868563400	2.39294e+09	0.36297	2.75505	934851900	2.4899e+09	0.375458	2.66341	294	479850	474700	1962800	403390	1017200	2526300	1966500	3250900	4069400	1873800	2354800	456600	2994000	1853800	3296400	18723000	279940000	379350000	85522000	62885000	38847000	18014000	8558700	5260900	4016500	2025600	920160	328720	683040	796840	0	4.40482e+06	4.65824e+06	4.35128e+06	4.88448e+06	873434	3.45009e+06
>tr|Q8ILE3|Q8ILE3_PLAF7 Voltage-dependent anion-selective channel protein, putative OS=Plasmodium falciparum (isolate 3D7) OX=36329 GN=PF3D7_1432100 PE=4 SV=1	VDAC	Ref	33.266	14110035	2.56629e+07	0.549823	1.81877	288773895	1.29046e+09	0.223777	4.46874	79	1627000	1440500	3490500	1605400	376290	735380	2527200	425380	178810000	14251000	20372000	20176000	10891000	6989500	1882500	4445800	876700	821830	198950	92805	177450	3193600	1279800	1140600	1615100	1102400	744510	1074700	1120400	5289600	154756	2.20198e+06	7.32204e+06	3.7732e+06	4.59756e+06	576646	1.4751e+06
>tr|C6KT11|C6KT11_PLAF7 Mitochondrial import receptor subunit TOM40, putative OS=Plasmodium falciparum (isolate 3D7) OX=36329 GN=PF3D7_0617000 PE=4 SV=1	TOM40	Ref	43.624	78025300	168094300	0.464176	2.15436	98646190	172875804	0.570619	1.75248	56	502520	0	244630	591420	451770	3913900	2533400	875810	350870	856700	0	2753100	56927000	5628000	3872300	2195600	2558400	1877700	1356500	295280	773490	862460	581700	782100	964290	353210	0	3370400	936240	2237400	0	0	0	0	55246	0	1605200
>tr|Q8IBI8|Q8IBI8_PLAF7 Mitochondrial import inner membrane translocase subunit TIM50 OS=Plasmodium falciparum (isolate 3D7) OX=36329 GN=PF3D7_0726900 PE=3 SV=1	TIM50	Ref	60.945	9067780	22337480	0.405945	2.46339	14565491	32856755	0.443303	2.25579	24	860050	0	177480	826100	0	0	0	171480	913750	4677600	1030400	1868100	406450	1318000	625100	169810	209700	0	1046800	0	0	0	0	0	216650	0	0	48021	0	0	0	316490	629760	2324700	1376800	144920	0
Average				2.42442e+08	6.52258e+08	0.445728	2.29789	334209369	9.96522e+08	0.403289	2.78511
>tr|Q8I302|Q8I302_PLAF7 Type II NADH:ubiquinone oxidoreductase OS=Plasmodium falciparum (isolate 3D7) OX=36329 GN=PF3D7_0915000 PE=1 SV=1	NDH2	aETC	61.67	3546621	1.09799e+08	0.0323011	30.9587	21601149	1.37752e+08	0.156811	6.37708	28	150340	0	0	0	0	0	193690	450430	664170	0	434810	504190	0	21471	0	717600	1237300	481470	338830	139440	106320	1117800	1153400	850190	6414100	2648200	2163500	1562300	23078	228520	0	0	0	0	0	441858	559734
>tr|C6KT09|C6KT09_PLAF7 Malate:quinone oxidoreductase OS=Plasmodium falciparum (isolate 3D7) OX=36329 GN=PF3D7_0616800 PE=4 SV=1	MQO	aETC	59.506	42628440	3.05581e+08	0.139499	7.16849	63663359	3.39815e+08	0.187347	5.33769	51	1717600	0	183140	304420	109040	116550	343180	10311000	796630	2637200	1241400	1014100	448550	1674300	25956000	5328600	2918300	2698800	1227100	758350	604340	1396000	320820	635030	103090	127600	21078	39971	125320	505850	0	821677	0	0	1.34935e+06	1.59904e+06	841241
>tr|O97245|O97245_PLAF7 Glycerol-3-phosphate dehydrogenase OS=Plasmodium falciparum (isolate 3D7) OX=36329 GN=PF3D7_0306400 PE=3 SV=1	G3PDH	aETC	74.688	29780310	6.88843e+08	0.0432324	23.1308	50041700	8.24319e+08	0.0607067	16.4726	175	0	6140800	65117	768860	344460	1282500	224730	390660	209630	296510	0	81241	151820	0	7172	586030	218460	606650	11673000	8733100	4120800	4211200	217100	477670	619790	253470	375980	811650	1007600	6165700	0	48127.5	0	0	0	651705	3.5485e+06
>sp|Q08210|PYRD_PLAF7 Dihydroorotate dehydrogenase (quinone), mitochondrial OS=Plasmodium falciparum (isolate 3D7) OX=36329 GN=PFF0160c PE=1 SV=1	DHODH	aETC	65.558	22629240	5.92297e+07	0.382059	2.6174	30217535	7.42765e+07	0.406825	2.45806	32	359710	687050	0	31501	288520	48708	1162300	983770	168510	144400	79667	0	0	1038400	14695000	3055700	3019500	820640	1013100	796960	186430	354040	0	0	11199	344820	396840	71969	61661	397140	0	0	230261	0	173218	220300	185337
Average				2.46462e+07	2.90863e+08	0.149273	15.9688	4.13809e+07	3.44041e+08	0.202922	7.66137
>tr|Q8IKK7|Q8IKK7_PLAF7 Glyceraldehyde-3-phosphate dehydrogenase OS=Plasmodium falciparum (isolate 3D7) OX=36329 GN=PF3D7_1462800 PE=3 SV=1	GAPDH	Glycolysis	36.635	13935640000	8.32595e+09	1.67376	0.597457	16623495000	1.03376e+10	1.60806	0.621868	1117	76726000	36345000	49987000	26485000	26208000	39945000	78971000	145390000	398110000	180070000	7767200000	2624600000	1379000000	1023900000	562760000	325540000	321660000	161040000	131910000	82917000	71861000	59749000	40931000	40085000	43495000	66304000	62316000	99000000	158770000	542220000	7.08051e+06	6.81926e+08	1.16443e+08	8.32266e+07	9.80448e+07	1.30837e+08	2.67994e+08
>tr|Q8IIG6|Q8IIG6_PLAF7 Phosphoglycerate mutase OS=Plasmodium falciparum (isolate 3D7) OX=36329 GN=PF3D7_1120100 PE=1 SV=1	PGM1	Glycolysis	28.77	2132689000	1.29995e+09	1.64059	0.609536	5639906029	1.63262e+09	3.45452	0.289476	313	12449000	4415500	10025000	2499400	1197700	1827000	31122000	3329100000	316430000	762760000	424500000	275160000	185130000	111870000	56839000	39690000	20077000	13407000	11696000	7421900	3724300	4546900	3141900	1239900	719800	2726000	72699	910530	1282300	3925200	688742	1.04369e+08	4.31847e+07	1.8034e+07	2.06737e+07	8.08555e+06	3.21773e+07
>tr|Q76NM3|Q76NM3_PLAF7 L-lactate dehydrogenase OS=Plasmodium falciparum (isolate 3D7) OX=36329 GN=PF3D7_1324900 PE=1 SV=1	LDH	Glycolysis	34.107	15546540000	5.73849e+09	2.70917	0.369117	19060247000	7.35651e+09	2.59094	0.385961	860	51195000	17175000	10602000	10497000	21656000	41169000	201940000	919190000	3910700000	6274600000	2010600000	1347500000	1103700000	604130000	295310000	273030000	191370000	118910000	109980000	70281000	67109000	67291000	62162000	83888000	94982000	129560000	125520000	225030000	243840000	377330000	2.24006e+06	2.72465e+08	6.39705e+07	7.30963e+07	1.37446e+08	1.30552e+08	2.08776e+08
>sp|P27362|PGK_PLAF7 Phosphoglycerate kinase OS=Plasmodium falciparum (isolate 3D7) OX=36329 GN=PGK PE=1 SV=1	PGK	Glycolysis	45.426	7455177000	3.5957e+09	2.07336	0.482309	8473422900	5.22002e+09	1.62325	0.616046	908	42098000	12436000	16154000	8958600	6764700	8231600	20392000	44828000	22811000	40981000	57243000	38817000	428810000	4446100000	877270000	823930000	533710000	306540000	220390000	133230000	100870000	49417000	27240000	25655000	18557000	21659000	12379000	19507000	23917000	84527000	1.20012e+06	3.16147e+08	1.25723e+08	8.35241e+07	6.60918e+07	5.77207e+07	7.397e+07
>tr|C6KTA4|C6KTA4_PLAF7 Pyruvate kinase OS=Plasmodium falciparum (isolate 3D7) OX=36329 GN=PF3D7_0626800 PE=1 SV=1	PyrK	Glycolysis	55.66	3028661000	1.54482e+09	1.96052	0.510068	4787305100	2.10492e+09	2.27434	0.439689	1028	94007000	71086000	30422000	7811400	7048600	6566100	21282000	13138000	52787000	21923000	110890000	68579000	52516000	54206000	249520000	1796400000	458520000	348920000	273920000	175010000	122260000	70479000	34260000	38159000	36392000	38961000	37151000	50967000	96694000	347430000	602074	1.1681e+08	3.2145e+07	1.19595e+07	1.5838e+07	2.67518e+07	4.1983e+07
>tr|C6KT76|C6KT76_PLAF7 Phosphotransferase OS=Plasmodium falciparum (isolate 3D7) OX=36329 GN=PF3D7_0624000 PE=3 SV=1	HK	Glycolysis	55.261	1085512300	5.86141e+08	1.85196	0.539967	1395685280	8.53608e+08	1.63504	0.611605	349	2016900	2172800	743520	641830	841390	1851300	2971400	3483500	2111400	4741400	1840000	3328400	7597000	7569900	35277000	708670000	195960000	127110000	105820000	47418000	26469000	17247000	7174500	5898400	9549000	2808200	910740	42218000	15566000	5678700	169525	6.95065e+07	1.92442e+07	6.4404e+06	9.15977e+06	1.57958e+07	1.76516e+07
>tr|A0A144A4G4|A0A144A4G4_PLAF7 Triosephosphate isomerase OS=Plasmodium falciparum (isolate 3D7) OX=36329 GN=PF3D7_1439900 PE=3 SV=1;>sp|Q7KQM0|TPIS_PLAF7 Triosephosphate isomerase OS=Plasmodium falciparum (isolate 3D7) OX=36329 GN=TPI PE=3 SV=1	TIM	Glycolysis	27.934	4871457500	7.57048e+08	6.4348	0.155405	5171596830	7.88649e+08	6.55754	0.152496	228	9043200	5488400	2915000	3178800	3062000	7007500	652920000	3025900000	286670000	366600000	375040000	157320000	109510000	56279000	31787000	18757000	14734000	8076000	3632500	5174400	5921100	1766400	1561500	864360	1665000	798720	1224300	262550	2960100	11478000	127632	6.27501e+06	4.18929e+06	0	923252	4.81938e+06	8.37128e+06
>tr|Q8I2Z8|Q8I2Z8_PLAF7 Probable ATP-dependent 6-phosphofructokinase OS=Plasmodium falciparum (isolate 3D7) OX=36329 GN=PF3D7_0915400 PE=3 SV=1	PFK	Glycolysis	159.45	211152900	7.44413e+07	2.8365	0.352547	648711030	1.8253e+08	3.55399	0.281374	753	1243300	506880	811670	487010	345220	317100	675640	737570	972880	762830	1266400	888430	1444200	2091000	1442300	4366600	14481000	57796000	235230000	90887000	66554000	31883000	17283000	32484000	39683000	15442000	7823900	5523300	4169800	11112000	36453.8	3.85122e+06	2.61722e+06	284244	807620	2.3932e+06	4.08595e+06
>tr|A0A143ZZ61|A0A143ZZ61_PLAF7 Enolase OS=Plasmodium falciparum (isolate 3D7) OX=36329 GN=PF3D7_1015900 PE=3 SV=1;>sp|Q8IJN7|ENO_PLAF7 Enolase OS=Plasmodium falciparum (isolate 3D7) OX=36329 GN=ENO PE=3 SV=1	ENO	Glycolysis	48.677	7544860000	2.78245e+09	2.71158	0.368788	8487377900	2.89204e+09	2.93474	0.340746	843	35615000	35489000	17334000	9434900	6891700	7258300	19600000	22884000	22786000	29705000	92274000	71416000	78780000	193870000	3016400000	1700200000	1067000000	713480000	506210000	347700000	183080000	100320000	56143000	44783000	27704000	22398000	12296000	13280000	8693000	24353000	661173	1.08212e+07	6.38278e+06	4.31065e+06	7.17366e+06	5.00958e+06	4.31099e+06
>tr|A0A144A3T1|A0A144A3T1_PLAF7 Fructose-bisphosphate aldolase OS=Plasmodium falciparum (isolate 3D7) OX=36329 GN=PF3D7_1444800 PE=3 SV=1;>sp|Q7KQL9|ALF_PLAF7 Fructose-bisphosphate aldolase OS=Plasmodium falciparum (isolate 3D7) OX=36329 GN=PF14_0425 PE=1	FBPA	Glycolysis	40.105	6714490000	1.6738e+09	4.01152	0.249282	7372791200	1.77286e+09	4.15869	0.24046	413	20490000	24602000	19606000	8014400	4938900	7036800	39228000	49558000	17168000	35518000	29351000	130380000	3294500000	1315600000	784130000	602960000	370580000	216340000	151950000	74911000	52596000	30189000	14771000	13912000	10303000	10726000	6586700	4072200	8235200	24538000	379309	3.07598e+07	1.31456e+06	2.28935e+06	3.45552e+06	846748	1.14031e+06
>tr|Q8ILA4|Q8ILA4_PLAF7 Glucose-6-phosphate isomerase OS=Plasmodium falciparum (isolate 3D7) OX=36329 GN=PF3D7_1436000 PE=1 SV=1	GPI	Glycolysis	67.367	1009354400	9.34108e+07	10.8055	0.0925451	1105102792	1.23553e+08	8.94435	0.111802	248	1227800	0	12662	763550	696270	194960	797380	833870	110210	392390	1786800	3086900	3240900	2693900	5627100	6523300	31173000	591030000	210650000	110060000	54291000	31615000	13719000	7349600	5755600	3760700	4094500	2944100	3046900	7625400	0	651790	6.72306e+06	0	1.55133e+06	853598	1.32722e+06
Average				5.77596e+09	2.40656e+09	3.51903	0.393366	7.16051e+09	3.02408e+09	3.57595	0.371957
>tr|Q8II80|Q8II80_PLAF7 ATP-dependent 6-phosphofructokinase OS=Plasmodium falciparum (isolate 3D7) OX=36329 GN=PF3D7_1128300 PE=4 SV=1	altPFK	Glycolysis	183.97	1872390	2.9414e+08	0.00636564	157.093	8013244	4.86251e+08	0.0164796	60.6809	325	33088	416050	469340	283040	72178	216040	177290	56004	189290	46139	120250	174770	173730	385600	747600	533830	591100	512820	0	23855	176150	0	624490	228320	402670	124690	316070	193690	172090	553060	0	398618	846204	49534.8	320516	528170	1.15652e+06
>tr|Q8IE66|Q8IE66_PLAF7 Lactate dehydrogenase, putative OS=Plasmodium falciparum (isolate 3D7) OX=36329 GN=PF3D7_1325200 PE=3 SV=1	altLDH	Glycolysis	37.008	1653163	8.62517e+08	0.00191667	521.738	2598653	8.78322e+08	0.00295866	337.991	50	0	0	0	0	0	246340	0	0	0	0	0	0	390050	1174200	88913	436700	103130	0	0	0	0	0	0	0	0	159320	0	0	0	0	0	45180.2	0	4.6302e+06	215983	211190	1.40233e+06
>tr|Q8IDR8|Q8IDR8_PLAF7 Aconitate hydratase OS=Plasmodium falciparum (isolate 3D7) OX=36329 GN=PF3D7_1342100 PE=3 SV=1	IRP	TCA	103.38	23762170	1.90821e+08	0.124526	8.03046	5.26436e+07	4.19482e+08	0.125497	7.96832	61	5153700	3959900	843350	420430	129820	1063700	3317200	3555200	3797500	1172900	264560	199770	5786.7	376140	1143300	952030	450980	969280	524370	590080	2279200	13951000	3292900	2207700	499760	417160	124390	144610	164420	672500	0	1.37349e+08	5.57949e+07	4.04669e+06	2.22782e+06	292878	2.08436e+06
>tr|Q8I6T2|Q8I6T2_PLAF7 Isocitrate dehydrogenase [NADP] OS=Plasmodium falciparum (isolate 3D7) OX=36329 GN=PF3D7_1345700 PE=3 SV=1	IDH	TCA	53.593	152124200	2.48446e+08	0.612303	1.63318	240219356	2.9851e+08	0.804729	1.24265	88	470790	0	239460	109860	75746	1176800	21679000	14846000	3407600	4947200	2234800	1975600	1207300	2547600	92233000	22547000	15452000	8299300	7862400	5048600	3157800	2896500	2339600	2553400	3075800	3703800	2285300	3319000	3400700	7127400	0	422669	0	0	469921	286844	872074
>tr|C6KT25|C6KT25_PLAF7 Malate dehydrogenase OS=Plasmodium falciparum (isolate 3D7) OX=36329 GN=PF3D7_0618500 PE=1 SV=1	MDH	TCA	34.04	84650600	1.56757e+08	0.540013	1.85181	88201920	1.68054e+08	0.524842	1.90534	29	311260	0	0	0	88390	0	0	0	7307100	0	58646000	7719600	6806400	3171900	999600	536970	322700	0	0	0	0	0	302950	0	0	301450	213500	0	840850	633250	0	0	0	0	0	1.5199e+06	1.01833e+06
>tr|Q8ILE9|Q8ILE9_PLAF7 Succinate--CoA ligase [ADP-forming] subunit beta, mitochondrial OS=Plasmodium falciparum (isolate 3D7) OX=36329 GN=PF3D7_1431600 PE=3 SV=1	SCSb	TCA	52.169	17249140	3.77609e+08	0.0456799	21.8915	29350582	4.0977e+08	0.0716269	13.9612	63	474430	0	0	0	169950	425430	492430	4422900	856320	1537400	633660	444340	672870	12941000	865320	887390	560350	244210	0	154830	293350	47092	228610	197240	227240	135370	997270	854300	211400	375880	0	1.09428e+06	0	959167	466708	0	3.28385e+06
>tr|Q8I6U7|Q8I6U7_PLAF7 Citrate synthase OS=Plasmodium falciparum (isolate 3D7) OX=36329 GN=PF3D7_1022500 PE=3 SV=1	CS	TCA	65.041	10678680	3.5805e+08	0.0298245	33.5294	22485276	3.75408e+08	0.0598956	16.6957	34	543230	0	0	134300	1001700	436780	471310	0	856230	765550	5685500	956510	1506800	194830	2293700	2872000	726680	714660	422990	230490	218060	549200	427420	509650	423710	34409	48527	101950	167830	191260	0	2.92419e+06	0	1.25091e+06	0	516374	601836
>tr|Q8I6S5|Q8I6S5_PLAF7 2-oxoglutarate dehydrogenase E1 component OS=Plasmodium falciparum (isolate 3D7) OX=36329 GN=PF3D7_0820700 PE=4 SV=1	KDH	TCA	121.15	6409899	3.46465e+08	0.0185009	54.0515	15102786	4.70683e+08	0.0320869	31.1653	133	514240	0	1336900	85547	107300	235890	366190	769860	242510	481720	1322400	169460	169870	743840	762360	253240	102450	0	520120	129460	914590	2494700	1653000	607620	90409	0	115440	151990	144690	616990	207569	305184	466147	674669	0	161189	0
>tr|Q8IEA6|Q8IEA6_PLAF7 Dihydrolipoyllysine-residue succinyltransferase component of 2-oxoglutarate dehydrogenase complex OS=Plasmodium falciparum (isolate 3D7) OX=36329 GN=PF3D7_1320800 PE=4 SV=1	DLST	TCA	47.63	14713889	3.15417e+08	0.046649	21.4367	21074769	3.58164e+08	0.0588411	16.9949	56	0	0	554400	216380	0	0	0	369560	43729	1752400	0	0	197390	4684400	7073600	962370	1220500	529530	901730	0	0	0	0	1439500	0	163960	598050	252650	75055	39565	0	0	0	0	2.65768e+07	575898	687298
>tr|Q8I2N6|Q8I2N6_PLAF7 Fumarate hydratase OS=Plasmodium falciparum (isolate 3D7) OX=36329 GN=PF3D7_0927300 PE=4 SV=1	FH	TCA	78.395	4125220	1.30579e+08	0.0315917	31.6538	7.71535e+06	1.40203e+08	0.0550299	18.172	50	180260	0	0	43976	463640	481000	784220	40404	0	0	0	64663	881440	86342	62684	0	224640	117840	2365100	126450	1101500	189690	0	226630	10659	0	187470	0	67845	8893.6	0	0	0	0	0	405790	108512
>tr|Q8IIR8|Q8IIR8_PLAF7 Succinate--CoA ligase [ADP-forming] subunit alpha, mitochondrial OS=Plasmodium falciparum (isolate 3D7) OX=36329 GN=PF3D7_1108500 PE=3 SV=2	SCSa	TCA	35.396	57175200	3.63621e+08	0.157238	6.35977	435128861	3.86293e+08	1.12642	0.887768	46	2565400	334950000	28065000	18900	1143300	0	4737300	7255300	22743000	5728000	12756000	2812300	2056300	755080	339840	285380	954570	90848	0	0	0	36703	0	873220	1221000	1424600	1191000	1130600	689520	1305700	0	2.19977e+06	291654	909536	5.17938e+06	992057	847003
Average				4.12099e+07	2.76418e+08	0.178481	20.0487	1.01325e+08	3.36285e+08	0.317663	12.1104
[truncated: 23 more columns]
